# Supplementary material for: Protective effects of Qing-Re-Huo-Xue formula on bleomycin-induced pulmonary fibrosis through the p53/IGFBP3 pathway
Source: Chin Med. 2023 Mar 30;18:33. doi: 10.1186/s13020-023-00730-y (PMC10061820; doi:10.1186/s13020-023-00730-y)
Supplement: Supplementary file 5 — Additional file 5: Table S2: Screening results of the differentially expressed proteins. [file 13020_2023_730_MOESM5_ESM.xlsx]

## Sheet: Raw data
Accession	Description	Coverage [%]	# Peptides	# PSMs	# Unique Peptides	# AAs	MW [kDa]	calc. pI	Score Sequest HT: Sequest HT	Abundances (Grouped): F1, 126	Abundances (Grouped): F1, 127N	Abundances (Grouped): F1, 127C	Abundances (Grouped): F1, 128N	Abundances (Grouped): F1, 128C	Abundances (Grouped): F1, 129N	Abundances (Grouped): F1, 129C	Abundances (Grouped): F1, 130N	Abundances (Grouped): F1, 130C	Abundances (Grouped): F1, 131N	Abundances (Grouped): F1, 131C	Abundances (Grouped): F1, 132N
A2ASS6	Titin OS=Mus musculus OX=10090 GN=Ttn PE=1 SV=1	27	711	900	707	35213	3904.1	6.2	2840.52	71.4	92.6	90.4	187.4	72.3	104.8	53.2	54.1	66.3	65	66.6	300.9
Q9QXS1	Plectin OS=Mus musculus OX=10090 GN=Plec PE=1 SV=3	66	302	771	296	4691	533.9	5.96	2708.19	101.1	95.9	95.4	92.3	99.9	108.5	102.6	116.9	95.8	106.4	98.8	89
P16546	Spectrin alpha chain, non-erythrocytic 1 OS=Mus musculus OX=10090 GN=Sptan1 PE=1 SV=4	79	204	803	202	2472	284.4	5.33	3097.73	109.2	103.5	101.2	95.8	85.8	105.4	82.9	97.3	104.5	85.4	119.2	83.6
Q9QXZ0	Microtubule-actin cross-linking factor 1 OS=Mus musculus OX=10090 GN=Macf1 PE=1 SV=2	47	296	535	284	7354	831.4	5.43	1948.25	102.2	98.5	95	90.6	96.7	111.7	100.5	114.3	105.7	93.7	104.2	87.6
Q02566	Myosin-6 OS=Mus musculus OX=10090 GN=Myh6 PE=1 SV=2	69	172	820	119	1938	223.4	5.73	3093.97	63.4	112.5	103.2	335	81.4	60.4	26.9	30.6	54.1	54.5	48.4	202.3
Q9JHU4	Cytoplasmic dynein 1 heavy chain 1 OS=Mus musculus OX=10090 GN=Dync1h1 PE=1 SV=2	56	231	612	231	4644	531.7	6.42	2266.69	101.4	98.8	96.9	91.3	95.2	109	101.4	113.8	103.2	100	100.6	85.3
P26039	Talin-1 OS=Mus musculus OX=10090 GN=Tln1 PE=1 SV=2	76	169	753	142	2541	269.7	6.18	2907.03	107.5	107.3	101.8	94.2	91	98.5	87.1	96	109.3	83.4	120.6	83.2
Q8VDD5	Myosin-9 OS=Mus musculus OX=10090 GN=Myh9 PE=1 SV=4	68	167	854	134	1960	226.2	5.66	3262.13	95.3	93.5	89.3	83.3	108.1	111.7	119.2	127	98	110.4	111.1	77.1
Q62261	Spectrin beta chain, non-erythrocytic 1 OS=Mus musculus OX=10090 GN=Sptbn1 PE=1 SV=2	71	165	600	153	2363	274.1	5.58	2248.05	110.1	103.6	101.3	95.4	85.2	104.6	82.4	99.1	104.8	84.2	119.4	83.4
Q8BTM8	Filamin-A OS=Mus musculus OX=10090 GN=Flna PE=1 SV=5	67	146	634	130	2647	281	6.04	2500.98	91.4	89.1	99.8	90.5	126	105.4	99.2	110.1	90.5	100	117.6	87.9
O08638	Myosin-11 OS=Mus musculus OX=10090 GN=Myh11 PE=1 SV=1	63	156	609	122	1972	226.9	5.45	2232.02	89.2	89	127.7	104.4	139.4	94.5	64.9	76.4	79.1	78.3	114.1	113.9
Q5SX40	Myosin-1 OS=Mus musculus OX=10090 GN=Myh1 PE=1 SV=1	65	146	516	29	1942	223.2	5.76	1884.66	28.5	103.3	30.1	26.6	25.3	265.6	25.6	21.1	27.9	25.3	30.8	885.5
P13542	Myosin-8 OS=Mus musculus OX=10090 GN=Myh8 PE=2 SV=2	62	137	501	38	1937	222.6	5.83	1849.59	30	102.2	31.6	27.6	25.8	270.4	27.4	22.6	29	25.1	32.9	862
Q6URW6	Myosin-14 OS=Mus musculus OX=10090 GN=Myh14 PE=1 SV=1	65	137	551	120	2000	228.4	5.55	2093.5	118.9	110.9	110.6	98.7	60.6	103.7	79.5	105.4	104.9	80.2	99.3	82.5
Q61879	Myosin-10 OS=Mus musculus OX=10090 GN=Myh10 PE=1 SV=2	60	134	486	99	1976	228.9	5.54	1818.69	117.3	109.8	105.8	100	88.9	99.8	92.3	99	104.3	74.3	93	82.7
Q5SX39	Myosin-4 OS=Mus musculus OX=10090 GN=Myh4 PE=2 SV=1	54	123	441	10	1939	222.7	5.74	1599.53	49.1	111.2	57	50.4	48.3	262.6	45.2	38.1	47.3	44.8	54.7	596.8
Q9JKF1	Ras GTPase-activating-like protein IQGAP1 OS=Mus musculus OX=10090 GN=Iqgap1 PE=1 SV=2	63	92	373	88	1657	188.6	6.48	1586.08	100.7	94.7	94.1	83.7	93.9	104.1	116.3	126.7	100.7	111.6	99.7	82
P19096	Fatty acid synthase OS=Mus musculus OX=10090 GN=Fasn PE=1 SV=2	55	105	400	105	2504	272.3	6.58	1503.91	88.1	94.4	90.4	82.2	57.7	156.5	101.5	139.2	89.4	101.4	103.3	103.9
Q68FD5	Clathrin heavy chain 1 OS=Mus musculus OX=10090 GN=Cltc PE=1 SV=3	66	91	389	91	1675	191.4	5.69	1486.98	97	93.8	90.1	86.3	111.6	110.9	111.7	123.3	98.6	111.8	96.8	80.6
Q80X90	Filamin-B OS=Mus musculus OX=10090 GN=Flnb PE=1 SV=3	60	119	267	104	2602	277.7	5.71	1049	93.6	89.6	89.9	82.7	126.2	114.5	114.5	121.1	95	115.2	94.9	88.6
Q64727	Vinculin OS=Mus musculus OX=10090 GN=Vcl PE=1 SV=4	83	95	484	95	1066	116.6	6	1707.06	115.1	112.4	107.8	102.3	81.2	95	81.6	85.2	108.2	72	105.9	87.8
P08032	Spectrin alpha chain, erythrocytic 1 OS=Mus musculus OX=10090 GN=Spta1 PE=1 SV=3	60	120	196	118	2415	279.7	5.03	736.85	112.9	124.1	130.2	105	69.4	79.4	106	62.8	115.1	74	97.3	87.8
Q05793	Basement membrane-specific heparan sulfate proteoglycan core protein OS=Mus musculus OX=10090 GN=Hspg2 PE=1 SV=1	38	94	273	94	3707	398	6.32	999.46	108.6	66.7	92.3	115.8	91.4	86.1	95.8	108.1	106.9	96.7	112.4	90
P07724	Albumin OS=Mus musculus OX=10090 GN=Alb PE=1 SV=3	86	66	814	65	608	68.6	6.07	2942.23	116.8	116.1	121	96.6	55.5	103.5	121.5	98.8	72.6	53.1	199.3	94.1
Q69ZN7	Myoferlin OS=Mus musculus OX=10090 GN=Myof PE=1 SV=2	59	104	250	102	2048	233.2	6.16	875.27	99.9	93.4	94.1	87.5	97	104.5	111.9	127	91.2	111.4	100	86.8
Q61554	Fibrillin-1 OS=Mus musculus OX=10090 GN=Fbn1 PE=1 SV=2	47	102	302	96	2873	312.1	4.92	1002.3	86.5	67.5	64	103.5	128.9	93.1	101.1	120.3	85.6	100	123.6	113
Q99PL5	Ribosome-binding protein 1 OS=Mus musculus OX=10090 GN=Rrbp1 PE=1 SV=2	72	92	254	92	1605	172.8	9.33	860.55	87.6	78.8	84.7	80.1	137.2	110.6	140.3	126.3	86.4	148.7	97.1	77.8
P01027	Complement C3 OS=Mus musculus OX=10090 GN=C3 PE=1 SV=3	65	96	249	96	1663	186.4	6.73	888.24	131	155.1	94.7	89.3	68.2	115.2	100.5	77	81.2	86	159.4	81.3
P15508	Spectrin beta chain, erythrocytic OS=Mus musculus OX=10090 GN=Sptb PE=1 SV=4	55	101	217	91	2128	245.1	5.33	764.69	113.3	122.5	126.5	107.2	70.5	80.4	103	62.9	113.1	74.2	96.3	97.4
O55103	Periaxin OS=Mus musculus OX=10090 GN=Prx PE=1 SV=1	61	69	283	69	1391	147.6	8.1	990.04	125.6	125.6	120.6	102.8	66	86.8	60.6	71.8	117.1	66.7	86.4	90.1
O55143	Sarcoplasmic/endoplasmic reticulum calcium ATPase 2 OS=Mus musculus OX=10090 GN=Atp2a2 PE=1 SV=2	56	59	254	36	1044	114.8	5.34	907.7	76.6	104.8	103.3	233.6	98.7	69.7	53.3	59.5	71.1	79	69	143.7
Q7TPR4	Alpha-actinin-1 OS=Mus musculus OX=10090 GN=Actn1 PE=1 SV=1	74	58	318	36	892	103	5.38	1183.99	89	88.9	91.9	90	127.3	109.8	116.9	114.5	89.4	108.9	108.6	91.4
P26041	Moesin OS=Mus musculus OX=10090 GN=Msn PE=1 SV=3	80	67	513	51	577	67.7	6.6	1659.87	121.1	108.7	106.2	98.2	66.3	101.1	84.1	94.2	111.9	82.3	105.7	82.3
P11276	Fibronectin OS=Mus musculus OX=10090 GN=Fn1 PE=1 SV=4	47	79	202	79	2477	272.4	5.59	736.81	64	43.2	62.3	62.2	110.5	91.2	237.2	222.7	58.2	196.1	133.9	64.4
P57780	Alpha-actinin-4 OS=Mus musculus OX=10090 GN=Actn4 PE=1 SV=1	68	58	247	39	912	104.9	5.41	929.26	94.2	92.2	91.2	87	114.2	112.1	113.9	118.5	93.3	110.5	101.7	93.9
Q71LX4	Talin-2 OS=Mus musculus OX=10090 GN=Tln2 PE=1 SV=3	45	88	201	62	2375	253.5	5.8	660.13	102.5	101.4	101	108.2	96.8	96.9	93.6	98.7	98.3	95.6	95.6	102.1
P11499	Heat shock protein HSP 90-beta OS=Mus musculus OX=10090 GN=Hsp90ab1 PE=1 SV=3	71	53	317	32	724	83.2	5.03	1163.34	97.2	96.7	100.5	89.6	86.6	109.1	115.2	106.9	101.1	108.7	99.1	88.8
P26231	Catenin alpha-1 OS=Mus musculus OX=10090 GN=Ctnna1 PE=1 SV=1	68	55	182	43	906	100	6.23	730.31	114.2	109.1	104.6	97.3	76.2	105.3	83	92.5	110.5	83.5	96.8	87.7
P56480	ATP synthase subunit beta, mitochondrial OS=Mus musculus OX=10090 GN=Atp5f1b PE=1 SV=2	76	29	260	29	529	56.3	5.34	1122.6	89.8	100.2	106.3	154.2	100.2	84.3	82.5	79.2	88.3	95.4	86	115.6
P20152	Vimentin OS=Mus musculus OX=10090 GN=Vim PE=1 SV=3	82	49	390	40	466	53.7	5.12	1359.64	95.3	89.3	88.8	97.4	118.3	108.5	116.8	117.4	86.2	123.7	105.6	84.7
E9Q7G0	Nuclear mitotic apparatus protein 1 OS=Mus musculus OX=10090 GN=Numa1 PE=1 SV=1	47	85	141	85	2094	235.5	5.87	519.37	101.4	94.2	98.8	91	114.3	93.2	100.5	112.3	106.3	105.4	95.1	89
Q8VHX6	Filamin-C OS=Mus musculus OX=10090 GN=Flnc PE=1 SV=3	42	89	161	71	2726	290.9	5.95	581.94	74.3	90.8	89.5	115	120.4	113.3	76.7	74.6	69.1	88.4	94	239.2
P60710	Actin, cytoplasmic 1 OS=Mus musculus OX=10090 GN=Actb PE=1 SV=1	75	31	804	13	375	41.7	5.48	3347.9	97.6	95.3	96.6	97	103.5	102.4	102.3	106.7	98.2	101.9	105	101.9
Q6ZWQ0	Nesprin-2 OS=Mus musculus OX=10090 GN=Syne2 PE=1 SV=2	22	123	149	122	6874	782.2	5.33	507.09	102.1	98.2	103	94.1	99.2	97.6	99	107.1	102.2	103.2	97.6	88.2
Q01853	Transitional endoplasmic reticulum ATPase OS=Mus musculus OX=10090 GN=Vcp PE=1 SV=4	80	53	226	52	806	89.3	5.26	781.08	94.7	93.9	96.8	88.5	106.9	106.9	114.8	116.8	99.2	113.7	101.5	86.2
P14824	Annexin A6 OS=Mus musculus OX=10090 GN=Anxa6 PE=1 SV=3	82	59	272	57	673	75.8	5.5	935.33	104.5	100.9	99.1	96.9	98.2	100.8	96.9	108	98.9	95.5	97.8	96.2
P63038	60 kDa heat shock protein, mitochondrial OS=Mus musculus OX=10090 GN=Hspd1 PE=1 SV=1	77	38	192	38	573	60.9	6.18	820.3	104.6	106.3	115.9	114	91.2	95	88.8	88.4	94.1	99.8	86	93.8
Q6PDN3	Myosin light chain kinase, smooth muscle OS=Mus musculus OX=10090 GN=Mylk PE=1 SV=3	45	75	164	74	1941	212.8	6.25	584.67	103.6	99.2	108.7	95	108.8	99.7	91.3	98.6	98.3	82.8	98.6	96
P63017	Heat shock cognate 71 kDa protein OS=Mus musculus OX=10090 GN=Hspa8 PE=1 SV=1	78	50	287	34	646	70.8	5.52	1076.56	99.4	96.5	97.4	92.2	97.9	103.4	110	107.8	101.7	110.8	101.1	90.5
A2ASQ1	Agrin OS=Mus musculus OX=10090 GN=Agrn PE=1 SV=1	40	54	148	54	1950	207.4	6.32	587.13	107.7	93.5	92.1	90.7	126.7	87.5	96.8	108.4	109.6	108.7	85.2	91
Q921I1	Serotransferrin OS=Mus musculus OX=10090 GN=Tf PE=1 SV=1	67	52	291	50	697	76.7	7.18	1067.86	110.4	121.7	107.2	90.1	50.8	118.5	113.3	100	117.3	56.8	197.6	80.3
P07901	Heat shock protein HSP 90-alpha OS=Mus musculus OX=10090 GN=Hsp90aa1 PE=1 SV=4	62	46	247	27	733	84.7	5.01	876	100.8	99.7	110.3	88.1	84.6	108	97.9	96.1	106.5	96.9	103.9	90.2
P58252	Elongation factor 2 OS=Mus musculus OX=10090 GN=Eef2 PE=1 SV=2	69	54	255	53	858	95.3	6.83	856.5	88.4	87.1	87.1	81.8	114.2	113.9	135.1	130.1	95.2	130.4	96.9	83
Q9R269	Periplakin OS=Mus musculus OX=10090 GN=Ppl PE=1 SV=1	59	101	169	101	1755	203.9	5.54	536.8	113.4	112.5	106.5	97.3	75.5	93.3	78.4	101.7	103.9	86.2	95.2	94.3
P24549	Retinal dehydrogenase 1 OS=Mus musculus OX=10090 GN=Aldh1a1 PE=1 SV=5	68	33	269	20	501	54.4	7.8	1031.35	128.7	122.3	132.5	104.4	59.9	86.6	60.8	59.4	114.6	58.3	90.9	97.5
Q02053	Ubiquitin-like modifier-activating enzyme 1 OS=Mus musculus OX=10090 GN=Uba1 PE=1 SV=1	62	50	174	50	1058	117.7	5.66	683.6	100.7	99.4	97.9	92.1	102.9	100.9	110.1	108.1	106	102.4	97.3	87.7
Q60597	2-oxoglutarate dehydrogenase, mitochondrial OS=Mus musculus OX=10090 GN=Ogdh PE=1 SV=3	51	45	146	45	1023	116.4	6.83	570.21	100.9	103.7	101.6	127.5	96.3	96.8	83.7	95	94.2	92.6	86.3	99.9
Q91V92	ATP-citrate synthase OS=Mus musculus OX=10090 GN=Acly PE=1 SV=1	57	57	167	57	1091	119.7	7.44	575.76	104.2	108.9	102.5	93.6	61.1	137.4	82.7	100.4	98	79.9	98	106.6
P27546	Microtubule-associated protein 4 OS=Mus musculus OX=10090 GN=Map4 PE=1 SV=3	61	52	159	51	1125	117.4	4.98	581.4	103.1	94.1	95.5	92.3	97.5	120.7	104.1	103.1	102.3	97.2	102.7	88.8
Q9WTI7	Unconventional myosin-Ic OS=Mus musculus OX=10090 GN=Myo1c PE=1 SV=2	61	57	187	57	1063	121.9	9.35	683.46	120.4	112	108.8	101.4	75.5	101.6	76.4	91.7	107.9	76.4	99.3	85.6
Q8BH64	EH domain-containing protein 2 OS=Mus musculus OX=10090 GN=Ehd2 PE=1 SV=1	81	37	257	34	543	61.1	6.51	1020.33	126.7	116.1	118.3	109.5	64.6	97.5	67.5	78.4	110.2	62.5	102.4	87.9
Q91ZX7	Prolow-density lipoprotein receptor-related protein 1 OS=Mus musculus OX=10090 GN=Lrp1 PE=1 SV=1	25	96	157	96	4545	504.4	5.36	494.58	102.7	96.1	95.8	91.1	119.5	98.7	107.6	107.2	98	108.9	96.2	89.5
Q9JI91	Alpha-actinin-2 OS=Mus musculus OX=10090 GN=Actn2 PE=1 SV=2	70	52	168	35	894	103.8	5.45	631.05	60.9	109.4	86.5	240.6	74.5	102.6	35.7	36.8	54.4	53.5	52.6	332.5
P13541	Myosin-3 OS=Mus musculus OX=10090 GN=Myh3 PE=2 SV=2	26	65	235	3	1940	223.7	5.81	742.76	20.4	81.4	27	47.2	21.8	241.7	16	12.6	20.2	24.6	25.2	958.9
P40142	Transketolase OS=Mus musculus OX=10090 GN=Tkt PE=1 SV=1	67	37	187	37	623	67.6	7.5	769.68	98	102.7	95.4	83.4	107.5	103.8	105.6	114.6	107.7	108.9	89.5	86.3
P20029	Endoplasmic reticulum chaperone BiP OS=Mus musculus OX=10090 GN=Hspa5 PE=1 SV=3	64	47	219	44	655	72.4	5.16	751.93	86.5	85	84.6	80	134.5	104.9	141.5	121.2	89.8	141.5	99.2	80.8
P48678	Prelamin-A/C OS=Mus musculus OX=10090 GN=Lmna PE=1 SV=2	74	49	228	47	665	74.2	6.98	852.42	100.1	92.1	95.9	93.5	142.3	87.9	100.9	109.5	90.2	106	93.2	92.6
P17563	Methanethiol oxidase OS=Mus musculus OX=10090 GN=Selenbp1 PE=1 SV=2	83	32	236	32	472	52.5	6.29	947.74	130.9	123.5	122.5	101.4	62.8	85.8	64.7	67.6	113.5	63.6	87.9	98.6
Q61233	Plastin-2 OS=Mus musculus OX=10090 GN=Lcp1 PE=1 SV=4	76	43	198	37	627	70.1	5.33	697.38	82.7	87.6	75.9	68.9	134.7	97.8	153.5	144.7	106.4	150.1	92.5	69.3
Q61838	Pregnancy zone protein OS=Mus musculus OX=10090 GN=Pzp PE=1 SV=3	43	50	176	50	1495	165.7	6.68	677.37	120.2	138.8	153.7	107.9	48.5	110.2	92.6	70.1	107.1	60.9	147.5	77.9
P68033	Actin, alpha cardiac muscle 1 OS=Mus musculus OX=10090 GN=Actc1 PE=1 SV=1	74	30	612	2	377	42	5.39	2199.04	83.2	94.1	107	131.2	109.9	101	76.3	80.9	81.7	85.1	96.9	152.4
Q9WVK4	EH domain-containing protein 1 OS=Mus musculus OX=10090 GN=Ehd1 PE=1 SV=1	83	38	166	26	534	60.6	6.83	659.31	122.6	118.3	114.9	103.7	72	99	70.6	71.8	121.2	66.1	94.2	85.9
Q61316	Heat shock 70 kDa protein 4 OS=Mus musculus OX=10090 GN=Hspa4 PE=1 SV=1	73	55	146	51	841	94.1	5.24	543.07	100.1	97.5	99.4	92.9	94	101.9	111	107.9	102.9	103.1	100	92.6
P52480	Pyruvate kinase PKM OS=Mus musculus OX=10090 GN=Pkm PE=1 SV=4	71	41	246	39	531	57.8	7.47	921.73	92.2	99.7	93	94.5	111.6	100.9	107.6	104.8	98.9	110.5	99.8	105.3
Q61768	Kinesin-1 heavy chain OS=Mus musculus OX=10090 GN=Kif5b PE=1 SV=3	68	67	138	67	963	109.5	6.44	493.17	100.9	100	98.2	94.1	92.4	106.3	102	110	103.1	96.1	103.7	87.2
Q8VDN2	Sodium/potassium-transporting ATPase subunit alpha-1 OS=Mus musculus OX=10090 GN=Atp1a1 PE=1 SV=1	48	45	177	27	1023	112.9	5.45	636.4	94.8	94.3	98.6	103.8	111	97.3	97.7	108.3	95.8	110.9	91.9	97.3
O08553	Dihydropyrimidinase-related protein 2 OS=Mus musculus OX=10090 GN=Dpysl2 PE=1 SV=2	74	32	247	26	572	62.2	6.38	1017.63	118.9	109.8	109.9	101.5	68.1	103.9	84.5	94.1	110.9	71.2	101.7	83.7
Q8CIZ8	von Willebrand factor OS=Mus musculus OX=10090 GN=Vwf PE=1 SV=2	35	69	118	69	2813	309.1	5.5	435.72	103.7	96	91.4	85.9	95.3	102.6	116.7	94.2	108.5	86	144.6	77.5
Q8CGC7	Bifunctional glutamate/proline--tRNA ligase OS=Mus musculus OX=10090 GN=Eprs1 PE=1 SV=4	53	70	125	68	1512	170	7.66	455.39	94.9	95.3	93.6	90.8	110.6	105.3	112	116.7	99	113.2	97.5	89
Q6P5E4	UDP-glucose:glycoprotein glucosyltransferase 1 OS=Mus musculus OX=10090 GN=Uggt1 PE=1 SV=4	52	57	120	57	1551	176.3	5.62	460.18	90.8	89.1	90.1	83.4	115.1	104.7	119.9	122.1	97.7	126.3	97.6	91.1
P02468	Laminin subunit gamma-1 OS=Mus musculus OX=10090 GN=Lamc1 PE=1 SV=2	42	61	161	61	1607	177.2	5.21	554.17	106.3	74.4	89.4	119.4	89	85.6	89.7	104.9	105.7	92.1	107.7	96.2
P39447	Tight junction protein ZO-1 OS=Mus musculus OX=10090 GN=Tjp1 PE=1 SV=2	42	60	158	59	1745	194.6	6.64	560.03	115.3	107.8	103.7	96.8	76.3	99.9	87	97.4	112.6	84.5	95.5	89.1
Q61292	Laminin subunit beta-2 OS=Mus musculus OX=10090 GN=Lamb2 PE=1 SV=2	40	60	140	58	1799	196.5	6.67	498.5	110	71.4	91	126.2	83.7	81.5	78	96.3	112.5	85.2	107	102.3
Q9WTQ5	A-kinase anchor protein 12 OS=Mus musculus OX=10090 GN=Akap12 PE=1 SV=1	45	57	122	57	1684	180.6	4.44	460.38	117.1	110	114.8	100.8	76.9	94.4	68.1	72.8	116.4	70	99	99.1
Q6P5H2	Nestin OS=Mus musculus OX=10090 GN=Nes PE=1 SV=1	48	68	112	68	1864	207	4.34	386.41	93.6	88	87.6	86.9	113.3	124.8	125.3	110.9	90.4	122.8	106	75.4
Q60675	Laminin subunit alpha-2 OS=Mus musculus OX=10090 GN=Lama2 PE=1 SV=2	31	78	119	78	3118	343.6	6.09	399.72	78.1	81.5	86	131.7	104.6	101.7	103.1	115.1	74.6	99.5	101.7	152.1
Q8CIB5	Fermitin family homolog 2 OS=Mus musculus OX=10090 GN=Fermt2 PE=1 SV=1	60	37	164	37	680	77.8	6.7	601.51	114	109.3	107.5	102.6	86.3	95.9	83.2	91	109.8	80.5	93.4	87
P08113	Endoplasmin OS=Mus musculus OX=10090 GN=Hsp90b1 PE=1 SV=2	58	52	244	50	802	92.4	4.82	822.72	81.3	80.5	81.7	75.8	153.5	105.2	149	126.9	89.7	144.7	95.2	77.3
P68134	Actin, alpha skeletal muscle OS=Mus musculus OX=10090 GN=Acta1 PE=1 SV=1	74	30	592	2	377	42	5.39	2097.36	45.5	101.2	48	43.4	44	217.6	51	43.5	46.1	46.8	55.1	672.5
Q61001	Laminin subunit alpha-5 OS=Mus musculus OX=10090 GN=Lama5 PE=1 SV=4	23	59	112	59	3718	403.8	6.73	410.37	118	66.6	88.5	118.1	87.2	76.4	88.3	101.5	119.9	93.8	106.3	76.2
Q00519	Xanthine dehydrogenase/oxidase OS=Mus musculus OX=10090 GN=Xdh PE=1 SV=5	49	53	153	50	1335	146.5	7.56	535.37	111.9	113.4	102.9	90.3	109.3	92.7	84.7	87	115.8	87.5	84.7	86.3
Q6ZWR6	Nesprin-1 OS=Mus musculus OX=10090 GN=Syne1 PE=1 SV=2	15	99	125	98	8799	1009.3	5.59	385.53	97.5	99.4	101.9	93.5	108.7	95.3	93.2	102.4	107.8	96	100.4	90.1
P28665	Murinoglobulin-1 OS=Mus musculus OX=10090 GN=Mug1 PE=1 SV=3	41	47	152	26	1476	165.2	6.42	535.41	109.9	119.4	162.3	116.4	43.1	90.5	62.4	105	106.8	56.6	154.3	85.6
P26043	Radixin OS=Mus musculus OX=10090 GN=Rdx PE=1 SV=3	73	58	240	38	583	68.5	6.2	818.48	112.2	107	106.3	97.5	95.2	97.3	81.8	84.5	105.4	82.3	95.7	83.2
P02469	Laminin subunit beta-1 OS=Mus musculus OX=10090 GN=Lamb1 PE=1 SV=3	40	65	147	63	1786	197	4.94	504.5	97.5	86.1	91.4	105.2	101.3	93.9	104.5	114.2	95.2	103.7	106.4	97.8
P11679	Keratin, type II cytoskeletal 8 OS=Mus musculus OX=10090 GN=Krt8 PE=1 SV=4	81	45	190	34	490	54.5	5.82	618.28	90.7	81.8	139.7	78.2	133.9	80.7	95.9	103.5	92.5	118.5	98.8	96.1
O70318	Band 4.1-like protein 2 OS=Mus musculus OX=10090 GN=Epb41l2 PE=1 SV=2	57	56	152	51	988	109.9	5.43	524.22	108.5	104.5	103.2	95.7	91.6	98.1	89.5	93.3	110	87.2	98.5	90.2
Q05920	Pyruvate carboxylase, mitochondrial OS=Mus musculus OX=10090 GN=Pc PE=1 SV=1	54	53	144	52	1178	129.6	6.71	492.27	101	110.2	103	95.5	69.7	133.6	73.1	95.6	95.3	87.1	91.5	109.7
Q99KI0	Aconitate hydratase, mitochondrial OS=Mus musculus OX=10090 GN=Aco2 PE=1 SV=1	51	38	165	38	780	85.4	7.93	600.21	87.4	105.6	99.9	193.5	105.7	81.9	68.7	80.2	81.9	89.2	76	119.1
A2AN08	E3 ubiquitin-protein ligase UBR4 OS=Mus musculus OX=10090 GN=Ubr4 PE=1 SV=1	21	78	118	78	5180	571.9	6.06	380.09	100.3	96.8	98.9	90.3	94.4	103	107.6	112.3	103.5	104.2	103.1	86.8
P97434	Myosin phosphatase Rho-interacting protein OS=Mus musculus OX=10090 GN=Mprip PE=1 SV=2	63	57	106	56	1024	116.3	6.21	407.17	112.3	102.2	102.1	95.5	93.8	106.8	90.3	104.5	103.2	89.3	99.1	83.9
P10126	Elongation factor 1-alpha 1 OS=Mus musculus OX=10090 GN=Eef1a1 PE=1 SV=3	73	31	326	19	462	50.1	9.01	1210.39	96.7	92.7	92.6	86.1	101.3	110.9	125	118.3	96.9	115.1	103.9	84.8
D3YVF0	A-kinase anchor protein 5 OS=Mus musculus OX=10090 GN=Akap5 PE=1 SV=2	69	36	89	36	745	79.4	4.75	424.21	121.2	110.7	107.6	98.5	59.2	92.8	82	96.6	114.1	80.6	100	84.8
Q6P4T2	U5 small nuclear ribonucleoprotein 200 kDa helicase OS=Mus musculus OX=10090 GN=Snrnp200 PE=1 SV=1	37	65	113	65	2136	244.4	6.06	389.18	93.4	91.3	93.5	86.7	121.4	97.5	110.8	121	102.5	118	93.5	88.9
P26040	Ezrin OS=Mus musculus OX=10090 GN=Ezr PE=1 SV=3	68	50	242	35	586	69.4	6.1	825.44	111.2	105	103.2	95	83.3	102.2	93.8	101.8	105.2	88.1	101.4	87.8
Q9EQK5	Major vault protein OS=Mus musculus OX=10090 GN=Mvp PE=1 SV=4	65	40	117	40	861	95.9	5.59	465.34	97	96.1	96.2	87.9	105	101.8	113.2	108.4	98.1	115.4	100.7	88.6
F6ZDS4	Nucleoprotein TPR OS=Mus musculus OX=10090 GN=Tpr PE=1 SV=1	35	79	118	78	2431	273.8	5.03	373.34	95	92	94.5	87	124	92.6	108.8	115.5	101	115.9	96.1	90.3
Q9DBG3	AP-2 complex subunit beta OS=Mus musculus OX=10090 GN=Ap2b1 PE=1 SV=1	54	48	144	28	937	104.5	5.38	527.39	103.4	101.1	95.4	88	104.4	105.4	105	107.6	103.8	100.3	97	84.9
Q5SWU9	Acetyl-CoA carboxylase 1 OS=Mus musculus OX=10090 GN=Acaca PE=1 SV=1	36	69	114	58	2345	265.1	6.39	391.98	97.9	108.4	99.9	95.8	71.5	135.3	87.7	103.7	94.9	86.4	101.2	106.2
Q8BX70	Vacuolar protein sorting-associated protein 13C OS=Mus musculus OX=10090 GN=Vps13c PE=1 SV=2	25	69	104	69	3748	419.8	6.81	359.22	98.9	97.3	98	94.3	98.5	103.2	110.4	113.6	101.5	102.5	101.4	89.1
P68369	Tubulin alpha-1A chain OS=Mus musculus OX=10090 GN=Tuba1a PE=1 SV=1	71	26	303	1	451	50.1	5.06	1165.22	95.1	96.3	103.5	88.3	94.7	118	102.8	104.7	103.6	103.6	109.2	82.1
Q8VDJ3	Vigilin OS=Mus musculus OX=10090 GN=Hdlbp PE=1 SV=1	51	57	110	57	1268	141.7	6.87	403.35	87.3	82.5	86.8	82.7	125	109	135.8	133.9	89.2	136.9	99.1	81.1
P47738	Aldehyde dehydrogenase, mitochondrial OS=Mus musculus OX=10090 GN=Aldh2 PE=1 SV=1	74	32	208	30	519	56.5	7.62	772.86	130.7	121.6	124.9	102.8	65.5	91.5	69	74.4	107.8	69	85.4	92.2
Q9EQP2	EH domain-containing protein 4 OS=Mus musculus OX=10090 GN=Ehd4 PE=1 SV=1	75	36	183	29	541	61.4	6.76	644.64	126.1	121	119.4	111.5	62.1	98.3	61.8	71.1	113.9	62.2	94.7	83.5
P58871	182 kDa tankyrase-1-binding protein OS=Mus musculus OX=10090 GN=Tnks1bp1 PE=1 SV=2	48	57	97	57	1720	181.7	4.88	327.85	101.8	96.4	97.8	91.2	93	112.8	104	111.8	102.9	97.7	105	86
Q3UH68	LIM and calponin homology domains-containing protein 1 OS=Mus musculus OX=10090 GN=Limch1 PE=1 SV=2	63	57	140	57	1057	118.1	5.48	453.64	118.6	114.4	108.7	100.4	59.6	108.9	79.9	95.3	109.9	69.1	100.6	88.6
Q61598	Rab GDP dissociation inhibitor beta OS=Mus musculus OX=10090 GN=Gdi2 PE=1 SV=1	77	37	130	32	445	50.5	6.25	509.73	97.9	97.7	95	89.7	103.3	104.2	115.4	111.6	103.3	106	101.9	82.3
Q8BMS1	Trifunctional enzyme subunit alpha, mitochondrial OS=Mus musculus OX=10090 GN=Hadha PE=1 SV=1	60	34	164	34	763	82.6	9.14	626.31	89.1	99.8	99.2	145	112.1	93.7	87.8	96.1	86.5	100.5	85.7	103.9
Q61147	Ceruloplasmin OS=Mus musculus OX=10090 GN=Cp PE=1 SV=2	49	43	103	43	1061	121.1	5.85	404.55	109.1	121.2	101.8	81.4	114.9	98.1	98.2	102.4	117.6	82.1	135.1	83.1
P09103	Protein disulfide-isomerase OS=Mus musculus OX=10090 GN=P4hb PE=1 SV=2	76	40	177	38	509	57	4.88	658.68	88.4	84.7	85.9	77.4	124.9	108.4	136.1	130.6	88.2	144.9	94.2	80.3
P08071	Lactotransferrin OS=Mus musculus OX=10090 GN=Ltf PE=1 SV=4	64	41	105	40	707	77.8	8.53	386.54	79.5	168.2	70.2	72.6	78	83.3	67.8	86.6	187.6	91.7	72.2	59.6
P46735	Unconventional myosin-Ib OS=Mus musculus OX=10090 GN=Myo1b PE=1 SV=3	50	57	133	49	1107	128.5	9.26	470.34	116.3	110.4	104.3	95.1	77.7	104.6	81	102.6	111.8	81.2	98.2	82.5
P80314	T-complex protein 1 subunit beta OS=Mus musculus OX=10090 GN=Cct2 PE=1 SV=4	70	32	102	32	535	57.4	6.4	428.43	99.3	97.2	97.6	88.5	100.6	102.6	110.1	107.9	102.5	113.4	101.2	88.3
P27773	Protein disulfide-isomerase A3 OS=Mus musculus OX=10090 GN=Pdia3 PE=1 SV=2	67	39	177	39	505	56.6	6.21	595.61	90	86.8	88.7	80.7	118.1	110.8	129.4	129.5	91.4	135.7	96.8	80.2
Q60710	Deoxynucleoside triphosphate triphosphohydrolase SAMHD1 OS=Mus musculus OX=10090 GN=Samhd1 PE=1 SV=3	68	41	118	41	658	75.8	7.93	439.84	96.4	95.7	89.5	81.6	121.5	106	108.9	123.4	111.1	110	97	81.3
Q8CIE6	Coatomer subunit alpha OS=Mus musculus OX=10090 GN=Copa PE=1 SV=2	50	52	118	52	1224	138.3	7.65	412.05	89.5	89.2	88	81.8	113.3	111	128.4	131.4	94.3	125.6	99.2	84.8
Q8R0W0	Epiplakin OS=Mus musculus OX=10090 GN=Eppk1 PE=1 SV=2	42	50	89	47	6548	724.2	6.07	343.22	94.1	91.7	100.5	84	105.8	100.4	100.5	118	103	113.9	108.3	91.2
Q99PV0	Pre-mRNA-processing-splicing factor 8 OS=Mus musculus OX=10090 GN=Prpf8 PE=1 SV=2	35	67	116	67	2335	273.4	8.84	358.47	97.3	89.2	93.7	88.2	106.3	97.3	112.7	123.7	107.9	119.8	96.5	86.7
P14733	Lamin-B1 OS=Mus musculus OX=10090 GN=Lmnb1 PE=1 SV=3	65	40	162	35	588	66.7	5.16	573.81	103.4	99.3	96.1	88.1	126.8	86.9	101.3	106.5	109	108.5	87.9	90.5
P19001	Keratin, type I cytoskeletal 19 OS=Mus musculus OX=10090 GN=Krt19 PE=1 SV=1	91	39	219	29	403	44.5	5.39	804.31	96.4	90.5	102	82.8	122.3	95.2	98.5	107.6	91.1	121.5	102.8	92.5
Q61789	Laminin subunit alpha-3 OS=Mus musculus OX=10090 GN=Lama3 PE=1 SV=4	24	66	102	65	3330	366	6.65	334.19	118.8	70.3	86	118.5	66.9	79	77.3	105.2	125.9	85.4	116.2	78.3
Q9WUB3	Glycogen phosphorylase, muscle form OS=Mus musculus OX=10090 GN=Pygm PE=1 SV=3	60	49	117	37	842	97.2	7.11	440.24	75.7	105.8	83.5	137.8	67.1	133.8	60.5	61.7	71.7	64	71.7	325.5
P38647	Stress-70 protein, mitochondrial OS=Mus musculus OX=10090 GN=Hspa9 PE=1 SV=3	64	46	121	45	679	73.4	6.07	411.85	95.7	99.9	100.2	117.1	105	97.5	96.7	98.5	93.2	108	87.4	96.5
P68372	Tubulin beta-4B chain OS=Mus musculus OX=10090 GN=Tubb4b PE=1 SV=1	77	22	229	1	445	49.8	4.89	833.44	101.9	97.5	104.7	90.4	95.5	107.6	97.8	102.3	104.7	93.7	106.4	93.1
Q8R429	Sarcoplasmic/endoplasmic reticulum calcium ATPase 1 OS=Mus musculus OX=10090 GN=Atp2a1 PE=1 SV=1	47	43	121	20	994	109.4	5.22	441.51	51.1	107.2	54.4	49.6	41.4	228	39.3	35.6	52.5	38.9	47.4	658.2
O54931	A-kinase anchor protein 2 OS=Mus musculus OX=10090 GN=Akap2 PE=1 SV=3	42	43	124	43	893	98.5	5.21	432.07	125.7	114.8	112.1	102.7	57.8	107.5	75.7	87.5	111.1	71	101.7	81.3
Q8CI94	Glycogen phosphorylase, brain form OS=Mus musculus OX=10090 GN=Pygb PE=1 SV=3	60	46	108	35	843	96.7	6.73	401.09	97.4	97	106.8	119.3	95.9	94.7	87.1	94.1	94.9	91.6	96.2	105.2
Q60847	Collagen alpha-1(XII) chain OS=Mus musculus OX=10090 GN=Col12a1 PE=2 SV=3	30	68	97	68	3120	340	5.64	323.85	76.8	67.8	76	76.8	145	92.5	182.8	164.8	65.7	168.4	104.5	68.5
O08529	Calpain-2 catalytic subunit OS=Mus musculus OX=10090 GN=Capn2 PE=1 SV=4	63	37	126	37	700	79.8	4.96	469.69	113.3	108.7	102.4	95.7	75.9	111.1	92.5	95	102.3	80.7	104.9	86.4
Q02257	Junction plakoglobin OS=Mus musculus OX=10090 GN=Jup PE=1 SV=3	66	35	93	31	745	81.7	6.14	378.54	110.2	109.1	107.8	102.1	85.8	104.1	76.7	90.4	108.4	80.2	96.4	86.8
Q922D8	C-1-tetrahydrofolate synthase, cytoplasmic OS=Mus musculus OX=10090 GN=Mthfd1 PE=1 SV=4	54	48	108	47	935	101.1	7.14	383.99	107	101.7	105.8	90.4	73.8	101.9	100.9	111	109.8	90.9	100.5	91.2
Q3U7R1	Extended synaptotagmin-1 OS=Mus musculus OX=10090 GN=Esyt1 PE=1 SV=2	52	45	108	44	1092	121.5	5.95	396.01	94.9	91.6	90.4	85	121.2	98.2	122.7	117.1	97.3	124.2	100.8	82.5
P68368	Tubulin alpha-4A chain OS=Mus musculus OX=10090 GN=Tuba4a PE=1 SV=1	59	23	225	5	448	49.9	5.06	885.39	94.9	106.8	96.1	102.7	94.3	98.8	88.7	84.5	101	88.4	138.7	103.6
P17182	Alpha-enolase OS=Mus musculus OX=10090 GN=Eno1 PE=1 SV=3	73	26	163	19	434	47.1	6.8	658.31	85.1	93	88.4	86.7	124.9	102.8	124.4	111.8	98.8	128.1	94.7	94.8
O35643	AP-1 complex subunit beta-1 OS=Mus musculus OX=10090 GN=Ap1b1 PE=1 SV=2	47	42	103	22	943	103.9	5.17	389.39	97.9	95.9	96.3	90.7	102.9	103.7	108.6	111.5	103.7	109	101.7	83.9
P37040	NADPH--cytochrome P450 reductase OS=Mus musculus OX=10090 GN=Por PE=1 SV=2	63	38	134	38	678	77	5.53	472.41	120.9	115	130.5	99.1	73.5	88	68.4	75.1	101.4	75.9	82.8	98.2
E9Q557	Desmoplakin OS=Mus musculus OX=10090 GN=Dsp PE=1 SV=1	32	85	118	85	2883	332.7	6.8	353.65	100.2	105.4	107	132.3	121.1	88.8	69.6	85.7	90	82.2	87.5	110.9
P21981	Protein-glutamine gamma-glutamyltransferase 2 OS=Mus musculus OX=10090 GN=Tgm2 PE=1 SV=4	66	40	147	40	686	77	5.1	515.39	116.3	75.1	113.9	100.2	72.9	90.8	105	106.7	109.6	94.4	130.5	78.8
Q03265	ATP synthase subunit alpha, mitochondrial OS=Mus musculus OX=10090 GN=Atp5f1a PE=1 SV=1	61	33	206	33	553	59.7	9.19	749.42	91.8	101.6	103.4	155.7	104.6	82.8	81.7	82.1	85.7	96.8	84	113.1
P68373	Tubulin alpha-1C chain OS=Mus musculus OX=10090 GN=Tuba1c PE=1 SV=1	71	26	265	2	449	49.9	5.1	982.71	101.9	97.8	102	91.6	99.3	107.5	101.8	105.9	102.2	94.8	112.9	84.5
Q99K51	Plastin-3 OS=Mus musculus OX=10090 GN=Pls3 PE=1 SV=3	63	40	152	32	630	70.7	5.62	536.75	105.7	99.1	96.2	92.9	92	115	101.7	111.3	98.7	89.2	105	85.8
O08788	Dynactin subunit 1 OS=Mus musculus OX=10090 GN=Dctn1 PE=1 SV=3	47	51	90	51	1281	141.6	5.9	312.2	105.9	101.4	100.3	94.6	93.9	104.7	98	104.4	106.3	95.1	97.4	86.1
E9PVA8	eIF-2-alpha kinase activator GCN1 OS=Mus musculus OX=10090 GN=Gcn1 PE=1 SV=1	34	72	110	72	2671	292.8	7.36	346.55	97.3	94.2	96.5	88.9	105.3	103.5	114.5	117.7	102.4	110.2	100.2	85.6
Q8CAQ8	MICOS complex subunit Mic60 OS=Mus musculus OX=10090 GN=Immt PE=1 SV=1	69	48	115	48	757	83.8	6.61	384.91	98.6	100.2	105.3	133.7	102.7	89.8	81.2	88	92.3	94.4	87.7	104.6
P09470	Angiotensin-converting enzyme OS=Mus musculus OX=10090 GN=Ace PE=1 SV=3	37	41	118	41	1312	150.8	6.55	415.18	102.2	99.6	98.5	86	118.7	101.2	87.5	98	94.2	104.1	100.4	85.7
P97927	Laminin subunit alpha-4 OS=Mus musculus OX=10090 GN=Lama4 PE=1 SV=2	35	52	95	52	1816	201.7	6.21	348.32	103.9	91.1	101.2	101.1	93.8	92	90.9	106.9	99.8	91.1	109.6	97
Q8VEK3	Heterogeneous nuclear ribonucleoprotein U OS=Mus musculus OX=10090 GN=Hnrnpu PE=1 SV=1	51	42	163	42	800	87.9	6.24	557.75	98.3	92.6	91.4	82.7	128.9	96.9	111.7	120	103.7	122.3	89.5	81.8
Q9JIF7	Coatomer subunit beta OS=Mus musculus OX=10090 GN=Copb1 PE=1 SV=1	52	40	101	40	953	107	6	370.36	90.4	87.8	88.5	82.6	113.1	108.2	129.2	128.7	94.3	125	101	83.3
Q8BWT1	3-ketoacyl-CoA thiolase, mitochondrial OS=Mus musculus OX=10090 GN=Acaa2 PE=1 SV=3	83	25	111	25	397	41.8	8.09	480.25	102.6	108.6	109.3	147.7	91.3	79	80	83.3	93.5	91.3	77.3	99.8
Q8BL66	Early endosome antigen 1 OS=Mus musculus OX=10090 GN=Eea1 PE=1 SV=2	44	57	84	56	1411	160.8	5.77	305.75	99.8	93.9	96.4	89.7	111.9	101.7	112	113.3	102.4	105.3	104.2	85.5
O35945	Aldehyde dehydrogenase, cytosolic 1 OS=Mus musculus OX=10090 GN=Aldh1a7 PE=1 SV=1	52	26	153	13	501	54.6	7.71	575.29	121.3	111.8	119.9	87.2	73.7	98.5	82.2	81.4	104.1	83.5	92.5	98.6
P17427	AP-2 complex subunit alpha-2 OS=Mus musculus OX=10090 GN=Ap2a2 PE=1 SV=2	48	40	114	27	938	104	6.93	404.4	104.4	101.3	95.8	90.4	105.8	103.6	104.7	105.7	104.2	100.6	96.5	84.3
Q9QUR6	Prolyl endopeptidase OS=Mus musculus OX=10090 GN=Prep PE=1 SV=1	67	34	96	34	710	80.7	5.73	383.73	101.6	102.6	93.5	87.5	77.2	113.8	104.7	113	111.2	89.9	109.3	87.5
P99024	Tubulin beta-5 chain OS=Mus musculus OX=10090 GN=Tubb5 PE=1 SV=1	71	21	199	3	444	49.6	4.89	687.33	95.2	94.4	101.6	88.2	89.2	109.9	121.3	112.5	103.4	106.2	112	84.2
P10107	Annexin A1 OS=Mus musculus OX=10090 GN=Anxa1 PE=1 SV=2	79	32	163	31	346	38.7	7.37	556.81	90	100.6	85.3	78.1	96.9	107.3	114.5	123.5	105.2	121.5	108.1	82.2
P31001	Desmin OS=Mus musculus OX=10090 GN=Des PE=1 SV=3	75	38	186	32	469	53.5	5.27	583.61	78.4	84.1	99.2	109.1	202.1	95.1	79	78.4	70.2	99	100.5	125.5
Q8BKC5	Importin-5 OS=Mus musculus OX=10090 GN=Ipo5 PE=1 SV=3	53	41	94	40	1097	123.5	4.93	338.91	94.7	97.9	97.8	90.9	101.5	105.5	116	105.9	104	112.9	96	90.1
P09055	Integrin beta-1 OS=Mus musculus OX=10090 GN=Itgb1 PE=1 SV=1	43	32	124	32	798	88.2	5.94	472.38	113	103.3	101.7	98.3	105.3	96.8	83.4	88.4	109.8	89.3	93.4	88.1
O70133	ATP-dependent RNA helicase A OS=Mus musculus OX=10090 GN=Dhx9 PE=1 SV=2	42	48	90	48	1380	149.4	6.83	315.29	95.5	92.4	92.8	88.8	122.2	98.7	110.7	118.8	100.7	118.5	92.3	83.7
Q9Z1Q9	Valine--tRNA ligase OS=Mus musculus OX=10090 GN=Vars1 PE=1 SV=1	44	47	96	47	1263	140.1	7.77	355.67	92.7	88.5	92.4	84.2	124.9	103.2	112.7	119.9	100.4	118.3	97.1	86.5
E9Q555	E3 ubiquitin-protein ligase RNF213 OS=Mus musculus OX=10090 GN=Rnf213 PE=1 SV=2	16	71	89	71	5152	584.4	6.8	283.32	90.5	87.4	88	82.2	120.8	105.1	117.8	121.6	108.7	132.7	102.4	82.9
P16858	Glyceraldehyde-3-phosphate dehydrogenase OS=Mus musculus OX=10090 GN=Gapdh PE=1 SV=2	70	25	251	25	333	35.8	8.25	1027.54	86.2	94.1	88.3	101.8	115.8	105.5	111	105.2	90.8	110	96.1	137.2
P08003	Protein disulfide-isomerase A4 OS=Mus musculus OX=10090 GN=Pdia4 PE=1 SV=3	59	40	107	40	638	71.9	5.31	390.42	78.8	79.7	80.5	76	169.1	99.7	151.3	131.6	87.2	151.5	89.6	76.1
P23116	Eukaryotic translation initiation factor 3 subunit A OS=Mus musculus OX=10090 GN=Eif3a PE=1 SV=5	46	67	142	67	1344	161.8	6.77	362.8	95.1	92.7	92.8	87.8	115.8	99.2	119.9	112	99.9	121.4	97.7	87.6
P09411	Phosphoglycerate kinase 1 OS=Mus musculus OX=10090 GN=Pgk1 PE=1 SV=4	85	36	111	36	417	44.5	7.9	391.19	98	102.4	99.1	105.7	106.8	97.5	98	93.7	100.8	98	94.5	106.1
Q9QZQ1	Afadin OS=Mus musculus OX=10090 GN=Afdn PE=1 SV=3	39	57	102	56	1820	206.4	6.32	317.64	109.4	103.2	105.5	95.1	86.8	104.2	90.6	101.4	108.3	88	98.9	85.7
P59242	Cingulin OS=Mus musculus OX=10090 GN=Cgn PE=1 SV=1	49	56	107	55	1191	136.4	5.91	354.67	116.5	104.5	104.7	95	60.9	97.6	84.5	109.7	112	87.6	101.9	91.3
P07356	Annexin A2 OS=Mus musculus OX=10090 GN=Anxa2 PE=1 SV=2	84	37	207	37	339	38.7	7.69	736.86	101.3	95.3	96.2	91.8	98.4	105.1	99.7	114.2	92.6	107.6	107.1	93.1
Q64511	DNA topoisomerase 2-beta OS=Mus musculus OX=10090 GN=Top2b PE=1 SV=2	38	60	92	50	1612	181.8	8.29	308.18	97.8	95.3	99	88.5	114.1	96.8	105.2	115.9	104	111.7	96.2	89
P48722	Heat shock 70 kDa protein 4L OS=Mus musculus OX=10090 GN=Hspa4l PE=1 SV=2	64	45	91	42	838	94.3	5.74	324.34	104.2	103.8	120.1	94	88.3	101.1	78.6	86.6	108.5	86.9	100.5	95
Q02357	Ankyrin-1 OS=Mus musculus OX=10090 GN=Ank1 PE=1 SV=2	35	56	90	51	1862	204.1	6.55	305.74	117.6	127.6	129.8	102.9	68.4	79.8	105.8	60.7	116.9	71.4	95.2	85.4
Q9JKR6	Hypoxia up-regulated protein 1 OS=Mus musculus OX=10090 GN=Hyou1 PE=1 SV=1	50	42	100	42	999	111.1	5.19	350.81	89.8	88.9	93.3	83.3	120.1	101.5	128.9	109.7	94.7	134.1	97.1	83.3
P21614	Vitamin D-binding protein OS=Mus musculus OX=10090 GN=Gc PE=1 SV=2	82	30	103	30	476	53.6	5.5	440.04	119	118	127.1	101.5	51.1	117.8	100.2	93.3	81	57.9	187.5	88
Q6PB66	Leucine-rich PPR motif-containing protein, mitochondrial OS=Mus musculus OX=10090 GN=Lrpprc PE=1 SV=2	45	54	88	53	1392	156.5	6.83	302.79	93.9	96.7	99.8	120.2	100.7	95.9	100	105.9	93.6	107	92.6	96.3
Q5SYD0	Unconventional myosin-Id OS=Mus musculus OX=10090 GN=Myo1d PE=1 SV=1	46	46	93	44	1006	116	9.41	328.4	117.8	105.2	103.2	94	99.9	99.7	82.6	99	108.7	82.5	95.2	84.7
Q9R069	Basal cell adhesion molecule OS=Mus musculus OX=10090 GN=Bcam PE=1 SV=1	60	27	111	27	622	67.6	6.25	399.37	120.4	109.4	109.6	98.7	80.3	88.7	77.5	88	116.8	81.7	93.4	91.9
Q8K0E8	Fibrinogen beta chain OS=Mus musculus OX=10090 GN=Fgb PE=1 SV=1	68	32	115	32	481	54.7	7.08	414.3	97.9	94.3	90.4	78.2	59.7	100	146.4	85.9	90	154.4	163.2	71.6
Q8VCT4	Carboxylesterase 1D OS=Mus musculus OX=10090 GN=Ces1d PE=1 SV=1	61	27	156	23	565	61.7	6.61	562.28	127.5	117.6	122.7	104.3	76	85.8	68.6	72.9	105.7	77.4	87.7	91
Q9Z0U1	Tight junction protein ZO-2 OS=Mus musculus OX=10090 GN=Tjp2 PE=1 SV=2	45	47	120	45	1167	131.2	6.79	370.51	118.6	109.2	108.2	95.6	73	98.4	85.7	95	111.6	81.9	100.2	83.7
P35441	Thrombospondin-1 OS=Mus musculus OX=10090 GN=Thbs1 PE=1 SV=1	43	48	115	48	1170	129.6	4.96	369.61	78.2	91.3	86.1	82.7	83.7	86.4	102	79.9	95.3	90.7	287.6	75.9
Q91VI7	Ribonuclease inhibitor OS=Mus musculus OX=10090 GN=Rnh1 PE=1 SV=1	82	24	91	24	456	49.8	4.78	381.15	94.2	96	93.4	83.6	100.9	109.7	120.5	120	98.3	115.9	98.1	86.6
P48036	Annexin A5 OS=Mus musculus OX=10090 GN=Anxa5 PE=1 SV=1	85	31	209	30	319	35.7	4.96	783.85	119.8	113	106.2	100.8	74.3	102.3	90.3	88.2	104.4	76.6	104.2	83.7
Q9JJ28	Protein flightless-1 homolog OS=Mus musculus OX=10090 GN=Flii PE=1 SV=1	43	45	84	45	1271	144.7	6.06	297.95	104.2	100.1	98.9	91.2	85.6	102.7	106.3	111.8	101.9	105	103.4	84.8
Q6ZQ38	Cullin-associated NEDD8-dissociated protein 1 OS=Mus musculus OX=10090 GN=Cand1 PE=1 SV=2	46	46	104	43	1230	136.2	5.78	360.14	102.6	102.2	100.9	92.4	97.9	103.6	102.9	103.5	104.7	97.5	96.5	87.3
P16406	Glutamyl aminopeptidase OS=Mus musculus OX=10090 GN=Enpep PE=1 SV=1	46	43	107	43	945	107.9	5.44	369.81	117.5	116.6	115.1	98.5	76.5	84.7	78.6	92	102.6	77.9	89.6	92.6
P58771	Tropomyosin alpha-1 chain OS=Mus musculus OX=10090 GN=Tpm1 PE=1 SV=1	85	45	195	16	284	32.7	4.74	539.89	76.9	97.4	101.3	161.4	113.2	106.9	60	56.7	68.2	74.2	83.5	217.7
Q3TXS7	26S proteasome non-ATPase regulatory subunit 1 OS=Mus musculus OX=10090 GN=Psmd1 PE=1 SV=1	51	40	89	40	953	105.7	5.39	324.42	96.2	93.9	93.9	88.9	108.6	105.7	116.1	118.6	100.7	113.8	101.7	87.9
O88342	WD repeat-containing protein 1 OS=Mus musculus OX=10090 GN=Wdr1 PE=1 SV=3	62	31	95	31	606	66.4	6.6	365.95	97	95.5	92	84.8	109.1	106.7	115	112	100.9	108.8	107.4	83.2
O54988	STE20-like serine/threonine-protein kinase OS=Mus musculus OX=10090 GN=Slk PE=1 SV=2	48	50	87	48	1233	141.4	5.14	289.56	106.5	101.7	99.9	96.3	86.4	103.3	98.9	98.8	111	95.8	104.6	86.2
Q62234	Myomesin-1 OS=Mus musculus OX=10090 GN=Myom1 PE=1 SV=2	44	56	79	56	1667	185.3	6.16	269.81	65.9	104.8	91.6	237.2	78.5	99.9	39.9	42.7	59	55.5	57.7	294.3
P17710	Hexokinase-1 OS=Mus musculus OX=10090 GN=Hk1 PE=1 SV=3	41	37	94	35	974	108.2	6.8	340.63	93.3	94.2	99.6	98.6	113.4	100.9	95	105.2	93.5	103.6	105.3	92.6
P17426	AP-2 complex subunit alpha-1 OS=Mus musculus OX=10090 GN=Ap2a1 PE=1 SV=1	51	44	118	31	977	107.6	7.03	382.65	103.7	98.4	96.3	91.2	110.5	98	102	108	102.4	101.6	98.7	84.9
Q9DCV7	Keratin, type II cytoskeletal 7 OS=Mus musculus OX=10090 GN=Krt7 PE=1 SV=1	65	33	151	28	457	50.7	5.87	513.74	95.6	87.4	89.4	79	104.5	104.2	118.9	124.5	88.6	132.4	107	85.3
Q9D1A2	Cytosolic non-specific dipeptidase OS=Mus musculus OX=10090 GN=Cndp2 PE=1 SV=1	65	27	106	27	475	52.7	5.66	371.82	94.1	90.1	88	79.7	106.2	104	132.5	132	98.4	120.9	103	82.9
P19324	Serpin H1 OS=Mus musculus OX=10090 GN=Serpinh1 PE=1 SV=3	64	26	99	26	417	46.5	8.82	440.95	72.6	73.2	72.1	73.2	111.6	132	183.6	152.2	73.9	169.1	105.6	70.2
Q64518	Sarcoplasmic/endoplasmic reticulum calcium ATPase 3 OS=Mus musculus OX=10090 GN=Atp2a3 PE=1 SV=4	44	39	100	24	999	109.5	5.66	330.57	114.5	104	105.3	96.6	84.2	98.8	80.7	88	118.6	79.9	115.3	86.3
P14211	Calreticulin OS=Mus musculus OX=10090 GN=Calr PE=1 SV=1	69	30	156	30	416	48	4.49	519.73	84.2	83.8	83.9	77.5	133.6	110.5	143.5	117.4	92.1	148.3	94.9	75.1
P24270	Catalase OS=Mus musculus OX=10090 GN=Cat PE=1 SV=4	69	31	101	31	527	59.8	7.88	364.46	117.4	117.6	121.2	100	65.2	85.6	84.4	80.3	111.8	80	87.7	93.2
Q7TMB8	Cytoplasmic FMR1-interacting protein 1 OS=Mus musculus OX=10090 GN=Cyfip1 PE=1 SV=1	40	46	93	24	1253	145.1	6.9	312.52	102.1	95.7	95.2	91.8	103.8	102.2	104.7	110.9	102.1	103.9	99.7	90.3
Q9WU78	Programmed cell death 6-interacting protein OS=Mus musculus OX=10090 GN=Pdcd6ip PE=1 SV=3	57	43	99	43	869	96	6.52	342.99	104.7	99.5	99.1	94	88.6	108.4	100.3	107.6	104.7	95.4	101.8	89.2
Q6PDQ2	Chromodomain-helicase-DNA-binding protein 4 OS=Mus musculus OX=10090 GN=Chd4 PE=1 SV=1	33	52	78	37	1915	217.6	5.81	272.04	94.9	91.5	93.5	92.5	119.5	95.2	114.3	117.6	100.4	121.9	95.3	86.2
Q91VD9	NADH-ubiquinone oxidoreductase 75 kDa subunit, mitochondrial OS=Mus musculus OX=10090 GN=Ndufs1 PE=1 SV=2	61	32	80	32	727	79.7	5.72	299.89	78.9	97.5	93.4	168.8	122.9	87.2	83.6	94.2	80.9	104.7	80	118.9
P10493	Nidogen-1 OS=Mus musculus OX=10090 GN=Nid1 PE=1 SV=2	41	38	104	37	1245	136.5	5.44	353.84	102	77.6	91	110.1	95.7	89.3	94.6	107.3	103	95.3	113.2	95.4
P17156	Heat shock-related 70 kDa protein 2 OS=Mus musculus OX=10090 GN=Hspa2 PE=1 SV=2	58	38	125	21	633	69.6	5.67	428.68	100.4	95.6	116.3	90.3	123.5	87.6	78.7	83.7	102.6	93.4	94.7	102.2
Q922J3	CAP-Gly domain-containing linker protein 1 OS=Mus musculus OX=10090 GN=Clip1 PE=1 SV=1	43	58	90	52	1391	155.7	5.24	268.87	108.5	106.2	108.6	102.6	83.5	96.8	87.3	90.6	106.9	86	96.8	94.1
Q6PIE5	Sodium/potassium-transporting ATPase subunit alpha-2 OS=Mus musculus OX=10090 GN=Atp1a2 PE=1 SV=1	38	33	98	15	1020	112.1	5.55	350.17	100.1	105.4	103.2	105	97.7	102.7	74.2	84.4	95.3	82.7	86.3	164.9
Q04857	Collagen alpha-1(VI) chain OS=Mus musculus OX=10090 GN=Col6a1 PE=1 SV=1	40	33	94	33	1025	108.4	5.36	362.85	86	65.6	95.9	98	78	91.9	84.7	119	73.6	96.2	147.3	157.3
P70336	Rho-associated protein kinase 2 OS=Mus musculus OX=10090 GN=Rock2 PE=1 SV=1	46	64	101	57	1388	160.5	5.99	308.6	104.3	99	101.1	97.4	91.2	107.2	97.6	103.5	103.1	92.4	104.3	88
P05064	Fructose-bisphosphate aldolase A OS=Mus musculus OX=10090 GN=Aldoa PE=1 SV=2	81	29	138	23	364	39.3	8.09	534.32	83.3	99.1	87.8	103.1	120	111.8	89.6	86.7	86.3	98.4	87.1	194.8
Q9JMH9	Unconventional myosin-XVIIIa OS=Mus musculus OX=10090 GN=Myo18a PE=1 SV=2	35	59	75	58	2050	232.6	6.28	243.3	98	95.9	98.8	92.3	91.5	108.6	107.6	113.9	100.5	105.5	103.5	92.1
Q9D0E1	Heterogeneous nuclear ribonucleoprotein M OS=Mus musculus OX=10090 GN=Hnrnpm PE=1 SV=3	57	43	119	42	729	77.6	8.63	350.09	95.1	92.5	90.9	85.3	123.9	97.9	113.6	117.2	103.1	121.2	92.9	84.3
P50544	Very long-chain specific acyl-CoA dehydrogenase, mitochondrial OS=Mus musculus OX=10090 GN=Acadvl PE=1 SV=3	65	33	85	33	656	70.8	8.75	316.28	88.2	102.4	103	159	102	88.2	81	84.6	88.2	94.5	85.1	109.3
Q8K4L3	Supervillin OS=Mus musculus OX=10090 GN=Svil PE=1 SV=1	31	53	79	53	2170	243	6.87	260.23	98.9	98	97	96.1	106.4	102.6	102.4	110.9	99.1	103.7	101.4	89.5
P11531	Dystrophin OS=Mus musculus OX=10090 GN=Dmd PE=1 SV=3	22	64	86	64	3678	425.6	5.94	272.65	93.7	105.5	108.5	128	97	92.3	71.8	82.1	88.5	81.1	94.6	140.9
Q9D6F9	Tubulin beta-4A chain OS=Mus musculus OX=10090 GN=Tubb4a PE=1 SV=3	77	21	178	5	444	49.6	4.88	605.31	101.5	109.2	112	102.8	92.8	98.4	92.5	90.1	108.4	87.1	95.8	88.6
P24527	Leukotriene A-4 hydrolase OS=Mus musculus OX=10090 GN=Lta4h PE=1 SV=4	62	35	93	35	611	69	6.42	361.96	101.7	109.5	96.1	86.7	106.4	91.1	101.4	101.9	117.4	100.7	87.9	83.3
P80318	T-complex protein 1 subunit gamma OS=Mus musculus OX=10090 GN=Cct3 PE=1 SV=1	60	33	81	33	545	60.6	6.7	280.78	95.3	96.9	96.5	88	101.1	103.7	111.9	113.5	101.7	114.2	100.5	85.6
P40124	Adenylyl cyclase-associated protein 1 OS=Mus musculus OX=10090 GN=Cap1 PE=1 SV=4	71	27	131	25	474	51.5	7.52	522.16	97.5	98.9	91.9	86.5	103.7	105.6	115.2	110.6	105.5	111.6	112.3	77.2
Q9QZE5	Coatomer subunit gamma-1 OS=Mus musculus OX=10090 GN=Copg1 PE=1 SV=1	65	37	79	34	874	97.5	5.35	311.52	90.2	87.6	87.4	82.3	117.4	107.8	130.4	123.8	94.7	126.1	101	86.4
P11983	T-complex protein 1 subunit alpha OS=Mus musculus OX=10090 GN=Tcp1 PE=1 SV=3	78	32	78	32	556	60.4	6.16	303.11	95	94.2	94.8	86.6	102.8	106.9	110.6	110.1	101.7	113.3	99.2	96.3
Q99KC8	von Willebrand factor A domain-containing protein 5A OS=Mus musculus OX=10090 GN=Vwa5a PE=1 SV=2	44	34	103	34	793	87.1	6.58	356.7	100.5	95.5	95.5	87.7	109.4	108	105.9	112.4	101.6	104.1	101.2	87.8
P30999	Catenin delta-1 OS=Mus musculus OX=10090 GN=Ctnnd1 PE=1 SV=2	56	44	99	43	938	104.9	6.87	344.73	111.8	104.3	105.1	95.7	75.8	105.4	88.3	96.6	110	83.4	101.1	84.1
Q61830	Macrophage mannose receptor 1 OS=Mus musculus OX=10090 GN=Mrc1 PE=1 SV=2	34	44	78	44	1456	164.9	6.83	263.55	79.7	81	85.6	79.7	113.4	113.5	157.5	129	82.2	151.9	101.3	84.5
Q78PY7	Staphylococcal nuclease domain-containing protein 1 OS=Mus musculus OX=10090 GN=Snd1 PE=1 SV=1	52	42	92	42	910	102	7.43	324.66	91.1	87.4	91.1	82.8	130.3	102.3	121.7	122.5	95.2	128.9	98.5	85.4
Q00897	Alpha-1-antitrypsin 1-4 OS=Mus musculus OX=10090 GN=Serpina1d PE=1 SV=1	65	24	131	8	413	46	5.44	564	112.6	113.9	147.2	106.6	39	109.7	101.5	93.6	86.8	48.8	186.9	82.4
O08808	Protein diaphanous homolog 1 OS=Mus musculus OX=10090 GN=Diaph1 PE=1 SV=1	41	49	85	49	1255	139.3	5.57	254.57	105.2	102.6	99.2	92.3	83.3	99.7	101.2	106.7	107.9	99.1	105	88.5
P09405	Nucleolin OS=Mus musculus OX=10090 GN=Ncl PE=1 SV=2	49	46	138	46	707	76.7	4.75	438.2	94.7	89	89.5	80.6	138.5	91.6	119.9	117.5	103.2	136.1	89.1	81.7
Q8BFW7	Lipoma-preferred partner homolog OS=Mus musculus OX=10090 GN=Lpp PE=1 SV=1	62	25	76	25	613	65.8	7.37	288.61	96.6	90.5	101.9	88.3	117.6	108	104.6	111	91.9	93.3	104.1	91.2
P80316	T-complex protein 1 subunit epsilon OS=Mus musculus OX=10090 GN=Cct5 PE=1 SV=1	75	34	81	34	541	59.6	6.02	321.88	96.2	97	96.2	88.1	104	104.8	113	111.9	102.4	114.3	98.6	83.3
P05784	Keratin, type I cytoskeletal 18 OS=Mus musculus OX=10090 GN=Krt18 PE=1 SV=5	74	32	110	29	423	47.5	5.33	371.66	87.6	80.8	92.5	74.8	127.3	86.1	131.1	127.7	88.1	140	100.8	88.7
P80315	T-complex protein 1 subunit delta OS=Mus musculus OX=10090 GN=Cct4 PE=1 SV=3	66	32	96	32	539	58	8.02	362.81	96.1	95.9	96.5	86.8	103.7	103.6	112.2	112.3	102.4	116.5	100.7	86.5
P80313	T-complex protein 1 subunit eta OS=Mus musculus OX=10090 GN=Cct7 PE=1 SV=1	71	37	94	37	544	59.6	7.84	339.88	96.7	96	97	88.3	102.4	105.5	111.1	111.2	101.1	115.1	99	85.4
Q9CW03	Structural maintenance of chromosomes protein 3 OS=Mus musculus OX=10090 GN=Smc3 PE=1 SV=2	44	48	74	48	1217	141.5	7.18	235.8	99.9	99.2	99.3	87.9	110.9	91.4	101.9	107.5	110.2	106.9	94.2	87.6
P08074	Carbonyl reductase [NADPH] 2 OS=Mus musculus OX=10090 GN=Cbr2 PE=1 SV=1	89	19	433	18	244	25.9	9.01	1487.5	161.9	142.2	158.8	105.4	38.5	72.9	41.8	45.5	105.7	45.2	66.1	88.8
P17879	Heat shock 70 kDa protein 1B OS=Mus musculus OX=10090 GN=Hspa1b PE=1 SV=3	61	35	107	1	642	70.1	5.72	385.04	101.1	109.3	129.8	83.3	85.1	85.6	101	102	103.6	87	105.3	84
Q7TMK9	Heterogeneous nuclear ribonucleoprotein Q OS=Mus musculus OX=10090 GN=Syncrip PE=1 SV=2	48	28	82	28	623	69.6	8.59	307.33	93	92.2	89.4	87.2	118.5	102.5	118.1	118.8	99	125	95.4	87.1
Q8BFR5	Elongation factor Tu, mitochondrial OS=Mus musculus OX=10090 GN=Tufm PE=1 SV=1	70	28	72	28	452	49.5	7.56	280.34	100	103.5	109.7	120.9	97.6	90.1	92.3	88.7	94.1	97.9	89.6	97.1
Q7TMM9	Tubulin beta-2A chain OS=Mus musculus OX=10090 GN=Tubb2a PE=1 SV=1	62	19	178	1	445	49.9	4.89	615.01	95.5	89.6	91.2	85.1	96.9	129.4	107.2	116.4	96.2	102.2	115.2	79.4
Q9CWF2	Tubulin beta-2B chain OS=Mus musculus OX=10090 GN=Tubb2b PE=1 SV=1	71	20	176	1	445	49.9	4.89	606.29	92.8	91.1	101	94	95.1	118	112.8	113.3	93.6	97.2	116.3	93.8
P51125	Calpastatin OS=Mus musculus OX=10090 GN=Cast PE=1 SV=2	62	41	97	41	788	84.9	5.52	326.29	106.6	100.8	101.6	95.1	88.9	108.1	100.1	96.5	106.8	98	97.8	88.2
P70398	Probable ubiquitin carboxyl-terminal hydrolase FAF-X OS=Mus musculus OX=10090 GN=Usp9x PE=1 SV=2	26	59	84	59	2559	290.5	5.87	257.03	100.2	97.3	97.6	93	96.8	105.5	105.2	111.6	102.3	100.6	100.8	88.7
Q61696	Heat shock 70 kDa protein 1A OS=Mus musculus OX=10090 GN=Hspa1a PE=1 SV=2	61	35	104	1	641	70	5.72	374.46	100.4	102.2	125.7	94	90	100.5	81	91	89.1	83	96.3	104.7
Q7TMY8	E3 ubiquitin-protein ligase HUWE1 OS=Mus musculus OX=10090 GN=Huwe1 PE=1 SV=5	18	55	70	55	4377	482.3	5.22	240.7	101.2	95.4	99.2	91.2	106.7	100.1	106	108.2	102.1	105	97.4	87.9
Q9ERU9	E3 SUMO-protein ligase RanBP2 OS=Mus musculus OX=10090 GN=Ranbp2 PE=1 SV=2	25	65	91	64	3053	340.9	6.18	268.17	96.5	91.9	96	86.3	119.1	96.2	110.2	116.1	99.6	114.2	97.7	88.1
P97807	Fumarate hydratase, mitochondrial OS=Mus musculus OX=10090 GN=Fh PE=1 SV=3	64	24	89	24	507	54.3	9.04	343.85	95.3	104.8	108.2	159.5	90.8	85	74.5	78.1	91	88.9	83	110.9
P42932	T-complex protein 1 subunit theta OS=Mus musculus OX=10090 GN=Cct8 PE=1 SV=3	66	34	81	34	548	59.5	5.62	269.97	97.4	98.2	96.9	88.6	101.6	102.6	110.7	110.2	102.1	113.7	98.3	87.5
Q8CG03	cGMP-specific 3',5'-cyclic phosphodiesterase OS=Mus musculus OX=10090 GN=Pde5a PE=1 SV=2	46	39	72	39	865	98.3	6.05	239.86	101.4	102	97.1	96.1	80.6	102.5	96.3	111.2	106	92.5	117.1	83.4
P70168	Importin subunit beta-1 OS=Mus musculus OX=10090 GN=Kpnb1 PE=1 SV=2	48	33	78	33	876	97.1	4.78	294.33	99.4	96.5	95.3	88.3	106	98	112.7	110.7	105.2	110.6	98.1	84.6
Q8VD75	Huntingtin-interacting protein 1 OS=Mus musculus OX=10090 GN=Hip1 PE=1 SV=2	51	44	68	42	1029	115.1	5.43	236.32	100.5	96.6	92.2	91.7	106.4	107.6	111.6	112.8	101.5	106.1	97.4	82.4
Q9DBR7	Protein phosphatase 1 regulatory subunit 12A OS=Mus musculus OX=10090 GN=Ppp1r12a PE=1 SV=2	41	43	85	41	1029	114.9	5.49	253.88	103	100.9	110.5	97.7	106.2	93.9	85.4	90	101.7	93.2	101.2	94
G5E829	Plasma membrane calcium-transporting ATPase 1 OS=Mus musculus OX=10090 GN=Atp2b1 PE=1 SV=1	31	34	73	20	1220	134.7	5.91	263.73	106.5	100.9	103.4	93.4	92.3	99.4	93.5	103.6	106.2	95	97.4	88.5
Q9D952	Envoplakin OS=Mus musculus OX=10090 GN=Evpl PE=1 SV=3	35	55	74	55	2035	231.9	6.6	243.04	114.6	110.6	105.3	100.9	80.7	96.7	84.5	99.3	108.9	89	91.6	90.3
Q04447	Creatine kinase B-type OS=Mus musculus OX=10090 GN=Ckb PE=1 SV=1	69	20	100	17	381	42.7	5.67	423.27	84.2	80.3	99.9	82.9	152.6	97.6	121.5	108.2	87.9	117.3	102.4	93.8
P62259	14-3-3 protein epsilon OS=Mus musculus OX=10090 GN=Ywhae PE=1 SV=1	76	24	166	21	255	29.2	4.74	569.61	106.9	103.4	101.6	93.8	89	103.3	98.3	95.2	106.3	91.3	100.9	90.2
Q9CWJ9	Bifunctional purine biosynthesis protein ATIC OS=Mus musculus OX=10090 GN=Atic PE=1 SV=2	58	25	67	25	592	64.2	6.76	259.08	101.8	102.5	104.7	90.9	93.7	97.9	113	100	104.7	104.3	100.3	89.8
P35564	Calnexin OS=Mus musculus OX=10090 GN=Canx PE=1 SV=1	50	36	111	36	591	67.2	4.64	344.63	94.6	94.1	91.6	87.2	111.8	105.9	120.2	104.9	99.6	123	92.4	90.5
Q61699	Heat shock protein 105 kDa OS=Mus musculus OX=10090 GN=Hsph1 PE=1 SV=2	57	38	67	35	858	96.3	5.53	258.85	93.4	98.2	111.9	84.4	79.4	118.3	99.2	97.1	106	101.9	103.5	91.3
Q02248	Catenin beta-1 OS=Mus musculus OX=10090 GN=Ctnnb1 PE=1 SV=1	43	32	83	28	781	85.4	5.86	288.87	109.4	102.7	100.1	94.6	86.5	106.8	92.4	102.9	107.3	92.2	99.1	86.2
O88844	Isocitrate dehydrogenase [NADP] cytoplasmic OS=Mus musculus OX=10090 GN=Idh1 PE=1 SV=2	75	32	105	31	414	46.6	7.17	359.64	99.2	97.8	100.2	86.4	95.7	107.7	111.8	109.2	94.5	103.7	100.4	96.6
O35350	Calpain-1 catalytic subunit OS=Mus musculus OX=10090 GN=Capn1 PE=1 SV=1	64	37	68	37	713	82.1	5.87	259.2	101.4	102.6	97	88.9	93.7	104.4	107.9	108.7	104.4	100.3	96.7	97.1
Q91VR5	ATP-dependent RNA helicase DDX1 OS=Mus musculus OX=10090 GN=Ddx1 PE=1 SV=1	59	39	74	39	740	82.4	7.21	256.12	91.6	93.1	94.8	94.3	120.1	103.1	110	116	96	114.9	94.9	92.3
P39054	Dynamin-2 OS=Mus musculus OX=10090 GN=Dnm2 PE=1 SV=2	46	39	90	23	870	98.1	7.43	299.19	101.6	98.3	97.5	88.1	98.3	104.7	105.4	111.2	105.2	101.7	101	85.2
P18760	Cofilin-1 OS=Mus musculus OX=10090 GN=Cfl1 PE=1 SV=3	90	23	141	20	166	18.5	8.09	518.11	96.1	94.2	88	82.5	114.4	109.7	120.7	119	102.7	120.5	104.2	78
Q11011	Puromycin-sensitive aminopeptidase OS=Mus musculus OX=10090 GN=Npepps PE=1 SV=2	56	43	84	42	920	103.3	5.9	280.98	97.1	98.3	97.5	95.3	104.5	100.9	104.5	107.8	102.9	101.1	101.1	94
Q63ZW7	InaD-like protein OS=Mus musculus OX=10090 GN=Patj PE=1 SV=2	33	42	59	41	1834	198.4	4.97	224.39	119.8	113.2	113.1	97.4	64.9	95.2	82.6	93.9	114.5	78	96.8	86.7
Q99NB9	Splicing factor 3B subunit 1 OS=Mus musculus OX=10090 GN=Sf3b1 PE=1 SV=1	37	34	66	34	1304	145.7	7.09	231.22	95.5	95.2	92.7	85	120.2	94.2	112.6	119.7	102.3	119.7	98.8	84.4
Q3UPL0	Protein transport protein Sec31A OS=Mus musculus OX=10090 GN=Sec31a PE=1 SV=2	32	35	84	35	1230	133.5	6.76	302.54	92.1	88.6	91.5	84.6	105.9	111.2	125.9	121.8	96.9	120.7	98.8	90
P22599	Alpha-1-antitrypsin 1-2 OS=Mus musculus OX=10090 GN=Serpina1b PE=1 SV=2	61	21	119	6	413	45.9	5.54	487.43	117.4	120.4	141.4	99.7	46.6	111.6	107.7	96.1	80.8	49.7	184.7	83.7
Q8VDM4	26S proteasome non-ATPase regulatory subunit 2 OS=Mus musculus OX=10090 GN=Psmd2 PE=1 SV=1	43	33	79	33	908	100.1	5.17	269.82	94.9	93.8	95.5	88.5	105.5	105.3	117.8	118.3	99	114.9	100.9	88.3
Q3V3R4	Integrin alpha-1 OS=Mus musculus OX=10090 GN=Itga1 PE=1 SV=2	34	36	90	36	1179	130.7	6.2	300.6	103.5	101.7	100.6	90.6	120.2	97.6	87.2	90.9	109.9	93.5	97.7	81.6
P54071	Isocitrate dehydrogenase [NADP], mitochondrial OS=Mus musculus OX=10090 GN=Idh2 PE=1 SV=3	55	26	124	25	452	50.9	8.69	414.83	116	117.2	117.9	135.8	77.9	83.6	67.3	76.7	95.3	79.2	74.3	102.7
Q8BXK9	Chloride intracellular channel protein 5 OS=Mus musculus OX=10090 GN=Clic5 PE=1 SV=1	68	16	114	14	251	28.3	5.94	513.7	127.7	116.6	108.4	103.1	49.7	105.4	66.1	85	111.3	66.6	105.4	84.1
Q9ET01	Glycogen phosphorylase, liver form OS=Mus musculus OX=10090 GN=Pygl PE=1 SV=4	55	39	75	31	850	97.4	7.09	268.79	88.5	115.5	86.1	80.1	82.9	102.9	122.6	117.6	116.3	117.6	98.5	80.5
Q61087	Laminin subunit beta-3 OS=Mus musculus OX=10090 GN=Lamb3 PE=1 SV=2	53	46	71	46	1168	128.8	7.47	227.58	111.1	66.6	82.8	119.1	71.6	86.1	88.2	112.2	120.9	99.3	116	76.9
Q3U1J4	DNA damage-binding protein 1 OS=Mus musculus OX=10090 GN=Ddb1 PE=1 SV=2	42	44	77	44	1140	126.8	5.26	269.63	97.7	96.2	98	90	112.7	102.5	106.9	115.9	99.7	108.5	97.1	89
Q8R081	Heterogeneous nuclear ribonucleoprotein L OS=Mus musculus OX=10090 GN=Hnrnpl PE=1 SV=2	64	25	73	25	586	63.9	8.1	248.55	97.4	92	91.5	84.3	129	98.4	108	118.6	103	119.9	91.2	86.5
Q8R1F1	Protein Niban 2 OS=Mus musculus OX=10090 GN=Niban2 PE=1 SV=2	48	30	83	30	749	84.8	5.94	306.56	106.4	110	96	88.9	80.5	109.5	105.2	114.1	98.6	95.6	104.2	83.5
Q8R0Y6	Cytosolic 10-formyltetrahydrofolate dehydrogenase OS=Mus musculus OX=10090 GN=Aldh1l1 PE=1 SV=1	52	33	55	29	902	98.6	5.91	217.39	105.3	103	108.5	95.4	74.7	120.6	91.5	100.8	95	79	106.3	98.8
Q60854	Serpin B6 OS=Mus musculus OX=10090 GN=Serpinb6 PE=1 SV=1	57	19	102	19	378	42.6	5.74	389.24	106.9	107	98.1	91.4	78.5	116	88.8	87.4	98	74.4	94.9	151.2
Q9WVA4	Transgelin-2 OS=Mus musculus OX=10090 GN=Tagln2 PE=1 SV=4	87	19	175	19	199	22.4	8.24	594.38	108.9	102.8	103.7	93.2	93.5	99.7	97.3	100.1	99.9	89.6	103.6	87.7
Q76MZ3	Serine/threonine-protein phosphatase 2A 65 kDa regulatory subunit A alpha isoform OS=Mus musculus OX=10090 GN=Ppp2r1a PE=1 SV=3	58	33	99	21	589	65.3	5.11	332.14	101.6	100.5	99.8	95.9	95.9	102	102.1	103.1	105.9	96.5	97.3	90.4
Q8BMK4	Cytoskeleton-associated protein 4 OS=Mus musculus OX=10090 GN=Ckap4 PE=1 SV=2	71	35	87	35	575	63.7	5.64	284.67	77.5	75.8	75.3	74.9	148	111.8	160.1	132.2	82.6	160	99.7	76.1
P58774	Tropomyosin beta chain OS=Mus musculus OX=10090 GN=Tpm2 PE=1 SV=1	81	39	160	21	284	32.8	4.7	465.26	67.6	88.8	97.1	78.1	127.9	143.5	55.1	53.5	63.8	68.5	94.9	337.5
O08709	Peroxiredoxin-6 OS=Mus musculus OX=10090 GN=Prdx6 PE=1 SV=3	83	19	180	19	224	24.9	6.01	683.34	143.7	135.8	126.7	108	37.6	93	67.4	60.9	115.5	46.1	90.6	89
Q62167	ATP-dependent RNA helicase DDX3X OS=Mus musculus OX=10090 GN=Ddx3x PE=1 SV=3	55	33	85	7	662	73.1	7.18	286.03	93.5	89.3	88.9	81.6	114	109.5	124.5	121.7	99	123.4	98.6	85.3
P07758	Alpha-1-antitrypsin 1-1 OS=Mus musculus OX=10090 GN=Serpina1a PE=1 SV=4	58	21	115	2	413	46	5.72	453.62	109.3	115.8	149	108.1	37.2	113.1	97.1	96.2	84.4	53	183.8	77.1
P32261	Antithrombin-III OS=Mus musculus OX=10090 GN=Serpinc1 PE=1 SV=1	54	27	76	27	465	52	6.46	277.15	112.6	111.1	113.4	99.3	95.2	104.1	92.8	87.8	90.4	69	147	90.9
P07310	Creatine kinase M-type OS=Mus musculus OX=10090 GN=Ckm PE=1 SV=1	71	24	101	21	381	43	7.06	392.35	44.4	97.1	63.6	134.4	53.8	156.2	32.8	31.2	42	42.9	42.4	629.4
Q63918	Caveolae-associated protein 2 OS=Mus musculus OX=10090 GN=Cavin2 PE=1 SV=3	71	26	130	26	418	46.7	5.21	456.46	131.1	119.8	117.3	110.7	50.3	97.2	60.9	70.7	114.6	59.1	104.9	89.4
O35639	Annexin A3 OS=Mus musculus OX=10090 GN=Anxa3 PE=1 SV=4	75	29	113	26	323	36.4	5.76	430.99	113.2	109.8	97.2	93.9	58.4	120.2	98	99.6	105.2	76.9	113.6	84.6
P56399	Ubiquitin carboxyl-terminal hydrolase 5 OS=Mus musculus OX=10090 GN=Usp5 PE=1 SV=1	47	32	72	31	858	95.8	5.01	259.08	99.7	98.7	97.9	92.5	98.7	104.8	107.5	109.7	103.9	100.6	100.5	88.5
Q9CZJ2	Heat shock 70 kDa protein 12B OS=Mus musculus OX=10090 GN=Hspa12b PE=1 SV=1	56	32	74	30	685	76.1	8.47	271.32	111.4	109.4	104.8	93.8	88.1	108.9	79.8	86.1	106.4	79.1	99.1	91.8
P32921	Tryptophan--tRNA ligase, cytoplasmic OS=Mus musculus OX=10090 GN=Wars1 PE=1 SV=2	64	29	91	29	481	54.3	6.89	324.91	102	102.2	94.5	88.7	118.5	102.2	104.8	100.3	118.1	97.1	92.5	78.2
Q3UW53	Protein Niban 1 OS=Mus musculus OX=10090 GN=Niban1 PE=1 SV=2	40	34	85	34	926	102.6	4.78	283.45	102.9	98.8	103.1	94.2	105.5	100.4	96.2	95.7	104.6	91.2	100.6	96.1
Q62095	ATP-dependent RNA helicase DDX3Y OS=Mus musculus OX=10090 GN=Ddx3y PE=1 SV=2	55	33	80	7	658	73.4	7.53	275.52	92.7	92.9	91.3	86.8	117.2	103	120.9	111.5	95	110.8	104.8	104
Q99KK7	Dipeptidyl peptidase 3 OS=Mus musculus OX=10090 GN=Dpp3 PE=1 SV=2	57	34	64	34	738	82.8	5.38	247.19	92.4	91.2	90.6	83.6	114.2	104.5	121.3	119.2	102.8	111.6	107.1	85.2
Q64521	Glycerol-3-phosphate dehydrogenase, mitochondrial OS=Mus musculus OX=10090 GN=Gpd2 PE=1 SV=2	59	40	75	39	727	80.9	6.61	233.22	100.5	105.3	102.5	103.3	88.7	109	87.2	96.9	100.5	94.5	102.5	92.3
Q9CU62	Structural maintenance of chromosomes protein 1A OS=Mus musculus OX=10090 GN=Smc1a PE=1 SV=4	41	52	81	51	1233	143.1	7.64	240.43	99.1	97.2	98.6	93	114.3	94.1	101.2	110.2	106	106.6	92.4	88.5
G5E8K5	Ankyrin-3 OS=Mus musculus OX=10090 GN=Ank3 PE=1 SV=1	31	47	63	42	1961	213.9	6.7	226.22	102.8	97.3	107.8	97.6	90.5	99.1	84.7	111.3	97	92.3	100.7	102.5
Q60932	Voltage-dependent anion-selective channel protein 1 OS=Mus musculus OX=10090 GN=Vdac1 PE=1 SV=3	78	20	96	18	296	32.3	8.43	375.37	91.7	95.1	103.4	136.8	103.6	94.5	84.6	86.5	88	96.8	87.3	113.1
Q9ERL9	Guanylate cyclase soluble subunit alpha-1 OS=Mus musculus OX=10090 GN=Gucy1a1 PE=1 SV=2	54	31	71	31	691	77.5	7.17	265.32	98.6	101.1	100.5	93.2	96.6	96.1	97.4	115	109.8	93.1	100.2	89.8
Q70IV5	Synemin OS=Mus musculus OX=10090 GN=Synm PE=1 SV=2	33	43	64	43	1561	173.1	5.12	225.15	115.3	112.4	120.7	105.7	78.3	83.8	65.1	73.4	102.3	69.1	94.5	122.2
Q80X19	Collagen alpha-1(XIV) chain OS=Mus musculus OX=10090 GN=Col14a1 PE=1 SV=2	31	43	72	43	1797	192.9	5.1	239.38	85	77.9	94.5	84.6	121.8	103.7	80.9	103.6	77.1	135.7	115	116.8
Q61543	Golgi apparatus protein 1 OS=Mus musculus OX=10090 GN=Glg1 PE=1 SV=1	39	41	86	41	1175	133.6	6.84	278.17	92.9	88	91.4	87	120.6	101.8	122.4	113.9	94	131.9	101.6	84.4
P50396	Rab GDP dissociation inhibitor alpha OS=Mus musculus OX=10090 GN=Gdi1 PE=1 SV=3	70	27	80	22	447	50.5	5.08	292.4	110	107.1	106.5	94.3	76.6	104.2	88.8	89.9	107.4	77.1	106.3	100.2
Q60864	Stress-induced-phosphoprotein 1 OS=Mus musculus OX=10090 GN=Stip1 PE=1 SV=1	60	38	96	38	543	62.5	6.8	294.41	97.4	101.8	108.8	91.6	87.3	106.4	105.4	97.9	105	106.8	99.1	88.7
Q9QVP4	Myosin regulatory light chain 2, atrial isoform OS=Mus musculus OX=10090 GN=Myl7 PE=1 SV=1	77	14	117	14	175	19.4	4.81	433.09	66.3	114.2	109.9	355.5	85.9	40.2	29.7	31.8	58	59.8	50.6	138.7
P43274	Histone H1.4 OS=Mus musculus OX=10090 GN=H1-4 PE=1 SV=2	62	24	162	8	219	22	11.11	510.87	122.7	107.9	107.7	93.4	106.7	76.7	78.6	86.9	118.2	88.3	80.2	90.6
G3X982	Aldehyde oxidase 3 OS=Mus musculus OX=10090 GN=Aox3 PE=1 SV=1	39	41	72	37	1335	146.8	6.46	267.76	136.2	125	128.6	98.2	71.8	87.1	65.8	65.3	99.2	63.6	77.6	106.8
P29758	Ornithine aminotransferase, mitochondrial OS=Mus musculus OX=10090 GN=Oat PE=1 SV=1	67	22	75	22	439	48.3	6.62	280.57	118.1	110.2	120.4	100.6	86.5	97.7	81.3	90	97.4	91.3	84	86.3
Q9DCN2	NADH-cytochrome b5 reductase 3 OS=Mus musculus OX=10090 GN=Cyb5r3 PE=1 SV=3	66	18	92	18	301	34.1	8.38	371.02	102.4	95	99.1	89.8	103.1	106.7	103.9	107.2	96.8	103.7	105.5	85.3
Q00898	Alpha-1-antitrypsin 1-5 OS=Mus musculus OX=10090 GN=Serpina1e PE=1 SV=1	43	19	110	8	413	45.9	5.73	454.83	91.6	89.2	184.1	141	18.3	94.9	118.5	92.1	105.4	42.9	177.7	66.7
P50516	V-type proton ATPase catalytic subunit A OS=Mus musculus OX=10090 GN=Atp6v1a PE=1 SV=2	54	28	89	28	617	68.3	5.58	312.64	93.8	91	92.8	83.3	97.2	105.5	124.2	129.1	98.5	116.1	102.5	85.1
Q6P5F9	Exportin-1 OS=Mus musculus OX=10090 GN=Xpo1 PE=1 SV=1	38	32	77	32	1071	123	6.07	264.99	99.3	97.2	95.9	86.2	109.6	100.7	109.4	113.9	106.4	108.1	94.7	85.8
P06745	Glucose-6-phosphate isomerase OS=Mus musculus OX=10090 GN=Gpi PE=1 SV=4	50	29	127	29	558	62.7	8.13	418.73	97.9	107.9	100	110.1	101.6	93.6	93.9	90.8	103	98.1	90.9	102
P26443	Glutamate dehydrogenase 1, mitochondrial OS=Mus musculus OX=10090 GN=Glud1 PE=1 SV=1	49	29	90	29	558	61.3	8	309.49	106	99.8	101	92.9	113.8	99.4	100.3	105.5	97.2	105.3	91.4	85.3
Q9CPY7	Cytosol aminopeptidase OS=Mus musculus OX=10090 GN=Lap3 PE=1 SV=3	68	28	64	28	519	56.1	7.72	245.75	83.6	84.3	85.3	80.6	120.7	110.2	134.6	133.4	92.5	129.9	101.1	85.5
O88569	Heterogeneous nuclear ribonucleoproteins A2/B1 OS=Mus musculus OX=10090 GN=Hnrnpa2b1 PE=1 SV=2	63	24	129	21	353	37.4	8.95	444.49	97.9	95.3	93.9	85.3	119.7	93.8	112.1	115.2	104.3	120.3	90.4	82.3
P58281	Dynamin-like 120 kDa protein, mitochondrial OS=Mus musculus OX=10090 GN=Opa1 PE=1 SV=1	49	39	62	39	960	111.3	7.55	224.7	96.3	100	106	116.8	103.2	95.1	86.7	97	96.5	96.6	96.2	99.9
Q5FWI3	Cell surface hyaluronidase OS=Mus musculus OX=10090 GN=Cemip2 PE=1 SV=1	35	38	63	38	1383	153.7	7.78	235.09	106.4	106.4	100.4	94.5	74.7	125.5	92	95.9	116.2	82.2	108.1	77.6
P15626	Glutathione S-transferase Mu 2 OS=Mus musculus OX=10090 GN=Gstm2 PE=1 SV=2	85	23	135	10	218	25.7	7.39	453.89	128.2	123.4	119.9	105	68.7	93.2	74.5	65.9	110.8	61	90.5	97.2
Q9EQ20	Methylmalonate-semialdehyde dehydrogenase [acylating], mitochondrial OS=Mus musculus OX=10090 GN=Aldh6a1 PE=1 SV=1	54	26	64	26	535	57.9	8.07	230.02	122.1	124.2	119.2	118.2	74.7	96.6	61.9	70.7	99.2	68.7	80	98.6
P43277	Histone H1.3 OS=Mus musculus OX=10090 GN=H1-3 PE=1 SV=2	64	25	166	4	221	22.1	11.03	516.99	112.5	102.7	99.2	87.9	122.3	82.7	95	99.6	113.3	105.7	84	84.3
P06684	Complement C5 OS=Mus musculus OX=10090 GN=C5 PE=1 SV=2	29	40	71	40	1680	188.8	6.81	238.39	106.3	134.7	105.7	91.2	56.5	118.3	95.9	115.6	89.6	75.4	180	84.4
Q61391	Neprilysin OS=Mus musculus OX=10090 GN=Mme PE=1 SV=3	50	33	66	33	750	85.6	5.81	226.11	125.6	122.4	118	104.3	78.2	75.1	60.9	66.2	119	66.3	85.6	94.5
Q9JJZ2	Tubulin alpha-8 chain OS=Mus musculus OX=10090 GN=Tuba8 PE=1 SV=1	51	18	153	6	449	50	5.1	581.83	108.2	108.1	110.7	114.8	60.6	94.5	78.7	80	101.3	70.8	130.8	104.7
Q8BHN3	Neutral alpha-glucosidase AB OS=Mus musculus OX=10090 GN=Ganab PE=1 SV=1	48	36	74	36	944	106.8	6.06	273.39	93.8	91.1	93.9	83	111.9	104.1	120.3	120.9	95.5	122.5	94.6	85.4
Q99JY0	Trifunctional enzyme subunit beta, mitochondrial OS=Mus musculus OX=10090 GN=Hadhb PE=1 SV=1	59	22	92	21	475	51.4	9.38	322.21	89.3	98.6	99.6	146.4	112.2	88.7	87.7	90	87.7	101	87.3	106.1
Q80YX1	Tenascin OS=Mus musculus OX=10090 GN=Tnc PE=1 SV=1	29	41	57	41	2110	231.7	4.89	201.61	51.6	51.8	54.9	51.7	132.2	88.4	251.8	200.3	49.3	272	96.2	62
O70468	Myosin-binding protein C, cardiac-type OS=Mus musculus OX=10090 GN=Mybpc3 PE=1 SV=1	37	39	64	39	1270	140.5	6.46	215.44	66	112.8	104.8	348.8	93.8	56.4	44.4	48.1	61.4	70.2	62.5	120.6
Q9DCD0	6-phosphogluconate dehydrogenase, decarboxylating OS=Mus musculus OX=10090 GN=Pgd PE=1 SV=3	61	25	96	24	483	53.2	7.23	362.79	94.6	100.5	90.9	76.7	91.7	107.7	129.1	126	103.6	114.7	94.7	86.1
Q921H8	3-ketoacyl-CoA thiolase A, peroxisomal OS=Mus musculus OX=10090 GN=Acaa1a PE=1 SV=1	67	19	51	19	424	43.9	8.44	215.96	97.3	92.5	96.2	88.2	99.1	102	109	119.1	99.1	126.2	95.2	87
Q9R0P5	Destrin OS=Mus musculus OX=10090 GN=Dstn PE=1 SV=3	92	22	119	21	165	18.5	7.97	399.34	108.6	104.5	105.5	100.7	92	110	85.3	91.4	98.9	78.7	104.8	94.1
P97429	Annexin A4 OS=Mus musculus OX=10090 GN=Anxa4 PE=1 SV=4	75	25	98	24	319	35.9	5.57	344.68	107.3	100.9	94.4	86.7	94.5	99.8	104.1	113.2	100.8	107.2	99.8	88.9
P97371	Proteasome activator complex subunit 1 OS=Mus musculus OX=10090 GN=Psme1 PE=1 SV=2	77	22	73	22	249	28.7	5.97	296.17	100.3	98.4	95.4	86	108.7	105.4	112	103	117.1	108.4	96.9	80.4
Q6NZJ6	Eukaryotic translation initiation factor 4 gamma 1 OS=Mus musculus OX=10090 GN=Eif4g1 PE=1 SV=1	29	42	68	38	1600	176	5.4	209.17	93.9	91	91.8	87.1	102.7	109.4	119.6	115.3	98	118.5	100.7	88.4
P48962	ADP/ATP translocase 1 OS=Mus musculus OX=10090 GN=Slc25a4 PE=1 SV=4	67	23	130	11	298	32.9	9.72	465.29	84.8	104.8	103.2	192.7	103.4	78.8	69.3	73.4	79.6	86.4	76.8	122.1
Q8BH59	Calcium-binding mitochondrial carrier protein Aralar1 OS=Mus musculus OX=10090 GN=Slc25a12 PE=1 SV=1	62	32	62	28	677	74.5	8.25	220.15	92.6	99.3	102.3	130.9	108.9	87.6	85.2	86.1	93.8	97.5	87.4	118.6
P41216	Long-chain-fatty-acid--CoA ligase 1 OS=Mus musculus OX=10090 GN=Acsl1 PE=1 SV=2	47	30	67	27	699	77.9	7.15	250.89	90.9	114.4	121.4	170	81.2	103	51.6	59.5	80.9	69.5	79.9	126.4
Q62188	Dihydropyrimidinase-related protein 3 OS=Mus musculus OX=10090 GN=Dpysl3 PE=1 SV=1	51	19	99	15	570	61.9	6.49	400.72	99.5	93	101.7	96.7	94	110.7	110.8	112.6	94.3	101.7	108.1	87.6
Q8K1M6	Dynamin-1-like protein OS=Mus musculus OX=10090 GN=Dnm1l PE=1 SV=2	54	31	62	31	742	82.6	7.05	236.78	95.8	96.2	99.8	102.8	97.8	103.3	105	104.7	97.3	101.6	103.4	92.2
O54865	Guanylate cyclase soluble subunit beta-1 OS=Mus musculus OX=10090 GN=Gucy1b1 PE=1 SV=1	62	35	70	35	620	70.6	5.31	246.59	101.6	100.7	98.1	90.2	110.3	93.2	97.8	111.7	107.4	94.8	97.7	88.5
A2AGT5	Cytoskeleton-associated protein 5 OS=Mus musculus OX=10090 GN=Ckap5 PE=1 SV=1	26	42	62	42	2032	225.5	7.96	195.04	99.6	98	99.5	95.1	90.7	105.8	102.4	108.1	103.6	98.7	104.8	89.8
P08249	Malate dehydrogenase, mitochondrial OS=Mus musculus OX=10090 GN=Mdh2 PE=1 SV=3	64	21	126	21	338	35.6	8.68	460.9	94.7	104.7	103.3	156.5	103.9	88.2	77	82.9	87.6	91.4	82.6	110.8
P10649	Glutathione S-transferase Mu 1 OS=Mus musculus OX=10090 GN=Gstm1 PE=1 SV=2	82	21	207	15	218	26	7.94	695.87	134.4	128.5	133.3	108.4	60.1	79.9	60.9	55	111.2	52.8	85.8	100.9
Q8VCW8	Medium-chain acyl-CoA ligase ACSF2, mitochondrial OS=Mus musculus OX=10090 GN=Acsf2 PE=1 SV=1	58	29	61	29	615	67.9	8.18	225.75	119.6	112.8	112.8	91.2	95	93.3	90.8	87	102	90.1	84.9	90.6
Q62009	Periostin OS=Mus musculus OX=10090 GN=Postn PE=1 SV=2	41	29	75	29	838	93.1	7.53	255.45	95.3	92.4	81.4	94.1	112.5	97.7	98.5	101.2	100.8	104.4	110.5	83.7
Q91ZA3	Propionyl-CoA carboxylase alpha chain, mitochondrial OS=Mus musculus OX=10090 GN=Pcca PE=1 SV=2	52	31	58	31	724	79.9	7.25	204.39	122.4	119.2	117.8	117.2	75.4	91.8	75.1	80.3	97.3	78.2	82.1	93.1
P06151	L-lactate dehydrogenase A chain OS=Mus musculus OX=10090 GN=Ldha PE=1 SV=3	65	21	106	19	332	36.5	7.74	404.92	86	94.9	87.7	85	123.6	111.6	117	110.3	93.9	118.4	98.8	107.6
P42227	Signal transducer and activator of transcription 3 OS=Mus musculus OX=10090 GN=Stat3 PE=1 SV=2	45	29	59	29	770	88	6.3	231.9	97.6	94.9	96.4	87.2	106.7	108.7	107.1	113.8	104.2	105.7	99.3	88.3
P51660	Peroxisomal multifunctional enzyme type 2 OS=Mus musculus OX=10090 GN=Hsd17b4 PE=1 SV=3	45	26	52	26	735	79.4	8.57	207.9	102	99.3	99.5	88.1	96.5	98.9	107.8	111.3	98.7	115.8	90.8	85.5
Q6PDI5	Proteasome adapter and scaffold protein ECM29 OS=Mus musculus OX=10090 GN=Ecpas PE=1 SV=3	27	41	59	41	1840	203.6	7.06	197.79	95.3	95.8	95.3	95	103.6	101.3	109.7	109.7	101.3	109.2	100.6	95.5
Q99LC5	Electron transfer flavoprotein subunit alpha, mitochondrial OS=Mus musculus OX=10090 GN=Etfa PE=1 SV=2	62	19	91	19	333	35	8.38	360.54	100.4	110.6	111.4	155.4	88.9	87.2	74.8	76	88.3	87.5	80.6	107.1
P13020	Gelsolin OS=Mus musculus OX=10090 GN=Gsn PE=1 SV=3	52	33	118	33	780	85.9	6.18	352.48	110	107	104.8	96.1	75.3	98	97.3	102.5	95.4	81.8	127.9	91.8
B2RXS4	Plexin-B2 OS=Mus musculus OX=10090 GN=Plxnb2 PE=1 SV=1	30	43	64	43	1842	206.1	5.87	222.8	96.1	93.9	98.3	91	115.1	98.4	109.9	110.8	98.1	114.4	99.8	92.8
P63101	14-3-3 protein zeta/delta OS=Mus musculus OX=10090 GN=Ywhaz PE=1 SV=1	77	22	200	15	245	27.8	4.79	699.19	106	102.9	98.9	91.1	96.2	103.1	100.4	94.4	107.1	94.7	104.4	85.6
Q8VHY0	Chondroitin sulfate proteoglycan 4 OS=Mus musculus OX=10090 GN=Cspg4 PE=1 SV=3	21	33	49	33	2327	252.2	5.44	187.27	94.5	92	96.4	98.2	121.3	99.2	101.9	105.2	98.4	107.6	104.1	87.7
Q9EQH3	Vacuolar protein sorting-associated protein 35 OS=Mus musculus OX=10090 GN=Vps35 PE=1 SV=1	49	33	82	33	796	91.7	5.44	267.52	102.6	98.9	97	94.2	96.9	99.7	103.7	106.9	102.1	98.6	98.4	87.9
P21619	Lamin-B2 OS=Mus musculus OX=10090 GN=Lmnb2 PE=1 SV=2	53	32	79	27	596	67.3	5.5	252.94	109.1	105.6	107	95.2	112	82.5	85.8	88.9	109.5	94.2	86.6	97
P61979	Heterogeneous nuclear ribonucleoprotein K OS=Mus musculus OX=10090 GN=Hnrnpk PE=1 SV=1	64	25	111	25	463	50.9	5.54	361.13	96.9	94.1	92.8	83.2	115.3	97.4	117.5	113.7	104.4	117.5	93.2	81.9
Q7TPV4	Myb-binding protein 1A OS=Mus musculus OX=10090 GN=Mybbp1a PE=1 SV=2	38	39	64	39	1344	151.9	8.95	217.51	93.6	92.2	91.2	85.6	119.9	95.8	117.1	116.2	99.2	130.7	97.3	86.8
Q3U0S6	Ras-interacting protein 1 OS=Mus musculus OX=10090 GN=Rasip1 PE=1 SV=3	41	28	54	28	961	103.5	7.83	217.24	110	104.7	104.5	98.4	89.2	104.4	87.6	95.6	114.1	88.3	97.2	83
O54724	Caveolae-associated protein 1 OS=Mus musculus OX=10090 GN=Cavin1 PE=1 SV=1	56	24	124	24	392	43.9	5.52	452.18	127.5	120.2	117.4	110.3	70.7	94.6	65.9	70.7	109.4	67.4	94.5	88.4
P08752	Guanine nucleotide-binding protein G(i) subunit alpha-2 OS=Mus musculus OX=10090 GN=Gnai2 PE=1 SV=5	73	22	98	11	355	40.5	5.45	397.24	105.7	103	97.4	93.1	103.4	98	96	101.5	105.8	98.7	91.7	90.1
Q9Z2I0	Mitochondrial proton/calcium exchanger protein OS=Mus musculus OX=10090 GN=Letm1 PE=1 SV=1	45	28	58	28	738	82.9	6.52	224.74	101.5	103.6	109	112.6	103	90.9	88.6	87.9	98.7	97.7	91.6	95.7
Q00896	Alpha-1-antitrypsin 1-3 OS=Mus musculus OX=10090 GN=Serpina1c PE=1 SV=2	51	20	104	1	412	45.8	5.44	419.64	74.2	366.7	90.7	68	40.8	130.8	102.5	73	62.6	44.3	100.6	58.9
Q9EPU0	Regulator of nonsense transcripts 1 OS=Mus musculus OX=10090 GN=Upf1 PE=1 SV=2	33	32	53	31	1124	123.9	6.61	203.37	98.9	94.2	95.5	89.7	100.3	102.7	112.9	116.1	103.5	110.1	99.2	86.8
P06801	NADP-dependent malic enzyme OS=Mus musculus OX=10090 GN=Me1 PE=1 SV=2	60	25	68	25	572	63.9	7.44	262.95	88.9	105.6	95.3	85.6	71.7	156.4	98	108.6	86.5	87.2	103.4	113.9
Q8CGB6	Tensin-2 OS=Mus musculus OX=10090 GN=Tns2 PE=1 SV=1	35	39	52	37	1400	151.9	8.48	193.32	118.5	113	111.2	106.3	92.8	85.2	75.6	80.8	109.9	74.3	85.7	101.7
Q9QXY6	EH domain-containing protein 3 OS=Mus musculus OX=10090 GN=Ehd3 PE=1 SV=2	66	27	73	14	535	60.8	6.46	266.94	101.2	98.6	96.1	92.9	115.7	91.5	102.9	94.3	104.7	90.8	116.9	83.9
Q8K2B3	Succinate dehydrogenase [ubiquinone] flavoprotein subunit, mitochondrial OS=Mus musculus OX=10090 GN=Sdha PE=1 SV=1	50	24	71	24	664	72.5	7.37	263.51	88.7	99.8	97.5	145.6	114.7	89.7	86.5	94.7	88	101.2	81.6	108.5
Q9WUA3	ATP-dependent 6-phosphofructokinase, platelet type OS=Mus musculus OX=10090 GN=Pfkp PE=1 SV=1	51	32	63	27	784	85.4	7.11	226.25	98	102.6	98.2	103.4	110	99.9	102.1	103	95.6	103.8	98.2	98.7
Q62465	Synaptic vesicle membrane protein VAT-1 homolog OS=Mus musculus OX=10090 GN=Vat1 PE=1 SV=3	40	14	83	14	406	43.1	6.37	322.99	108.8	103.3	101.2	90	96.5	94.4	104.2	100.1	106.5	94.5	96.9	89.2
P60843	Eukaryotic initiation factor 4A-I OS=Mus musculus OX=10090 GN=Eif4a1 PE=1 SV=1	55	22	74	10	406	46.1	5.48	280.65	86.3	84.9	88.1	83	123	104.7	139.5	126.1	97.6	137	100.6	77.1
Q8QZT1	Acetyl-CoA acetyltransferase, mitochondrial OS=Mus musculus OX=10090 GN=Acat1 PE=1 SV=1	60	24	83	24	424	44.8	8.51	300.59	106.8	113.3	107.9	144.1	89.5	90.4	70.6	78.9	89.6	84.9	78.4	109
Q9D0K2	Succinyl-CoA:3-ketoacid coenzyme A transferase 1, mitochondrial OS=Mus musculus OX=10090 GN=Oxct1 PE=1 SV=1	55	21	58	21	520	56	8.53	203.02	93.4	93.5	101.6	128.2	127.4	91	89	98.2	85.7	102.3	88.2	98.8
Q9D0I9	Arginine--tRNA ligase, cytoplasmic OS=Mus musculus OX=10090 GN=Rars1 PE=1 SV=2	54	32	71	32	660	75.6	7.55	252.12	94.4	95.4	94.2	89.1	112.9	104.3	116.3	115.4	100.5	115.9	96.2	84.8
P05202	Aspartate aminotransferase, mitochondrial OS=Mus musculus OX=10090 GN=Got2 PE=1 SV=1	58	28	87	27	430	47.4	9	301.35	96.8	104.1	104.5	158.4	106.2	80.4	74	80.2	87.1	90	79.7	110.7
Q05D44	Eukaryotic translation initiation factor 5B OS=Mus musculus OX=10090 GN=Eif5b PE=1 SV=2	28	35	49	35	1216	137.5	5.59	174.63	92.3	90.4	92.1	86.9	113.7	102.9	118.7	114.7	98.9	122.3	102.1	90
Q9EP71	Ankycorbin OS=Mus musculus OX=10090 GN=Rai14 PE=1 SV=1	50	47	72	46	979	108.8	6.27	223.11	108.3	100.4	97.5	90.6	89.2	106.9	102	113.6	105.5	97.7	103.3	81.8
P62196	26S proteasome regulatory subunit 8 OS=Mus musculus OX=10090 GN=Psmc5 PE=1 SV=1	62	26	64	24	406	45.6	7.55	239.24	94	92.3	95.6	89.7	107.5	104.4	118.8	113.4	100.5	116.9	98.6	87.3
P68254	14-3-3 protein theta OS=Mus musculus OX=10090 GN=Ywhaq PE=1 SV=1	74	21	153	15	245	27.8	4.78	535.43	105.8	103	98.7	90.5	93.7	105.3	102.4	96.4	107.4	91.2	98.4	84.1
Q8R146	Acylamino-acid-releasing enzyme OS=Mus musculus OX=10090 GN=Apeh PE=1 SV=3	49	28	50	28	732	81.5	5.59	203.54	106.4	108	113.2	96.1	81.5	95.3	106.2	93.3	109.2	89.6	98.2	86.8
P21550	Beta-enolase OS=Mus musculus OX=10090 GN=Eno3 PE=1 SV=3	57	25	92	17	434	47	7.18	354.19	54.2	91.5	84.1	207.9	63.8	112	31.7	30.4	50.7	48.7	46	443.1
P51174	Long-chain specific acyl-CoA dehydrogenase, mitochondrial OS=Mus musculus OX=10090 GN=Acadl PE=1 SV=2	41	17	70	17	430	47.9	8.31	241.96	101	109.5	112.2	151.2	90.6	86	71.8	78	92.2	86	83.7	100.6
Q3TZZ7	Extended synaptotagmin-2 OS=Mus musculus OX=10090 GN=Esyt2 PE=1 SV=1	39	24	55	24	845	94.1	7.75	213.05	109.2	103.1	105	95.6	102.1	96.3	94.2	96.7	101.7	92.8	96.6	87.4
Q61595	Kinectin OS=Mus musculus OX=10090 GN=Ktn1 PE=1 SV=1	33	38	57	38	1327	152.5	5.86	198.29	94.3	93.6	96.6	100.2	113.2	100.5	98.5	106.3	99.7	109.9	97.7	90.7
E9Q394	A-kinase anchor protein 13 OS=Mus musculus OX=10090 GN=Akap13 PE=1 SV=1	23	46	63	46	2776	303.8	5.38	193.9	100.7	95.7	100.3	92.2	90.8	102.6	106.1	112.7	103.5	103.3	107.1	85.4
Q8CGK3	Lon protease homolog, mitochondrial OS=Mus musculus OX=10090 GN=Lonp1 PE=1 SV=2	47	33	55	32	949	105.8	6.57	199.93	102.8	105.4	107.8	114.1	97	94.9	86.5	92	99.2	93.5	87.9	98.3
Q99JY9	Actin-related protein 3 OS=Mus musculus OX=10090 GN=Actr3 PE=1 SV=3	71	24	91	24	418	47.3	5.88	337.31	89.1	91.6	84.6	78.4	129.9	103.3	125.5	128.1	102.9	128.2	97.2	76.7
P20918	Plasminogen OS=Mus musculus OX=10090 GN=Plg PE=1 SV=3	53	36	68	35	812	90.7	6.6	232.24	112.9	110.5	112.8	93.1	65.5	111.8	101	107.9	90.2	79.4	170.5	88.2
P06909	Complement factor H OS=Mus musculus OX=10090 GN=Cfh PE=1 SV=2	37	35	63	35	1234	139	6.99	228.28	116.7	122.6	105	95.7	68.2	116	91.9	102.5	104.2	85.3	152.4	83.1
P42225	Signal transducer and activator of transcription 1 OS=Mus musculus OX=10090 GN=Stat1 PE=1 SV=1	50	35	56	35	749	87.1	5.58	204.07	88.3	89	84.4	81.7	162.2	94.9	115.8	117.4	114	126.2	97.6	84
Q3U0V1	Far upstream element-binding protein 2 OS=Mus musculus OX=10090 GN=Khsrp PE=1 SV=2	47	31	64	28	748	76.7	7.33	204.31	95.8	93	93.2	85.8	120.3	95.6	112.8	120	102.1	118.4	91	85.2
Q3UZ39	Leucine-rich repeat flightless-interacting protein 1 OS=Mus musculus OX=10090 GN=Lrrfip1 PE=1 SV=2	50	32	53	32	729	79.2	4.82	190.66	99.6	94.7	95.3	92	91.5	100.1	118.8	110.6	101.7	116.6	103.5	86.7
Q8BW75	Amine oxidase [flavin-containing] B OS=Mus musculus OX=10090 GN=Maob PE=1 SV=4	50	23	58	21	520	58.5	8.29	230.14	117.6	112.5	113.1	111.7	76.9	91	74	86.9	102.6	80.3	86.3	92.3
Q8K2I3	Dimethylaniline monooxygenase [N-oxide-forming] 2 OS=Mus musculus OX=10090 GN=Fmo2 PE=1 SV=3	57	28	127	28	535	60.9	8.47	419.14	131	130.6	116.7	108	72.4	81.5	59.5	74.3	115.2	58.9	85	91.9
O88322	Nidogen-2 OS=Mus musculus OX=10090 GN=Nid2 PE=1 SV=2	33	31	50	30	1403	153.8	5.38	197.83	109.1	90.5	109.1	109.9	90.9	84.6	85.3	92.9	105.6	86	104.2	100.9
P42208	Septin-2 OS=Mus musculus OX=10090 GN=Septin2 PE=1 SV=2	66	18	53	17	361	41.5	6.55	235.15	97.9	94	91.9	86.2	118.3	102.3	114	110.6	100.5	107.9	101.2	85.1
Q62523	Zyxin OS=Mus musculus OX=10090 GN=Zyx PE=1 SV=2	45	19	74	19	564	60.5	6.4	257.64	117.5	109.3	108.3	100	76.5	96.8	76.4	84.3	113.1	70.2	112.2	90
Q6IRU2	Tropomyosin alpha-4 chain OS=Mus musculus OX=10090 GN=Tpm4 PE=1 SV=3	81	30	115	23	248	28.5	4.68	383.39	97.9	94.5	91.6	85.4	118.5	112.1	112.4	101	97.6	109	114.7	75.3
P15864	Histone H1.2 OS=Mus musculus OX=10090 GN=H1-2 PE=1 SV=2	62	22	146	7	212	21.3	11	468.86	106.6	98.5	95.7	85.4	128.4	85.1	97.6	100	117	105.9	85.6	88.9
Q61656	Probable ATP-dependent RNA helicase DDX5 OS=Mus musculus OX=10090 GN=Ddx5 PE=1 SV=2	57	31	84	22	614	69.2	8.92	273.23	94.8	89.7	89.9	82.2	128.4	100.9	117.7	120.5	100.9	126.1	90.6	87.3
P51881	ADP/ATP translocase 2 OS=Mus musculus OX=10090 GN=Slc25a5 PE=1 SV=3	63	21	132	9	298	32.9	9.73	464.6	96.9	101.9	103.6	94.3	109.9	95.6	96.8	96.5	96.9	111.8	90.2	89
O08810	116 kDa U5 small nuclear ribonucleoprotein component OS=Mus musculus OX=10090 GN=Eftud2 PE=1 SV=1	45	32	65	31	971	109.3	5	222.11	97	94.3	98.6	88.5	117.8	95.7	112.3	116.3	102.1	115.2	95.1	84.5
Q91YQ5	Dolichyl-diphosphooligosaccharide--protein glycosyltransferase subunit 1 OS=Mus musculus OX=10090 GN=Rpn1 PE=1 SV=1	56	30	74	30	608	68.5	6.46	265.29	90.8	88.3	90.4	81.1	128.8	102.1	125.5	120.5	93.1	133.2	95.4	84
Q6P9Q4	FH1/FH2 domain-containing protein 1 OS=Mus musculus OX=10090 GN=Fhod1 PE=1 SV=3	36	28	48	28	1197	129.5	6.28	186.99	108.3	109.9	104	101.1	80.6	98.9	89.8	97.1	110.3	82	109.7	88.9
Q91ZU6	Dystonin OS=Mus musculus OX=10090 GN=Dst PE=1 SV=2	9	54	68	45	7393	833.7	5.31	182.19	95.7	94.4	97.9	107.9	107.7	99.7	102.7	105.3	100.7	99.4	99.2	93.2
Q99MN9	Propionyl-CoA carboxylase beta chain, mitochondrial OS=Mus musculus OX=10090 GN=Pccb PE=1 SV=2	58	22	53	22	541	58.4	7.66	209.36	122.7	117.1	117.7	118.3	72	91.3	74	81.4	98.8	77.2	81.6	95.6
P42567	Epidermal growth factor receptor substrate 15 OS=Mus musculus OX=10090 GN=Eps15 PE=1 SV=1	49	29	49	29	897	98.4	4.6	188.29	105.3	103.7	102.9	95.1	91.5	101	96.9	97	106.3	97.2	97	89.9
Q00PI9	Heterogeneous nuclear ribonucleoprotein U-like protein 2 OS=Mus musculus OX=10090 GN=Hnrnpul2 PE=1 SV=2	40	30	70	30	745	84.9	4.89	222.76	96.2	92.9	92.1	85	130.4	96.3	110	113.5	103.9	115.5	91.7	89.6
P46471	26S proteasome regulatory subunit 7 OS=Mus musculus OX=10090 GN=Psmc2 PE=1 SV=5	72	27	67	27	433	48.6	5.95	233.5	96.2	93.5	95.7	89.8	107.2	102.1	115.7	113.5	102.3	114.7	97.8	87.5
O89053	Coronin-1A OS=Mus musculus OX=10090 GN=Coro1a PE=1 SV=5	56	23	82	21	461	51	6.48	292.95	80.6	88.4	76.3	69.2	146.9	86.8	139.2	125.5	123.4	151.6	104.8	70.1
Q9D8N0	Elongation factor 1-gamma OS=Mus musculus OX=10090 GN=Eef1g PE=1 SV=3	60	27	83	27	437	50	6.74	279.68	88	87.3	87.9	86.1	119.3	111.4	131.4	125.4	93.9	130.7	100.5	82.2
P28271	Cytoplasmic aconitate hydratase OS=Mus musculus OX=10090 GN=Aco1 PE=1 SV=3	48	33	64	32	889	98.1	7.5	221.04	90.2	87.8	87.5	86.9	112.2	105.5	122.3	132.3	95.2	121.9	100.7	92.3
Q64737	Trifunctional purine biosynthetic protein adenosine-3 OS=Mus musculus OX=10090 GN=Gart PE=1 SV=3	40	29	51	29	1010	107.4	6.68	203.64	101.8	101.2	101.3	98.7	90	101.5	104.3	102.9	104	100.2	96.6	94.2
P43406	Integrin alpha-V OS=Mus musculus OX=10090 GN=Itgav PE=1 SV=2	44	37	60	37	1044	115.3	5.63	194.19	101.4	98.8	98.6	89.9	118.3	94.6	108.9	108	97	114.5	94.9	87.2
O88685	26S proteasome regulatory subunit 6A OS=Mus musculus OX=10090 GN=Psmc3 PE=1 SV=2	62	23	58	23	442	49.5	5.19	221.83	94.9	92.8	97.6	91	105.7	102.4	118.5	110.9	99.8	116.3	102.1	87.1
P32067	Lupus La protein homolog OS=Mus musculus OX=10090 GN=Ssb PE=1 SV=1	59	31	71	30	415	47.7	9.77	226.28	96.8	91.5	92.9	85.4	127.6	91.9	116.9	111.2	103.7	126.7	91.7	82.6
P62880	Guanine nucleotide-binding protein G(I)/G(S)/G(T) subunit beta-2 OS=Mus musculus OX=10090 GN=Gnb2 PE=1 SV=3	59	15	101	7	340	37.3	6	421.13	106.4	108.1	100.7	91	104.1	97.7	89.4	96.5	104.3	94.9	88.7	87.5
Q8K4G1	Latent-transforming growth factor beta-binding protein 4 OS=Mus musculus OX=10090 GN=Ltbp4 PE=1 SV=2	24	30	50	29	1666	178.5	5.47	179.83	89.9	80.7	84.1	93.1	109.9	141.3	113	125.8	84.1	110.9	118.7	85
P28660	Nck-associated protein 1 OS=Mus musculus OX=10090 GN=Nckap1 PE=1 SV=2	32	32	59	31	1128	128.7	6.62	191.91	108.6	100.7	101.3	93.9	95.8	104.6	93.3	104.1	104.1	92.3	102.6	84.5
P47857	ATP-dependent 6-phosphofructokinase, muscle type OS=Mus musculus OX=10090 GN=Pfkm PE=1 SV=3	47	29	57	25	780	85.2	8	206.87	82.7	108.7	98.8	171.8	79.2	99	64.8	68.3	78.6	68.5	77	214.6
Q9JHJ0	Tropomodulin-3 OS=Mus musculus OX=10090 GN=Tmod3 PE=1 SV=1	61	22	68	21	352	39.5	5.14	238.92	103.8	98.3	101.3	89.2	99.5	93.9	102.7	102.2	103.1	102.5	107	84.8
Q8BIK4	Dedicator of cytokinesis protein 9 OS=Mus musculus OX=10090 GN=Dock9 PE=1 SV=2	24	41	54	38	2055	235.2	7.25	187.62	104.9	102.5	104.6	96.2	88.2	104.6	90.3	96.4	105.7	85.8	99.5	94.5
Q9QYB1	Chloride intracellular channel protein 4 OS=Mus musculus OX=10090 GN=Clic4 PE=1 SV=3	74	16	98	16	253	28.7	5.59	359.16	113.2	107.3	106.8	96.4	87.6	100.8	88.4	87.6	110.1	79.8	100.9	83.2
Q8JZQ9	Eukaryotic translation initiation factor 3 subunit B OS=Mus musculus OX=10090 GN=Eif3b PE=1 SV=1	37	28	56	28	803	91.3	5.02	205.79	94.2	90.5	92.9	86.2	116.2	104.3	118.4	112	100.4	121.7	97.5	85.6
P10630	Eukaryotic initiation factor 4A-II OS=Mus musculus OX=10090 GN=Eif4a2 PE=1 SV=2	70	25	69	13	407	46.4	5.48	241.39	97.2	94.4	94.8	86.8	102.7	106	120.8	116.9	100.3	112.5	99.4	82.6
O35887	Calumenin OS=Mus musculus OX=10090 GN=Calu PE=1 SV=1	71	21	63	21	315	37	4.67	261.59	86.5	85.6	83.6	85.8	129	120.1	134.6	116.5	88	137.2	101.1	77.7
P23953	Carboxylesterase 1C OS=Mus musculus OX=10090 GN=Ces1c PE=1 SV=4	39	19	68	17	554	61	5.06	235.66	109.9	117.5	116.7	90.8	58.7	107.8	140.8	105.7	70	57.1	204.2	78.6
Q9D379	Epoxide hydrolase 1 OS=Mus musculus OX=10090 GN=Ephx1 PE=1 SV=2	47	24	70	24	455	52.5	8.35	260.78	102.5	99.5	103	84.3	100	96.7	82.7	92.9	118	86.6	97.7	95.2
P97315	Cysteine and glycine-rich protein 1 OS=Mus musculus OX=10090 GN=Csrp1 PE=1 SV=3	76	17	87	17	193	20.6	8.57	338.95	108.3	102.1	103.9	94.6	97	111.6	87.4	99.6	97.2	78.5	105.5	92.2
P07759	Serine protease inhibitor A3K OS=Mus musculus OX=10090 GN=Serpina3k PE=1 SV=2	32	13	119	6	418	46.9	5.16	568.29	103.6	109.2	158.7	103.7	33.2	116	84.9	98.7	91.9	47.7	199.7	81.4
P31428	Dipeptidase 1 OS=Mus musculus OX=10090 GN=Dpep1 PE=1 SV=2	60	19	60	19	410	45.7	6.37	228.21	130.8	100.4	126.9	99.9	67.5	87.9	56.3	55.6	118.1	52.4	95.4	104.5
P62814	V-type proton ATPase subunit B, brain isoform OS=Mus musculus OX=10090 GN=Atp6v1b2 PE=1 SV=1	77	29	65	29	511	56.5	5.81	201.08	96.5	92.9	93	87.3	96	100.9	118.9	120.7	97.3	109.9	106.1	89.6
O88990	Alpha-actinin-3 OS=Mus musculus OX=10090 GN=Actn3 PE=2 SV=1	34	27	74	14	900	103	5.45	267.82	63.5	99.7	62.8	58.1	55.9	198.8	60.1	52.4	57.8	56.2	64.5	538.9
Q8BUR4	Dedicator of cytokinesis protein 1 OS=Mus musculus OX=10090 GN=Dock1 PE=1 SV=3	29	43	60	41	1865	214.9	7.62	202.01	98.8	94.7	98.3	90	99.1	101.3	107.8	115.4	101.5	104.1	102.6	87.3
Q9DBJ1	Phosphoglycerate mutase 1 OS=Mus musculus OX=10090 GN=Pgam1 PE=1 SV=3	65	14	65	10	254	28.8	7.18	253.11	95.9	99.8	91.1	88.9	107	100.1	118.2	103.9	102.4	111.6	96.9	89.5
P29341	Polyadenylate-binding protein 1 OS=Mus musculus OX=10090 GN=Pabpc1 PE=1 SV=2	45	27	59	27	636	70.6	9.5	212.43	96.2	93	95.4	82.9	110.1	102.6	122.2	114.9	101.2	122.3	96.4	83.7
Q64514	Tripeptidyl-peptidase 2 OS=Mus musculus OX=10090 GN=Tpp2 PE=1 SV=3	32	37	61	37	1262	139.8	6.58	204.38	92.6	93.8	94	88.3	112.3	101.1	119.4	113.9	99.8	120	100.5	89.1
P46935	E3 ubiquitin-protein ligase NEDD4 OS=Mus musculus OX=10090 GN=Nedd4 PE=1 SV=3	41	29	72	26	887	102.6	5.26	229.66	95.9	94.3	97.2	93	128.1	102.1	107	105.7	96.2	107.9	96.8	92.4
P25911	Tyrosine-protein kinase Lyn OS=Mus musculus OX=10090 GN=Lyn PE=1 SV=4	57	26	56	23	512	58.8	7.15	197.87	111.1	112.8	108.3	94.3	80.6	95.7	80.2	90.3	114.1	86.4	97.1	82.4
Q8BX02	KN motif and ankyrin repeat domain-containing protein 2 OS=Mus musculus OX=10090 GN=Kank2 PE=1 SV=1	46	27	54	26	843	90.2	5.55	190.97	104.9	105.9	104.8	95.5	92.3	98.6	90	101.8	101.8	90.6	94.9	97.9
Q80UW5	Serine/threonine-protein kinase MRCK gamma OS=Mus musculus OX=10090 GN=Cdc42bpg PE=1 SV=2	28	34	53	32	1551	172	6.05	171.24	114	106.9	106.3	103.5	65.6	113.2	83.1	94.1	107	74.6	113.6	87.8
O35744	Chitinase-like protein 3 OS=Mus musculus OX=10090 GN=Chil3 PE=1 SV=2	56	19	66	12	398	44.4	5.69	257.2	74.1	150.5	72.6	66.2	95	110.2	152.9	96.9	139.7	103.8	98.4	50.4
Q8BIJ6	Isoleucine--tRNA ligase, mitochondrial OS=Mus musculus OX=10090 GN=Iars2 PE=1 SV=1	38	27	49	27	1012	112.7	6.81	182.74	105	103	105.1	104.4	107.2	96.2	86.9	98.6	97.8	95.1	91.3	94.9
P68040	Receptor of activated protein C kinase 1 OS=Mus musculus OX=10090 GN=Rack1 PE=1 SV=3	66	20	82	20	317	35.1	7.69	312.93	88.2	88.7	87.7	80.7	130	107.8	128	120.9	94.2	137.5	92	81.2
P02088	Hemoglobin subunit beta-1 OS=Mus musculus OX=10090 GN=Hbb-b1 PE=1 SV=2	84	12	441	5	147	15.8	7.65	1646.37	120.2	136.5	152.3	107.9	54.9	72.3	105.8	49.3	114.3	63.4	99	75.1
P01029	Complement C4-B OS=Mus musculus OX=10090 GN=C4b PE=1 SV=3	27	38	55	38	1738	192.8	7.53	173.47	114.2	119.8	103	95	92.2	117.3	95.5	108.1	80.5	101	140	82.9
Q07113	Cation-independent mannose-6-phosphate receptor OS=Mus musculus OX=10090 GN=Igf2r PE=1 SV=1	21	39	54	39	2483	273.6	5.71	170.52	92.1	88.3	92.4	91.3	118.6	102.1	112.7	117	95.9	119.8	103.6	88.3
P00920	Carbonic anhydrase 2 OS=Mus musculus OX=10090 GN=Ca2 PE=1 SV=4	69	14	99	14	260	29	7.01	447.19	117	128.5	133.6	101	59	83.2	103.4	62.5	116.8	68.2	98.3	85.2
Q9JHL1	Na(+)/H(+) exchange regulatory cofactor NHE-RF2 OS=Mus musculus OX=10090 GN=Slc9a3r2 PE=1 SV=2	66	21	56	21	337	37.4	7.59	230.59	119.3	111.2	106.4	98.6	78.9	102.3	76.9	82	107.5	76	97.4	92.1
P18242	Cathepsin D OS=Mus musculus OX=10090 GN=Ctsd PE=1 SV=1	53	20	70	20	410	44.9	7.15	276.17	54.9	55.8	56.7	54.6	153.8	84.3	221.2	204.2	64.6	211.5	101	76.9
P40936	Indolethylamine N-methyltransferase OS=Mus musculus OX=10090 GN=Inmt PE=1 SV=1	63	14	139	14	264	29.4	6.39	556.23	161.9	153.2	137.8	112.3	34.8	70.5	38	42.5	131.2	31.6	74.2	95.4
Q9DBG6	Dolichyl-diphosphooligosaccharide--protein glycosyltransferase subunit 2 OS=Mus musculus OX=10090 GN=Rpn2 PE=1 SV=1	44	20	62	20	631	69	5.81	266.53	93	88.5	91.6	83.4	129.1	96.5	126	112.8	94.1	130.1	98.5	85.4
P50285	Dimethylaniline monooxygenase [N-oxide-forming] 1 OS=Mus musculus OX=10090 GN=Fmo1 PE=1 SV=1	57	27	84	27	532	59.9	8.47	277.75	131.7	122.6	119.7	106.3	58.7	88.9	60.2	67.4	131.2	60.4	85	87.6
Q80TH2	Erbin OS=Mus musculus OX=10090 GN=Erbin PE=1 SV=3	31	30	51	30	1402	157.2	5.69	176.62	103.9	100.5	102.2	93.1	92.8	97.9	95.6	99.8	107.7	96.5	109.2	86
O55131	Septin-7 OS=Mus musculus OX=10090 GN=Septin7 PE=1 SV=1	55	26	71	24	436	50.5	8.57	242.78	101.2	97.1	92.6	87.3	119.8	102.7	108.7	110.6	102.4	101.3	97.2	84.5
P04247	Myoglobin OS=Mus musculus OX=10090 GN=Mb PE=1 SV=3	88	18	72	18	154	17.1	7.62	258	59.7	97.2	107.6	294.2	62.6	72.7	21.8	22.4	41.4	50.5	40.2	369.5
Q8JZR0	Long-chain-fatty-acid--CoA ligase 5 OS=Mus musculus OX=10090 GN=Acsl5 PE=1 SV=1	46	26	65	23	683	76.2	7.09	217.21	99.7	92.4	97.4	82.2	73.7	111.2	98.3	122.2	105.1	107	97.6	90.1
P11835	Integrin beta-2 OS=Mus musculus OX=10090 GN=Itgb2 PE=1 SV=2	45	28	58	27	771	85	7.12	195.65	78.9	98.5	71.8	68.8	115.6	88.7	145	131.9	124.4	161.4	91.9	70.4
Q9D0F9	Phosphoglucomutase-1 OS=Mus musculus OX=10090 GN=Pgm1 PE=1 SV=4	52	28	67	28	562	61.4	6.57	217.88	94.5	97.5	96.7	106.5	82.7	113.8	97.1	107.4	93.6	89.2	94	130.7
P21107	Tropomyosin alpha-3 chain OS=Mus musculus OX=10090 GN=Tpm3 PE=1 SV=3	58	32	118	9	285	33	4.72	332.51	106.5	101.8	98.9	93.4	99.9	101.5	96.7	96.1	103.7	98.8	100	90.3
P30416	Peptidyl-prolyl cis-trans isomerase FKBP4 OS=Mus musculus OX=10090 GN=Fkbp4 PE=1 SV=5	71	31	63	31	458	51.5	5.72	198.03	105.6	104.8	110.1	94.7	72.9	101.5	97.6	101	104.5	95.1	94.6	89.7
Q6Q477	Plasma membrane calcium-transporting ATPase 4 OS=Mus musculus OX=10090 GN=Atp2b4 PE=1 SV=1	25	30	57	19	1205	133	6.13	194.7	107.2	103.3	105.8	103.9	98.3	85.8	87.7	97	97.6	85	101.3	97.6
P62874	Guanine nucleotide-binding protein G(I)/G(S)/G(T) subunit beta-1 OS=Mus musculus OX=10090 GN=Gnb1 PE=1 SV=3	59	15	90	8	340	37.4	6	359.62	110.5	106.6	102	94	101.6	94.5	90.3	97.3	107.7	91.8	93	82.3
Q64462	Cytochrome P450 4B1 OS=Mus musculus OX=10090 GN=Cyp4b1 PE=1 SV=1	49	24	79	24	511	58.9	8.44	267.59	139.2	134.1	132.6	108.7	43.4	84.6	41.5	55.9	130	50.8	84.6	97.2
P50247	Adenosylhomocysteinase OS=Mus musculus OX=10090 GN=Ahcy PE=1 SV=3	65	23	67	22	432	47.7	6.54	228.76	109.9	112.2	106	95.6	99.1	91.6	95.1	94.1	108.3	92.4	85.3	89.4
Q501J6	Probable ATP-dependent RNA helicase DDX17 OS=Mus musculus OX=10090 GN=Ddx17 PE=1 SV=1	48	31	69	22	650	72.4	8.59	231.04	94.1	89.4	90.2	82.3	114.3	101	119	124.3	104.1	120.6	92.2	87.5
O08749	Dihydrolipoyl dehydrogenase, mitochondrial OS=Mus musculus OX=10090 GN=Dld PE=1 SV=2	43	18	54	18	509	54.2	7.9	209.15	103.7	107.6	107.1	138.5	96.3	90.3	77.9	83.6	90.9	88.3	83.1	109.1
Q9DC07	LIM zinc-binding domain-containing Nebulette OS=Mus musculus OX=10090 GN=Nebl PE=1 SV=1	73	19	61	17	270	31.1	8.31	235.83	126	118.4	110.6	105	66.6	98.2	74.1	83.8	112.6	65.5	88.7	87.8
Q9ERK4	Exportin-2 OS=Mus musculus OX=10090 GN=Cse1l PE=1 SV=1	37	33	59	33	971	110.4	5.77	203.59	96.1	97.8	95.1	90.6	100.5	104.1	112.3	111.8	101.9	108.2	101.4	92.1
Q8K010	5-oxoprolinase OS=Mus musculus OX=10090 GN=Oplah PE=1 SV=1	33	30	47	30	1288	137.5	6.28	173.07	102.3	103	105	102.3	82.4	103.4	96.7	106	98.4	88.6	102.2	96.2
P62631	Elongation factor 1-alpha 2 OS=Mus musculus OX=10090 GN=Eef1a2 PE=1 SV=1	49	20	142	9	463	50.4	9.03	515.47	64.1	103.3	97	277.8	83.5	77.1	37.7	39.9	60.3	67	53	247.7
P70335	Rho-associated protein kinase 1 OS=Mus musculus OX=10090 GN=Rock1 PE=1 SV=1	36	47	61	40	1354	158.1	5.86	188.61	103.6	103	105.6	98.4	86.1	103.5	91.8	103.2	106.3	91	104.2	92.7
Q9D8E6	60S ribosomal protein L4 OS=Mus musculus OX=10090 GN=Rpl4 PE=1 SV=3	54	25	79	25	419	47.1	11	243.31	92.4	88.8	89.4	81.8	124	103.7	128.7	119.9	94.5	139	93.4	83.3
Q8BRT1	CLIP-associating protein 2 OS=Mus musculus OX=10090 GN=Clasp2 PE=1 SV=1	33	36	51	31	1286	140.7	8.63	147.22	101.5	100.9	99.9	94.8	98.3	98.9	100.2	107	103.3	100	104.4	86.5
Q8BP92	Reticulocalbin-2 OS=Mus musculus OX=10090 GN=Rcn2 PE=1 SV=1	57	17	48	17	320	37.2	4.42	193.28	100.2	96.1	102.6	95.1	108.1	100	111.8	99.1	96.4	110.2	97.5	84.8
Q8VIJ6	Splicing factor, proline- and glutamine-rich OS=Mus musculus OX=10090 GN=Sfpq PE=1 SV=1	42	25	71	24	699	75.4	9.44	233.09	93.8	91.4	92.1	86.1	118.2	94.3	115.5	118.4	103.3	123.2	90.8	84.3
Q9D051	Pyruvate dehydrogenase E1 component subunit beta, mitochondrial OS=Mus musculus OX=10090 GN=Pdhb PE=1 SV=1	53	14	69	14	359	38.9	6.87	237.12	94.8	108.8	108.5	167.3	93.5	89.1	71.1	79	87.2	85.5	82	112.6
Q8BG05	Heterogeneous nuclear ribonucleoprotein A3 OS=Mus musculus OX=10090 GN=Hnrnpa3 PE=1 SV=1	49	23	87	21	379	39.6	9.01	291.96	94.7	91.2	93.9	82.8	123	94.9	114.1	116.6	104.9	119.5	92.4	84.6
Q9DBF1	Alpha-aminoadipic semialdehyde dehydrogenase OS=Mus musculus OX=10090 GN=Aldh7a1 PE=1 SV=4	47	19	48	19	539	58.8	7.47	181.67	115.8	112.6	113.8	101.4	79.7	98.9	86.6	88.4	103.6	80.9	94.3	91.4
Q01405	Protein transport protein Sec23A OS=Mus musculus OX=10090 GN=Sec23a PE=1 SV=2	39	24	45	22	765	86.1	7.08	171.22	90.2	90.3	90.1	86.3	118.3	109.3	123	122.3	93.6	120.4	103.1	83.1
P61161	Actin-related protein 2 OS=Mus musculus OX=10090 GN=Actr2 PE=1 SV=1	54	18	68	17	394	44.7	6.74	256.09	90.8	89.1	87.7	81.2	126.4	98.1	122.6	121.5	103.4	127.9	101.1	82.7
Q8BPB5	EGF-containing fibulin-like extracellular matrix protein 1 OS=Mus musculus OX=10090 GN=Efemp1 PE=1 SV=1	58	22	61	22	493	54.9	5.14	216.87	104.7	92.4	96.4	104.3	96.1	117.4	96.3	102.4	89.7	86.9	113.1	91.4
Q922R8	Protein disulfide-isomerase A6 OS=Mus musculus OX=10090 GN=Pdia6 PE=1 SV=3	53	21	90	21	440	48.1	5.14	313.14	89.6	84.6	85.9	80.4	127.6	104.5	132.6	124	90.7	138.2	99	85.7
Q8BKG3	Inactive tyrosine-protein kinase 7 OS=Mus musculus OX=10090 GN=Ptk7 PE=1 SV=1	35	28	47	28	1062	117.5	6.84	172.19	106.4	100.5	97.4	85.7	111.1	93.8	103.9	113.9	105	107.1	92.5	86.1
Q08481	Platelet endothelial cell adhesion molecule OS=Mus musculus OX=10090 GN=Pecam1 PE=1 SV=1	37	23	59	23	727	81.2	6.71	230.12	111.8	100.7	105.9	98.6	101	102.1	80.8	82.8	112.8	88.2	99.4	83.3
O08528	Hexokinase-2 OS=Mus musculus OX=10090 GN=Hk2 PE=1 SV=1	39	28	50	25	917	102.5	6.11	171.59	81.3	101.4	90.8	112.5	108.9	110.4	99.6	98.6	86.5	113.8	85.4	150.1
Q9EQH2	Endoplasmic reticulum aminopeptidase 1 OS=Mus musculus OX=10090 GN=Erap1 PE=1 SV=2	32	27	54	27	930	106.5	6.2	185.8	95.6	91.8	90.5	85.4	120.2	106.3	117.4	118.3	104.8	121.9	98.1	81.6
O08917	Flotillin-1 OS=Mus musculus OX=10090 GN=Flot1 PE=1 SV=1	62	24	49	24	428	47.5	7.15	182.77	104.7	100.9	101.5	90.6	111.3	91.4	91.2	96.5	106	99.3	97.4	95.3
Q8C1B7	Septin-11 OS=Mus musculus OX=10090 GN=Septin11 PE=1 SV=4	45	21	62	9	431	49.7	6.68	229.17	98.8	94.5	94	84	120.8	102	113.6	108.1	99.9	106.4	99	85
Q9DB77	Cytochrome b-c1 complex subunit 2, mitochondrial OS=Mus musculus OX=10090 GN=Uqcrc2 PE=1 SV=1	52	21	59	21	453	48.2	9.25	214.57	92	101.9	103.5	156	98.7	86.6	77.6	81.9	88.5	93.5	84.5	110.9
Q9JHR7	Insulin-degrading enzyme OS=Mus musculus OX=10090 GN=Ide PE=1 SV=1	34	30	56	30	1019	117.7	6.54	188.88	78.9	118.2	83.8	73.6	91.4	86.1	133.4	88.1	101.7	131.8	120.1	106.8
Q8BMJ2	Leucine--tRNA ligase, cytoplasmic OS=Mus musculus OX=10090 GN=Lars1 PE=1 SV=2	35	32	56	32	1178	134.1	7.05	181.89	92.7	92	93.2	86.3	112.5	105.9	117.3	114.4	102.8	114.9	103.1	86.4
P28653	Biglycan OS=Mus musculus OX=10090 GN=Bgn PE=1 SV=1	56	17	78	16	369	41.6	7.27	308.16	88.9	82.1	87.2	83.7	172.4	93.9	120.1	114	84.7	124.3	97.8	88.2
P62962	Profilin-1 OS=Mus musculus OX=10090 GN=Pfn1 PE=1 SV=2	92	11	106	11	140	14.9	8.28	393.96	94.4	95.2	88.1	80.6	112.7	101.4	117.2	111.2	108	117.6	109.9	86.4
Q99LF4	RNA-splicing ligase RtcB homolog OS=Mus musculus OX=10090 GN=Rtcb PE=1 SV=1	60	25	46	25	505	55.2	7.23	169.01	92	93	91.2	87.2	126.8	102.4	112.2	116.3	95.8	118	95.6	91.1
Q9QUJ7	Long-chain-fatty-acid--CoA ligase 4 OS=Mus musculus OX=10090 GN=Acsl4 PE=1 SV=2	43	26	51	24	711	79	8.28	178.51	98.5	91.3	95.6	83.1	99.9	110.1	106	123.2	101.4	115.6	98.8	84.2
P33267	Cytochrome P450 2F2 OS=Mus musculus OX=10090 GN=Cyp2f2 PE=1 SV=1	50	25	103	25	491	55.9	7.9	350.12	125.4	115.5	142.7	93.5	68	80.5	57	66.3	101.4	67.3	85.4	105.9
Q91YH5	Atlastin-3 OS=Mus musculus OX=10090 GN=Atl3 PE=1 SV=1	43	19	58	19	541	60.5	6.1	224.24	102.6	95.3	98.4	90	111.9	100.9	101.9	106.1	99	106.3	96.5	85.3
Q9CPV4	Glyoxalase domain-containing protein 4 OS=Mus musculus OX=10090 GN=Glod4 PE=1 SV=1	76	19	52	19	298	33.3	5.47	211.94	105.3	100.4	100.9	93	99.2	100.6	100.8	102.2	108.3	97.1	96.5	86.7
P68510	14-3-3 protein eta OS=Mus musculus OX=10090 GN=Ywhah PE=1 SV=2	72	20	125	14	246	28.2	4.89	400.6	97.5	96.9	93.8	89.5	93.2	105.6	113.6	106.7	102.7	104.4	115	85.2
Q9ERG0	LIM domain and actin-binding protein 1 OS=Mus musculus OX=10090 GN=Lima1 PE=1 SV=3	42	31	57	30	753	84	6.6	167.39	98.7	91.9	93	86.7	111.4	114.5	116.9	114	100.2	115.2	96.8	79.4
Q8BML9	Glutamine--tRNA ligase OS=Mus musculus OX=10090 GN=Qars1 PE=1 SV=1	45	32	53	32	775	87.6	7.31	165.01	94.3	94.4	95	90.8	112.5	100.3	115.1	116.9	98.7	117.1	99	88.8
Q8VDR9	Dedicator of cytokinesis protein 6 OS=Mus musculus OX=10090 GN=Dock6 PE=1 SV=4	23	36	52	31	2080	233.1	6.8	165.41	104.2	99.6	102.7	122	103.9	95.7	88.2	95.9	101.9	92	96.6	90.2
P16125	L-lactate dehydrogenase B chain OS=Mus musculus OX=10090 GN=Ldhb PE=1 SV=2	52	17	70	15	334	36.5	6.05	277.17	120.9	124	125.5	146.2	62.6	84	59.4	63.8	101.8	60.9	77.8	106.8
Q61490	CD166 antigen OS=Mus musculus OX=10090 GN=Alcam PE=1 SV=3	38	23	63	23	583	65.1	6.15	228.55	124.4	114.9	119.2	99	65.9	98.2	70.5	78.5	105.7	78.4	94.5	89.6
P97449	Aminopeptidase N OS=Mus musculus OX=10090 GN=Anpep PE=1 SV=4	32	26	51	25	966	109.6	5.9	177.44	89.9	89.8	97.8	94.1	140.7	89.9	102.3	104.9	83.7	117.9	99.9	101.9
Q921M3	Splicing factor 3B subunit 3 OS=Mus musculus OX=10090 GN=Sf3b3 PE=1 SV=1	31	28	51	28	1217	135.5	5.26	163.03	97.2	92.9	95.6	84	120.3	95.6	113.8	118.9	102.5	119.1	94.6	86.3
Q9Z0X1	Apoptosis-inducing factor 1, mitochondrial OS=Mus musculus OX=10090 GN=Aifm1 PE=1 SV=1	46	22	55	22	612	66.7	9.17	203.64	99.1	98.6	103.6	122.6	99.9	90.2	88.5	92.3	93.4	98.8	90.7	101.6
Q9Z1F9	SUMO-activating enzyme subunit 2 OS=Mus musculus OX=10090 GN=Uba2 PE=1 SV=1	56	26	48	26	638	70.5	5.24	174.58	96.1	91.4	92.7	86.2	122	99.9	114.8	120.5	103.4	116.1	94.2	84.1
O35074	Prostacyclin synthase OS=Mus musculus OX=10090 GN=Ptgis PE=1 SV=1	52	21	65	21	501	57	6.73	243.39	110.1	104.3	103.6	103.6	104.6	108.5	93.5	85.5	97.2	91.6	94.4	87.9
Q99KJ8	Dynactin subunit 2 OS=Mus musculus OX=10090 GN=Dctn2 PE=1 SV=3	63	21	54	21	402	44.1	5.26	212.54	105.1	102.8	102.6	97.1	91.5	100.4	97.7	92.6	106.3	98.4	98.9	87.3
Q02819	Nucleobindin-1 OS=Mus musculus OX=10090 GN=Nucb1 PE=1 SV=2	57	26	53	26	459	53.4	5.07	200.63	92.4	89.9	93	87.9	118.9	106.1	113	113.3	96.5	124.7	101.6	86.4
Q8K1B8	Fermitin family homolog 3 OS=Mus musculus OX=10090 GN=Fermt3 PE=1 SV=1	40	22	46	22	665	75.6	7.05	167.95	84.1	95.4	85.6	81.8	104.1	83.3	106.4	93.6	103.2	107.6	211.2	80.9
B2RQC6	CAD protein OS=Mus musculus OX=10090 GN=Cad PE=1 SV=1	22	32	43	32	2225	243.1	6.43	151.78	97	97.7	95.6	89.3	105.3	98.9	109.9	107.8	103.2	115.4	98.5	93
Q9JMA1	Ubiquitin carboxyl-terminal hydrolase 14 OS=Mus musculus OX=10090 GN=Usp14 PE=1 SV=3	50	22	48	22	493	56	5.24	177.22	99.3	95.8	103.4	93.3	98.4	99	113.1	105.2	104	106.8	103.8	87.1
O35286	Pre-mRNA-splicing factor ATP-dependent RNA helicase DHX15 OS=Mus musculus OX=10090 GN=Dhx15 PE=1 SV=2	38	27	55	27	795	90.9	7.46	182.96	92.4	95.5	93.4	82.6	125.4	93.7	114.9	116.8	104.3	122.7	97.7	84.5
Q62318	Transcription intermediary factor 1-beta OS=Mus musculus OX=10090 GN=Trim28 PE=1 SV=3	40	27	57	27	834	88.8	5.77	193.35	90.9	89.6	85	79.9	138.7	96.9	123.4	132.4	98.8	135.1	88.6	82.5
Q7TT50	Serine/threonine-protein kinase MRCK beta OS=Mus musculus OX=10090 GN=Cdc42bpb PE=1 SV=2	26	39	53	32	1713	194.6	6.46	162.75	103.9	97.9	98.7	93.5	94.9	108.1	100.4	107.9	103.8	94.8	102.9	87.9
P37804	Transgelin OS=Mus musculus OX=10090 GN=Tagln PE=1 SV=3	81	20	102	20	201	22.6	8.81	311.65	84.2	84	126.8	102	155.6	103.8	82.4	73	77.3	86.1	117.7	101.4
P55264	Adenosine kinase OS=Mus musculus OX=10090 GN=Adk PE=1 SV=2	64	21	59	21	361	40.1	6.21	236.16	115	108.5	107.2	99.5	71	101.9	90.7	97	108.2	78.6	95.6	91.4
P35700	Peroxiredoxin-1 OS=Mus musculus OX=10090 GN=Prdx1 PE=1 SV=1	63	16	90	14	199	22.2	8.12	317.23	97.6	93	94	85.4	101	99.1	130.5	120	96.5	112.1	101	86.8
Q91WQ3	Tyrosine--tRNA ligase, cytoplasmic OS=Mus musculus OX=10090 GN=Yars1 PE=1 SV=3	59	30	48	30	528	59.1	7.01	161.66	100.6	99.1	97	96.3	110.2	100.8	104.5	100.3	101.7	103.6	96	97.8
Q9D0R2	Threonine--tRNA ligase 1, cytoplasmic OS=Mus musculus OX=10090 GN=Tars1 PE=1 SV=2	43	27	52	26	722	83.3	7.36	174.54	99.4	94.8	96.9	88.8	107.1	104.2	111.3	112.6	101.7	109.4	97.5	86.6
Q6Q899	Antiviral innate immune response receptor RIG-I OS=Mus musculus OX=10090 GN=Ddx58 PE=1 SV=2	33	29	53	29	926	105.9	6.65	187.56	99.7	97.6	94	88	110.6	108.6	104.3	115	119.1	103.7	98.2	82.5
Q9Z1Z0	General vesicular transport factor p115 OS=Mus musculus OX=10090 GN=Uso1 PE=1 SV=2	40	31	57	31	959	106.9	4.93	190.42	93.1	90.3	92.7	86	116	108.2	118.6	120.6	98.2	117.8	103.7	84
Q7TQ48	Sarcalumenin OS=Mus musculus OX=10090 GN=Srl PE=1 SV=2	56	22	55	22	472	54.3	6.64	184.38	56.3	101.9	90.3	357	89	59.2	24.5	25.3	49.2	59	43.2	233.4
Q8BGQ7	Alanine--tRNA ligase, cytoplasmic OS=Mus musculus OX=10090 GN=Aars1 PE=1 SV=1	40	31	54	31	968	106.8	5.67	188.96	94.6	93.6	94.2	87.6	107	104.5	117.4	114.2	100.6	111.1	102.2	94.4
P63158	High mobility group protein B1 OS=Mus musculus OX=10090 GN=Hmgb1 PE=1 SV=2	53	22	82	18	215	24.9	5.74	240.86	112.5	104.2	105	91.1	114.1	90.8	93.3	90.6	116	98.1	85.5	86.2
P29351	Tyrosine-protein phosphatase non-receptor type 6 OS=Mus musculus OX=10090 GN=Ptpn6 PE=1 SV=2	61	31	54	31	595	67.5	7.81	178.53	84.1	85.7	79.4	74	129.4	92.9	141.4	133.1	110.4	155.5	96.2	75.2
Q99LX0	Parkinson disease protein 7 homolog OS=Mus musculus OX=10090 GN=Park7 PE=1 SV=1	77	16	66	16	189	20	6.77	231.59	111.1	108.4	109.7	103.2	86.1	98.9	87.5	83	109.9	79.9	94.2	102.5
O70400	PDZ and LIM domain protein 1 OS=Mus musculus OX=10090 GN=Pdlim1 PE=1 SV=4	68	19	52	19	327	35.8	6.84	201.13	97.1	93.7	94.5	90.7	101	116.4	118.3	113.9	94.4	100.7	108.7	89.5
Q00623	Apolipoprotein A-I OS=Mus musculus OX=10090 GN=Apoa1 PE=1 SV=2	72	23	106	22	264	30.6	5.73	347.92	120.6	130.5	154.1	119.5	53.2	93	85.2	71.2	90.9	74	137.6	87.7
P80317	T-complex protein 1 subunit zeta OS=Mus musculus OX=10090 GN=Cct6a PE=1 SV=3	48	25	78	25	531	58	7.08	283.71	96.3	99.1	97	89.6	103.8	101.5	111.1	109.9	103.2	115.3	98	84.8
Q8CIN4	Serine/threonine-protein kinase PAK 2 OS=Mus musculus OX=10090 GN=Pak2 PE=1 SV=1	52	21	47	16	524	57.9	5.77	178.69	99.4	100.5	96.2	88.5	100.1	101.4	112.6	105.4	108	108.9	100.1	85
Q9JII6	Aldo-keto reductase family 1 member A1 OS=Mus musculus OX=10090 GN=Akr1a1 PE=1 SV=3	75	21	64	20	325	36.6	7.39	253.15	97.3	92.8	95	86.7	113.2	101	119.9	117.5	99.3	107	98.4	89.1
P00329	Alcohol dehydrogenase 1 OS=Mus musculus OX=10090 GN=Adh1 PE=1 SV=2	55	17	82	17	375	39.7	8.1	282.84	109.8	105.4	103	86.5	60.3	99.7	86.2	109.4	106.1	75.9	108	108.6
Q61937	Nucleophosmin OS=Mus musculus OX=10090 GN=Npm1 PE=1 SV=1	51	17	76	17	292	32.5	4.77	257.7	93.2	90.9	90.5	82.8	134.1	94.4	118.7	112	101	139.2	86.7	83.9
Q9R1T2	SUMO-activating enzyme subunit 1 OS=Mus musculus OX=10090 GN=Sae1 PE=1 SV=1	77	22	52	22	350	38.6	5.36	198.26	96.8	91.1	93.4	87.8	118.7	99.4	116.5	114.3	103.2	118.3	95.1	83.3
Q61033	Lamina-associated polypeptide 2, isoforms alpha/zeta OS=Mus musculus OX=10090 GN=Tmpo PE=1 SV=4	49	24	51	15	693	75.1	8.05	207.05	103.6	98.8	98.8	90.2	111.5	90.4	98.9	98.5	112.9	104.2	89.9	94.3
Q5XJY5	Coatomer subunit delta OS=Mus musculus OX=10090 GN=Arcn1 PE=1 SV=2	47	24	60	24	511	57.2	6.21	205.16	90.8	86.9	87.8	82.5	113.8	109.7	129.7	125.6	95.4	128.3	99.9	82.7
Q02788	Collagen alpha-2(VI) chain OS=Mus musculus OX=10090 GN=Col6a2 PE=1 SV=3	23	23	58	23	1034	110.3	6.42	200.49	87.6	66.7	92.4	98.7	75.9	91.8	80.6	118.4	72.2	93.5	146	168.7
Q8K4G5	Actin-binding LIM protein 1 OS=Mus musculus OX=10090 GN=Ablim1 PE=1 SV=1	32	26	47	24	861	96.7	8.63	162.01	101.2	98.9	96.4	96.6	105.1	104	95.6	100.3	101	93.4	97	103.9
Q6GQT9	Nodal modulator 1 OS=Mus musculus OX=10090 GN=Nomo1 PE=1 SV=1	36	28	43	28	1214	133.3	6.09	149.46	93.7	92.3	96.5	91	105.7	100.8	109.8	114.5	100.1	116	103.6	90.8
Q6P8J7	Creatine kinase S-type, mitochondrial OS=Mus musculus OX=10090 GN=Ckmt2 PE=1 SV=1	60	22	53	17	419	47.4	8.4	184.28	73	81.3	109.9	304.5	95.8	55.1	43.7	51.5	65.3	68.6	67.2	137.9
P17751	Triosephosphate isomerase OS=Mus musculus OX=10090 GN=Tpi1 PE=1 SV=5	89	16	82	16	249	26.7	7.3	318.67	94	103.2	98.1	107.6	114.3	99.4	95.6	87.6	93.6	96.5	86.3	131.1
P12367	cAMP-dependent protein kinase type II-alpha regulatory subunit OS=Mus musculus OX=10090 GN=Prkar2a PE=1 SV=2	53	17	64	15	401	45.4	4.89	227.92	123	111.3	111.4	103	72.7	97.5	76.9	87.4	111.4	72.6	94.4	84
P54775	26S proteasome regulatory subunit 6B OS=Mus musculus OX=10090 GN=Psmc4 PE=1 SV=2	53	24	57	23	418	47.4	5.21	183.69	94.7	92.7	94.7	91	106.6	104.6	119.6	112.5	99.2	118.5	102.1	86.2
Q6P9Q6	FK506-binding protein 15 OS=Mus musculus OX=10090 GN=Fkbp15 PE=1 SV=2	28	25	42	25	1216	132.9	5.07	158.58	98.4	95.1	97	86.2	100.4	102	113.6	112.2	104.9	115.2	102	82.4
Q9D8W5	26S proteasome non-ATPase regulatory subunit 12 OS=Mus musculus OX=10090 GN=Psmd12 PE=1 SV=4	59	27	53	27	456	52.9	7.06	186.83	95.9	96.4	93.9	88	107.6	101.9	117.6	111.7	101.5	115.5	97.9	86.7
P26645	Myristoylated alanine-rich C-kinase substrate OS=Mus musculus OX=10090 GN=Marcks PE=1 SV=2	61	13	42	13	309	29.6	4.34	196.24	107.2	103	99.4	94.4	87	98.6	96.5	93.5	113.4	95.8	108.5	77
Q08091	Calponin-1 OS=Mus musculus OX=10090 GN=Cnn1 PE=1 SV=1	52	18	83	15	297	33.3	8.97	278.7	84.8	83.8	134.7	90.8	162.6	85.9	53.1	64.2	84.4	79.7	113.2	122.4
Q922B2	Aspartate--tRNA ligase, cytoplasmic OS=Mus musculus OX=10090 GN=Dars1 PE=1 SV=2	61	29	63	29	501	57.1	6.49	203.78	97.3	97.1	97.6	90.9	103.2	102	109.2	106.4	104.3	110.5	102.2	90.2
Q91X72	Hemopexin OS=Mus musculus OX=10090 GN=Hpx PE=1 SV=2	46	23	97	23	460	51.3	7.8	345.81	108	148	98.4	81.8	45.9	141.7	103.4	85.2	149.1	77.6	159.5	68.3
P55284	Cadherin-5 OS=Mus musculus OX=10090 GN=Cdh5 PE=1 SV=2	35	23	61	23	784	87.8	5.3	208.03	117.9	111.2	109.5	100.1	69.9	102.4	75.3	78.2	118.9	74.1	99.7	82
P25444	40S ribosomal protein S2 OS=Mus musculus OX=10090 GN=Rps2 PE=1 SV=3	63	20	79	20	293	31.2	10.24	265.65	89.1	89.1	85.9	81.6	128.7	107.6	131.6	122.2	95.6	140	90.7	79.6
P35486	Pyruvate dehydrogenase E1 component subunit alpha, somatic form, mitochondrial OS=Mus musculus OX=10090 GN=Pdha1 PE=1 SV=1	61	23	62	23	390	43.2	8.19	205.68	94.7	108.2	103.7	157.9	98	90.9	74.8	83.4	87.4	87.6	83.4	113.7
O55222	Integrin-linked protein kinase OS=Mus musculus OX=10090 GN=Ilk PE=1 SV=2	45	20	92	20	452	51.3	8.07	289.19	115.5	114.9	106.9	97.5	88.8	93.7	77.1	85.5	112.2	74.2	102.3	89.4
P46664	Adenylosuccinate synthetase isozyme 2 OS=Mus musculus OX=10090 GN=Adss2 PE=1 SV=2	52	20	50	18	456	50	6.38	172.95	98.8	97.9	100.4	89.1	99.2	102	106.5	107	105.2	102.2	106.5	88.7
Q99JI6	Ras-related protein Rap-1b OS=Mus musculus OX=10090 GN=Rap1b PE=1 SV=2	65	14	76	6	184	20.8	5.78	329.79	104.3	106.6	97.8	86.9	105.2	94.9	94.2	90.9	108.9	91.9	116.3	83.2
Q9QYR9	Acyl-coenzyme A thioesterase 2, mitochondrial OS=Mus musculus OX=10090 GN=Acot2 PE=1 SV=2	56	19	51	8	453	49.6	7.36	193.91	117.8	118.8	116.6	106.3	77	86.9	72	75.8	114.4	79.5	86.1	93.2
Q7TSV4	Phosphoglucomutase-2 OS=Mus musculus OX=10090 GN=Pgm2 PE=1 SV=1	41	26	54	25	620	68.7	6.14	169.77	102.9	96.3	99.9	89.3	117.1	93.6	103.1	104.9	106.6	101.7	95.8	89.1
Q3URD3	Sarcolemmal membrane-associated protein OS=Mus musculus OX=10090 GN=Slmap PE=1 SV=2	37	29	47	29	845	96.9	5.33	163.83	92.6	94.4	112.1	115.2	120	91.1	75.8	81.1	88.9	90.2	104.5	116.8
P97447	Four and a half LIM domains protein 1 OS=Mus musculus OX=10090 GN=Fhl1 PE=1 SV=3	67	20	72	20	280	31.9	8.37	248.08	112.9	111.4	97.7	93.1	76.2	112.4	78.5	89.2	107.5	59.8	95.8	149.9
O55029	Coatomer subunit beta' OS=Mus musculus OX=10090 GN=Copb2 PE=1 SV=2	42	32	48	32	905	102.4	5.3	161.6	90.6	88.1	87.4	82.7	117.6	107.9	128	125.2	94.5	129.5	99.7	84.6
P43276	Histone H1.5 OS=Mus musculus OX=10090 GN=H1-5 PE=1 SV=2	61	22	115	15	223	22.6	10.92	318.79	91.1	86.9	81.3	79.1	147.4	86.3	121.8	121	114.7	139.3	89.7	77.7
Q9CVB6	Actin-related protein 2/3 complex subunit 2 OS=Mus musculus OX=10090 GN=Arpc2 PE=1 SV=3	69	23	76	23	300	34.3	7.36	244.75	92.4	91.7	86.9	82.6	127.1	96.5	124.1	119.7	102.8	124.9	99	81.6
P62192	26S proteasome regulatory subunit 4 OS=Mus musculus OX=10090 GN=Psmc1 PE=1 SV=1	63	24	64	22	440	49.2	6.21	228.18	94.2	93.3	93.3	89.3	109.9	102.7	118.2	114.2	100.4	119.1	98.5	90.1
Q91VC4	Plasmalemma vesicle-associated protein OS=Mus musculus OX=10090 GN=Plvap PE=1 SV=1	48	22	61	21	438	49.9	8.4	222.81	133.7	124.1	117.5	102.1	41.8	109.6	68.8	59.8	134.3	59.1	89	97.1
Q8VCT3	Aminopeptidase B OS=Mus musculus OX=10090 GN=Rnpep PE=1 SV=2	44	24	49	24	650	72.4	5.35	171.27	98.2	99.9	97.4	88.9	89.9	103.4	112.4	111.5	106.2	105.7	97.7	88.8
P06728	Apolipoprotein A-IV OS=Mus musculus OX=10090 GN=Apoa4 PE=1 SV=3	68	24	51	24	395	45	5.47	187.71	115.3	146	123.6	94.8	58.1	102.5	119.9	91.6	80.2	55.6	162.9	82.1
O88487	Cytoplasmic dynein 1 intermediate chain 2 OS=Mus musculus OX=10090 GN=Dync1i2 PE=1 SV=1	40	18	48	18	612	68.4	5.29	185.17	99.4	96.7	100	90.6	95.5	107.4	104.3	106	104.3	101.7	104.1	84.4
O08677	Kininogen-1 OS=Mus musculus OX=10090 GN=Kng1 PE=1 SV=1	31	18	58	18	661	73.1	6.54	201.91	110.9	124.5	104.1	86.7	65.3	115.5	117.9	102.9	93	70.6	191.1	83.1
Q64324	Syntaxin-binding protein 2 OS=Mus musculus OX=10090 GN=Stxbp2 PE=1 SV=1	49	26	37	24	593	66.3	6.74	143.76	104.8	105	96.3	88.6	86.6	100.7	100.6	107	110.1	99.8	108.6	81.1
Q00612	Glucose-6-phosphate 1-dehydrogenase X OS=Mus musculus OX=10090 GN=G6pdx PE=1 SV=3	60	26	62	26	515	59.2	6.49	209.75	92.1	108.6	90	79.9	90.9	100.1	116	106	121.2	110.6	95.1	84.5
P45376	Aldo-keto reductase family 1 member B1 OS=Mus musculus OX=10090 GN=Akr1b1 PE=1 SV=3	66	20	79	20	316	35.7	7.18	272.25	107	106.8	101.8	98.9	87.2	101.8	97.3	96.5	106.3	87.5	90.1	99.8
Q8R2Y2	Cell surface glycoprotein MUC18 OS=Mus musculus OX=10090 GN=Mcam PE=1 SV=1	40	26	65	26	648	71.5	5.83	205.29	98.9	93.3	95.2	91.2	109.6	117.4	101.3	99.2	107.7	102.1	112.4	79.7
Q9Z2I9	Succinate--CoA ligase [ADP-forming] subunit beta, mitochondrial OS=Mus musculus OX=10090 GN=Sucla2 PE=1 SV=2	56	24	60	24	463	50.1	7.01	205.72	96.8	109	108.1	174.9	91	84.6	68.8	76.6	86.4	84.4	78.9	113.2
Q9QYC0	Alpha-adducin OS=Mus musculus OX=10090 GN=Add1 PE=1 SV=2	43	25	49	23	735	80.6	5.9	170.34	107.9	107.9	109.8	96.9	87	94.9	83.7	85.2	108.7	84.2	104.4	93.5
Q61210	Rho guanine nucleotide exchange factor 1 OS=Mus musculus OX=10090 GN=Arhgef1 PE=1 SV=2	41	29	49	29	920	102.7	5.6	157.81	104.7	102.9	101.8	91.5	91.2	99	104.7	101.1	110.9	99.3	98.1	85.5
P46460	Vesicle-fusing ATPase OS=Mus musculus OX=10090 GN=Nsf PE=1 SV=2	44	28	54	27	744	82.6	6.95	175.35	95	93.3	94.9	86.3	102.6	104.7	118.6	116.8	98.7	109.6	104.4	94.3
P13597	Intercellular adhesion molecule 1 OS=Mus musculus OX=10090 GN=Icam1 PE=1 SV=1	34	20	64	20	537	58.8	6.13	230.34	108	103.9	97.9	90.1	76.4	121.4	94.4	95.1	121.4	97.7	108	80.1
Q99K01	Pyridoxal-dependent decarboxylase domain-containing protein 1 OS=Mus musculus OX=10090 GN=Pdxdc1 PE=1 SV=2	36	25	38	25	787	87.3	5.48	139.92	92.8	92.4	94.8	90	110.1	106.9	116.4	116	92	117.9	99.4	92.4
Q9JIX8	Apoptotic chromatin condensation inducer in the nucleus OS=Mus musculus OX=10090 GN=Acin1 PE=1 SV=3	29	34	51	34	1338	150.6	5.91	156.03	97.6	93.3	98.3	87.5	115.7	93.2	107.2	104.8	105.3	114.9	95.7	95.2
Q9CZ13	Cytochrome b-c1 complex subunit 1, mitochondrial OS=Mus musculus OX=10090 GN=Uqcrc1 PE=1 SV=2	37	15	49	14	480	52.8	6.21	197.01	92.3	103.9	102	151.2	99.3	89.9	79.5	88.3	87.9	93.3	84.7	113.7
Q9Z2D6	Methyl-CpG-binding protein 2 OS=Mus musculus OX=10090 GN=Mecp2 PE=1 SV=1	50	20	38	20	484	52.3	9.96	141.42	115.1	108.8	112.9	100.9	108.9	76.7	75.9	81	113.8	82.9	81.8	98.2
Q99PT1	Rho GDP-dissociation inhibitor 1 OS=Mus musculus OX=10090 GN=Arhgdia PE=1 SV=3	74	18	93	18	204	23.4	5.2	334.44	110.6	102.8	103.4	95.7	84.9	96.3	99.8	90.2	110.7	90.1	105.6	88.3
E9PV24	Fibrinogen alpha chain OS=Mus musculus OX=10090 GN=Fga PE=1 SV=1	32	25	68	25	789	87.4	6.11	217.07	104.9	102.2	95	82.5	55.7	103.9	123.4	74	95.2	125.9	173.4	76.5
Q8K4Z5	Splicing factor 3A subunit 1 OS=Mus musculus OX=10090 GN=Sf3a1 PE=1 SV=1	37	26	56	26	791	88.5	5.22	176.49	96.1	93.2	96	87.6	120.1	92.1	114.9	110.5	101.4	120.9	100.4	86.5
Q60902	Epidermal growth factor receptor substrate 15-like 1 OS=Mus musculus OX=10090 GN=Eps15l1 PE=1 SV=3	49	32	51	32	907	99.2	5.02	159.1	99.4	100.2	102	94.9	102.9	96	104.4	100.8	104.6	100.9	98.2	89.2
Q68FL6	Methionine--tRNA ligase, cytoplasmic OS=Mus musculus OX=10090 GN=Mars1 PE=1 SV=1	38	26	36	26	902	101.4	7.14	135.73	95.9	93.4	96.6	88.1	109.2	104	111.2	117.7	99.9	114.6	101.7	88.7
P28474	Alcohol dehydrogenase class-3 OS=Mus musculus OX=10090 GN=Adh5 PE=1 SV=3	57	16	52	14	374	39.5	7.25	181.67	104.7	104.2	104	94.6	99.4	98.9	95.9	97.6	104.4	91.1	93.2	95.6
Q8BMF4	Dihydrolipoyllysine-residue acetyltransferase component of pyruvate dehydrogenase complex, mitochondrial OS=Mus musculus OX=10090 GN=Dlat PE=1 SV=2	36	18	51	17	642	67.9	8.57	185.79	99.7	112.1	108.5	145.5	90.2	91.4	74.7	77.7	91.1	85.5	82.5	112.6
Q8R1Q8	Cytoplasmic dynein 1 light intermediate chain 1 OS=Mus musculus OX=10090 GN=Dync1li1 PE=1 SV=1	57	24	53	24	523	56.6	6.42	173.44	101.6	98.2	98.7	89.6	106	100.8	106	107.5	105.1	105.4	100.6	84.5
P21271	Unconventional myosin-Vb OS=Mus musculus OX=10090 GN=Myo5b PE=1 SV=2	20	34	45	28	1818	210.4	7.11	135.55	104.6	101.1	101.9	96.8	77.1	103.2	93.2	112.4	102.4	96.4	104.1	89.5
P97457	Myosin regulatory light chain 2, skeletal muscle isoform OS=Mus musculus OX=10090 GN=Mylpf PE=1 SV=3	90	16	60	16	169	18.9	4.92	198.5	25.5	105.6	28.5	22.5	24	258.8	23.7	18	25.2	21.8	29	926.3
Q8VCM7	Fibrinogen gamma chain OS=Mus musculus OX=10090 GN=Fgg PE=1 SV=1	59	22	68	22	436	49.4	5.86	230.73	96.3	92.9	88.5	77.6	62.4	100.6	147.6	90.4	87.6	156.1	166.3	71.6
Q99P72	Reticulon-4 OS=Mus musculus OX=10090 GN=Rtn4 PE=1 SV=2	35	20	53	20	1162	126.5	4.54	210.79	95.3	91.6	95.5	91.3	115.4	104	107.5	101.4	97.1	111.8	109.1	91.4
Q99JW4	LIM and senescent cell antigen-like-containing domain protein 1 OS=Mus musculus OX=10090 GN=Lims1 PE=1 SV=3	62	19	49	14	325	37.2	8.05	171.76	111	111.2	101.3	97	92.1	95.7	84.3	95.2	111.8	81.9	103.6	87.4
Q3B7Z2	Oxysterol-binding protein 1 OS=Mus musculus OX=10090 GN=Osbp PE=1 SV=3	39	24	37	22	805	88.7	7.2	138.85	101.8	98.1	101.6	96.8	90.6	101.5	103.1	106.9	102.1	97.2	98.4	91.5
Q62087	Serum paraoxonase/lactonase 3 OS=Mus musculus OX=10090 GN=Pon3 PE=1 SV=2	56	13	40	13	354	39.3	5.74	175.41	106.1	101.3	107.1	93.5	88.2	90.8	88.8	91.9	127.3	99.5	88.8	91.9
P62334	26S proteasome regulatory subunit 10B OS=Mus musculus OX=10090 GN=Psmc6 PE=1 SV=1	58	17	42	17	389	44.1	7.49	168.01	93.5	95.3	94.3	89.4	106.6	105	116.6	111.7	99.8	115.5	101.2	87.9
E9Q3L2	Phosphatidylinositol 4-kinase alpha OS=Mus musculus OX=10090 GN=Pi4ka PE=1 SV=2	22	35	49	35	2105	236.9	7.06	165.01	100.5	99.7	98.2	93.6	98.6	99.1	97.8	107.7	105.4	99.5	100.5	86.2
P08730	Keratin, type I cytoskeletal 13 OS=Mus musculus OX=10090 GN=Krt13 PE=1 SV=2	46	23	83	13	437	47.7	4.86	274.07	61.5	277.9	169.9	59.4	125.9	109.5	49.6	55.1	66	56.6	75.4	246.4
P60122	RuvB-like 1 OS=Mus musculus OX=10090 GN=Ruvbl1 PE=1 SV=1	52	17	37	17	456	50.2	6.42	148.13	98.1	95.7	106.2	87	111.4	94.3	98.8	99.4	105.3	104.6	97	93.3
Q9Z2W0	Aspartyl aminopeptidase OS=Mus musculus OX=10090 GN=Dnpep PE=1 SV=2	51	17	38	17	473	52.2	7.25	149.25	100.8	99	100	91.1	98.7	106.3	106.3	107.4	102.5	99.6	101.4	88.1
P09542	Myosin light chain 3 OS=Mus musculus OX=10090 GN=Myl3 PE=1 SV=4	77	18	58	14	204	22.4	5.1	207.48	51.8	104.3	50	57.1	50.9	217.3	36.1	35.7	49.6	39.8	51.4	656.4
Q6PGL7	WASH complex subunit 2 OS=Mus musculus OX=10090 GN=Washc2 PE=1 SV=1	38	31	41	31	1334	145.2	4.77	129.25	99.5	97.5	97.9	90.5	97.8	100.6	108.5	108.6	106.1	105.8	103.8	86.1
Q9JLN9	Serine/threonine-protein kinase mTOR OS=Mus musculus OX=10090 GN=Mtor PE=1 SV=2	15	31	42	31	2549	288.6	7.17	145.44	102.9	98.7	103.1	92.8	97.6	100.9	99.6	109.4	105.5	98.4	101.4	86.6
Q9JLJ2	4-trimethylaminobutyraldehyde dehydrogenase OS=Mus musculus OX=10090 GN=Aldh9a1 PE=1 SV=1	56	20	46	20	494	53.5	6.98	174	104.6	103	102.3	91.2	97.7	91.9	103.9	98.4	110.5	102.1	92.9	88.3
Q91W50	Cold shock domain-containing protein E1 OS=Mus musculus OX=10090 GN=Csde1 PE=1 SV=1	41	32	53	32	798	88.7	6.37	159.31	97.8	93.7	94.7	89.1	100.8	108.6	116.2	116	97.1	110.7	104.4	86.3
Q3UQN2	F-BAR domain only protein 2 OS=Mus musculus OX=10090 GN=Fcho2 PE=1 SV=1	46	26	37	26	809	88.7	6.89	146.29	105.8	102.3	101.8	92.4	100.8	97.5	95.4	99.2	105.9	97.8	95.5	87.1
P01872	Immunoglobulin heavy constant mu OS=Mus musculus OX=10090 GN=Ighm PE=1 SV=2	48	19	45	19	454	49.9	7.01	169.18	69.6	81.5	90.3	63.6	93.9	103.8	91	128.9	325.1	90.3	109	65.3
Q6A028	Switch-associated protein 70 OS=Mus musculus OX=10090 GN=Swap70 PE=1 SV=2	55	29	49	28	585	69	6.05	163.52	108.3	101.8	101.1	90.7	95.9	102.3	107.3	103.3	105.3	96.9	97.5	86.2
Q08093	Calponin-2 OS=Mus musculus OX=10090 GN=Cnn2 PE=1 SV=1	73	17	65	15	305	33.1	7.62	234.77	106.8	98.4	95.9	89.7	97.2	113	98.7	104.6	109.3	91.2	109.9	80.3
P97384	Annexin A11 OS=Mus musculus OX=10090 GN=Anxa11 PE=1 SV=2	39	19	54	18	503	54	7.66	199.92	107.8	108.9	105	94.9	98.5	93.1	84.6	96.2	108	93.1	94	92.4
P11881	Inositol 1,4,5-trisphosphate receptor type 1 OS=Mus musculus OX=10090 GN=Itpr1 PE=1 SV=2	17	39	53	27	2749	313	6.04	146.6	99.5	95.1	99.4	90.8	110.8	98.9	101.8	109.4	98.6	105.4	103.7	88.2
Q8R1A4	Dedicator of cytokinesis protein 7 OS=Mus musculus OX=10090 GN=Dock7 PE=1 SV=3	18	35	43	30	2130	241.3	6.71	143.26	104.4	100.4	101.5	93.6	94.2	102.2	95.4	108.4	104.4	95.6	104.9	86
Q04750	DNA topoisomerase 1 OS=Mus musculus OX=10090 GN=Top1 PE=1 SV=2	43	32	52	31	767	90.8	9.33	171.93	97.7	95.8	96.1	84.8	109.1	94.7	111.3	112.6	107.5	119.2	93.5	84.4
P0DP27	Calmodulin-2 OS=Mus musculus OX=10090 GN=Calm2 PE=1 SV=1	83	12	160	7	149	16.8	4.22	516.16	109.7	103	101.4	92.8	91.9	104.6	92.8	93.2	104.3	91.1	108.5	85.8
P14873	Microtubule-associated protein 1B OS=Mus musculus OX=10090 GN=Map1b PE=1 SV=2	19	37	51	36	2464	270.1	4.83	151.77	96.7	93.9	103.3	96.7	111.6	102.6	95.5	94	95.3	101.8	109.1	98.5
P14152	Malate dehydrogenase, cytoplasmic OS=Mus musculus OX=10090 GN=Mdh1 PE=1 SV=3	61	22	95	22	334	36.5	6.58	303.17	94.1	102.5	108.6	159.5	104.6	87.3	77.1	76.2	93.1	87	80.4	112.6
Q91ZJ5	UTP--glucose-1-phosphate uridylyltransferase OS=Mus musculus OX=10090 GN=Ugp2 PE=1 SV=3	54	21	50	21	508	56.9	7.61	187.98	95.2	103.5	98.9	98.9	87.8	112.5	99.3	94.6	95.1	91.1	95.9	134.3
Q8R420	ATP-binding cassette sub-family A member 3 OS=Mus musculus OX=10090 GN=Abca3 PE=1 SV=3	24	33	53	33	1704	191.8	7.17	163.37	100.1	93.5	101.4	90.9	76.1	103.9	95.6	130.3	100.1	105.4	104.3	94.1
Q8BSY0	Aspartyl/asparaginyl beta-hydroxylase OS=Mus musculus OX=10090 GN=Asph PE=1 SV=1	37	23	50	23	741	83	5.08	172.25	86.6	98.6	88.6	93.8	128.8	101.9	115	117.5	82.2	122.3	111.1	89.6
Q99KD5	Protein unc-45 homolog A OS=Mus musculus OX=10090 GN=Unc45a PE=1 SV=2	38	31	51	31	944	103.4	6.34	157.46	102	96.4	102.1	92.4	90.5	105.6	103.3	105.1	99	93	106.5	92.1
P14148	60S ribosomal protein L7 OS=Mus musculus OX=10090 GN=Rpl7 PE=1 SV=2	59	22	65	22	270	31.4	10.89	229.46	91	88.2	91	84	121	100.4	129.2	115.9	96.7	138.5	93.5	84
Q9D172	Glutamine amidotransferase-like class 1 domain-containing protein 3A, mitochondrial OS=Mus musculus OX=10090 GN=Gatd3a PE=1 SV=1	58	12	34	12	266	28.1	8.78	173.5	103.8	111	111.1	156.2	89.6	87.4	71	78.3	91.8	82.3	78.1	108.7
Q9R111	Guanine deaminase OS=Mus musculus OX=10090 GN=Gda PE=1 SV=1	53	21	54	21	454	51	5.53	197.49	89.9	102.4	99.1	80.8	110.1	101.7	146.9	96.7	106.2	123.1	91.7	76.5
P14576	Signal recognition particle 54 kDa protein OS=Mus musculus OX=10090 GN=Srp54 PE=1 SV=2	51	23	46	23	504	55.7	8.75	158.64	99.2	92.2	94.8	86.7	108.8	99.2	110	110.8	101.2	117.2	96.7	94.3
Q9Z1X4	Interleukin enhancer-binding factor 3 OS=Mus musculus OX=10090 GN=Ilf3 PE=1 SV=2	35	27	49	27	898	96	8.76	169.06	96.3	91.5	93.6	86.9	124.7	96.7	111.8	117.1	101.9	118.9	92.6	85.1
Q64133	Amine oxidase [flavin-containing] A OS=Mus musculus OX=10090 GN=Maoa PE=1 SV=3	40	19	48	16	526	59.6	7.81	170.84	111.4	100	101.6	96.2	94.5	101.7	87.1	103.8	106.7	94.9	95	84.8
Q9CQV8	14-3-3 protein beta/alpha OS=Mus musculus OX=10090 GN=Ywhab PE=1 SV=3	68	16	149	7	246	28.1	4.83	518.93	105.2	102.1	100.3	91.2	93.8	102.4	104.9	96.6	109.6	94.4	99.9	83.5
Q9CWK8	Sorting nexin-2 OS=Mus musculus OX=10090 GN=Snx2 PE=1 SV=2	48	23	49	21	519	58.4	5.12	183.89	100.2	93.7	98.5	90	101.3	103	114.4	103.9	102.7	109.9	103.3	84.6
Q9Z1T1	AP-3 complex subunit beta-1 OS=Mus musculus OX=10090 GN=Ap3b1 PE=1 SV=2	33	34	53	31	1105	122.7	5.66	172.94	95.5	92.2	91.9	87	107.4	105	120	117.1	99.6	114.2	104	87.3
Q9R112	Sulfide:quinone oxidoreductase, mitochondrial OS=Mus musculus OX=10090 GN=Sqor PE=1 SV=3	50	22	45	22	450	50.3	9.09	168.6	110.6	106.1	114.1	94.4	98.1	94.2	85.6	85.5	103.1	90.5	85.7	97.3
Q58A65	C-Jun-amino-terminal kinase-interacting protein 4 OS=Mus musculus OX=10090 GN=Spag9 PE=1 SV=2	28	29	51	26	1321	146.1	5.15	176.05	101.4	100.5	98	96.6	96.8	103.5	103.2	101	100.9	99.6	103.4	91.5
O88447	Kinesin light chain 1 OS=Mus musculus OX=10090 GN=Klc1 PE=1 SV=3	44	25	40	19	541	61.4	5.68	143.1	102.7	102	101.2	91.4	86.5	108.9	102.2	102.6	106.4	92.5	106.5	87.8
Q61739	Integrin alpha-6 OS=Mus musculus OX=10090 GN=Itga6 PE=1 SV=3	31	31	52	31	1091	122.1	7.03	154.85	98.8	96.5	95.1	92.6	108	99.5	103.9	101.2	109.3	101.1	113.8	93.4
P18654	Ribosomal protein S6 kinase alpha-3 OS=Mus musculus OX=10090 GN=Rps6ka3 PE=1 SV=2	43	27	44	16	740	83.6	6.89	165.38	102	101.5	100.6	87.4	100.2	92.5	107.9	106.6	108.2	105.9	97.7	83.9
Q62417	Sorbin and SH3 domain-containing protein 1 OS=Mus musculus OX=10090 GN=Sorbs1 PE=1 SV=2	24	28	48	27	1290	143	8.25	148.85	109.3	107.8	112.4	115.4	101.9	88.1	67	74.6	97.9	71.9	98.8	103.8
Q6A4J8	Ubiquitin carboxyl-terminal hydrolase 7 OS=Mus musculus OX=10090 GN=Usp7 PE=1 SV=1	34	30	40	30	1103	128.4	5.5	147.43	96.1	94.4	92.2	85.1	119.6	100.3	108.6	113.7	105.9	113.7	96.8	88.9
Q9WUM4	Coronin-1C OS=Mus musculus OX=10090 GN=Coro1c PE=1 SV=2	45	22	70	20	474	53.1	7.08	222.45	97.4	90.9	92	84.6	113.4	106.8	111.3	120.2	97.8	103.2	107.4	84.3
Q3ULD5	Methylcrotonoyl-CoA carboxylase beta chain, mitochondrial OS=Mus musculus OX=10090 GN=Mccc2 PE=1 SV=1	51	21	35	21	563	61.3	8	136.4	111.2	111.3	115.1	115.7	82.4	93.5	80.6	83.7	97.3	84.8	88.9	99.9
P51150	Ras-related protein Rab-7a OS=Mus musculus OX=10090 GN=Rab7a PE=1 SV=2	78	19	54	19	207	23.5	6.7	188.86	102	97	93.9	87.5	105.5	99.9	111.2	108.6	104.1	110.6	97.1	88.2
Q8CI51	PDZ and LIM domain protein 5 OS=Mus musculus OX=10090 GN=Pdlim5 PE=1 SV=4	42	20	42	19	591	63.3	8.25	163.28	94.8	94	91.7	101.7	105.2	119	103.6	100.4	94.3	92.9	91.8	122.4
P27659	60S ribosomal protein L3 OS=Mus musculus OX=10090 GN=Rpl3 PE=1 SV=3	59	25	94	25	403	46.1	10.21	283.01	92.4	91.7	90	84.2	122	99.3	126.8	117.4	96	134.1	94.9	83.6
Q9JKS4	LIM domain-binding protein 3 OS=Mus musculus OX=10090 GN=Ldb3 PE=1 SV=1	34	19	41	18	723	76.4	7.75	150.03	68.1	104.3	98	210.9	88.2	94.3	48.1	46.8	61.7	64.4	64.7	260
Q03734	Serine protease inhibitor A3M OS=Mus musculus OX=10090 GN=Serpina3m PE=1 SV=2	41	15	69	6	418	47	6.1	289.12	105	107.4	131.3	97.6	50.6	114.9	90.5	100.1	92.9	64.2	183.2	83.4
P11087	Collagen alpha-1(I) chain OS=Mus musculus OX=10090 GN=Col1a1 PE=1 SV=4	21	26	77	26	1453	137.9	5.85	214.18	108.4	35.6	62.1	150	40.5	60.5	62.2	91.3	91.8	83.5	161.1	67.2
P10605	Cathepsin B OS=Mus musculus OX=10090 GN=Ctsb PE=1 SV=2	42	12	54	12	339	37.3	5.91	210.8	79.5	79.2	79.2	74.6	144.1	95.3	151.2	150	83	156.7	94.3	80.4
Q91XV3	Brain acid soluble protein 1 OS=Mus musculus OX=10090 GN=Basp1 PE=1 SV=3	88	14	35	14	226	22.1	4.51	160.23	58.7	63.6	77	68	216.9	82.6	157.7	131.6	75.1	172.4	96.5	90.9
P23492	Purine nucleoside phosphorylase OS=Mus musculus OX=10090 GN=Pnp PE=1 SV=2	53	12	53	12	289	32.3	6.16	190.26	100.4	102.2	102.2	86.9	95.8	99.2	117.6	102.5	111.3	107.8	99.8	78.3
Q9JMH6	Thioredoxin reductase 1, cytoplasmic OS=Mus musculus OX=10090 GN=Txnrd1 PE=1 SV=3	46	20	46	19	613	67	7.44	171.41	98.1	96	99.8	87.4	106.5	99.9	115.6	100.5	105.7	103.9	96.4	93.7
Q8CHT0	Delta-1-pyrroline-5-carboxylate dehydrogenase, mitochondrial OS=Mus musculus OX=10090 GN=Aldh4a1 PE=1 SV=3	53	26	52	26	562	61.8	8.24	185.17	113.4	109.9	114.4	115	77.2	99.9	68.1	85.4	102.3	79.5	86.1	103.2
O88492	Perilipin-4 OS=Mus musculus OX=10090 GN=Plin4 PE=1 SV=2	46	19	30	19	1403	139.3	8.59	122.25	77.4	94.9	119	164.7	102.3	109.4	49.6	54.2	71.2	71.9	95.6	170.5
Q9DBG5	Perilipin-3 OS=Mus musculus OX=10090 GN=Plin3 PE=1 SV=1	68	20	44	20	437	47.2	5.62	158.03	100.6	100.3	95.7	90.6	84.5	106.4	109	100.5	100.3	97.9	101.6	108
P12382	ATP-dependent 6-phosphofructokinase, liver type OS=Mus musculus OX=10090 GN=Pfkl PE=1 SV=4	36	25	53	19	780	85.3	7.17	177.7	99.1	104.1	97.8	88.7	120.3	96.7	97.2	103.1	102.8	106.6	92.5	93.1
Q93092	Transaldolase OS=Mus musculus OX=10090 GN=Taldo1 PE=1 SV=2	50	22	75	22	337	37.4	7.03	235.42	97.9	99.3	94.8	85.8	102.7	98.3	119	114.1	105.2	118.2	93.3	84.9
P14869	60S acidic ribosomal protein P0 OS=Mus musculus OX=10090 GN=Rplp0 PE=1 SV=3	56	15	60	15	317	34.2	6.25	212.43	89.3	89.9	87.4	82.4	127.7	105.4	127.9	118.8	95	137.3	93.5	81.7
P47754	F-actin-capping protein subunit alpha-2 OS=Mus musculus OX=10090 GN=Capza2 PE=1 SV=3	66	13	42	11	286	32.9	5.85	184.34	95.1	93.5	91	87.5	116.3	96.3	118.5	110.7	102.1	115.2	99.6	89.4
P48193	Protein 4.1 OS=Mus musculus OX=10090 GN=Epb41 PE=1 SV=2	38	28	50	24	858	95.9	5.6	173.62	111.7	115.9	119.4	100.4	77.3	82	93.8	73	116.8	79	100.2	91.3
Q6PB44	Tyrosine-protein phosphatase non-receptor type 23 OS=Mus musculus OX=10090 GN=Ptpn23 PE=1 SV=2	21	27	41	27	1692	185.1	6.8	134.54	102.6	98.3	103.6	96.8	92.2	101	105.7	105.9	98.3	96.4	102.7	90.6
P42125	Enoyl-CoA delta isomerase 1, mitochondrial OS=Mus musculus OX=10090 GN=Eci1 PE=1 SV=2	52	11	50	11	289	32.2	8.98	200.42	108.6	110.5	114.1	122.9	79.2	92.8	74.8	81.6	100.2	83.7	88.6	96.3
Q3UQ44	Ras GTPase-activating-like protein IQGAP2 OS=Mus musculus OX=10090 GN=Iqgap2 PE=1 SV=2	25	31	42	27	1575	180.4	5.64	139.09	89.4	86.9	99.3	89.2	124.8	91.3	113.5	112.8	97	117.5	100.1	97.1
Q80UG5	Septin-9 OS=Mus musculus OX=10090 GN=Septin9 PE=1 SV=1	51	22	50	22	583	65.5	8.9	184.02	93	87	90.7	86.6	135.7	95.1	125.5	117.9	97.1	124.5	96.9	84.9
P14685	26S proteasome non-ATPase regulatory subunit 3 OS=Mus musculus OX=10090 GN=Psmd3 PE=1 SV=3	47	25	51	25	530	60.7	8.44	173.56	95.3	92.8	96.2	92.5	110.4	98.4	118	109.9	100.2	118	100.6	88.3
P49813	Tropomodulin-1 OS=Mus musculus OX=10090 GN=Tmod1 PE=1 SV=2	59	21	44	20	359	40.4	5.1	154.95	118.4	115.5	112	125.4	58.6	103.2	69.6	79.3	102.3	62.6	97.2	116
Q62151	Advanced glycosylation end product-specific receptor OS=Mus musculus OX=10090 GN=Ager PE=1 SV=2	47	16	125	16	402	42.6	6.07	396.77	138.1	128.2	118.4	106.5	46.5	93.3	56.4	68.7	124.6	58.9	94.3	82.2
Q921F2	TAR DNA-binding protein 43 OS=Mus musculus OX=10090 GN=Tardbp PE=1 SV=1	43	15	59	15	414	44.5	6.7	203.7	96.2	91.3	93.9	84	123	96.9	111.7	117.7	102.1	119.1	92.5	87.5
Q7M6Y3	Phosphatidylinositol-binding clathrin assembly protein OS=Mus musculus OX=10090 GN=Picalm PE=1 SV=1	39	20	41	19	660	71.5	7.91	148.28	98.5	93.8	91.5	85.6	124	101.7	115.9	110.8	98.1	114.1	93.9	83.5
Q8C8U0	Liprin-beta-1 OS=Mus musculus OX=10090 GN=Ppfibp1 PE=1 SV=3	40	28	36	24	969	108.5	5.49	136.36	98.1	97.3	96.4	92.9	104.4	105.5	112.8	113.7	99.1	106.7	97.3	84.6
Q8VHE6	Dynein heavy chain 5, axonemal OS=Mus musculus OX=10090 GN=Dnah5 PE=1 SV=2	11	39	43	38	4621	527.2	6.15	128.46	91.7	93.6	122.9	87.2	123.4	87.3	79.6	85.7	110	94.6	102.8	104.7
Q9R1P4	Proteasome subunit alpha type-1 OS=Mus musculus OX=10090 GN=Psma1 PE=1 SV=1	58	17	56	17	263	29.5	6.46	188.52	98.9	97.1	94.8	87.7	110.1	101.1	109.9	108.1	103.7	111.7	99.7	93.4
P84078	ADP-ribosylation factor 1 OS=Mus musculus OX=10090 GN=Arf1 PE=1 SV=2	77	13	91	1	181	20.7	6.8	331.96
A2ARA8	Integrin alpha-8 OS=Mus musculus OX=10090 GN=Itga8 PE=1 SV=1	30	25	53	24	1062	117.5	6.16	177.99	126.5	109.6	122.2	117.3	80.9	78.8	63.9	70.9	114	63.3	92.8	91.8
Q8BG32	26S proteasome non-ATPase regulatory subunit 11 OS=Mus musculus OX=10090 GN=Psmd11 PE=1 SV=3	53	22	49	22	422	47.4	6.48	186.01	94.8	92.5	93.9	90.6	109.2	102.9	118.8	110.5	100	119.2	100.1	89
P62908	40S ribosomal protein S3 OS=Mus musculus OX=10090 GN=Rps3 PE=1 SV=1	74	18	71	18	243	26.7	9.66	231.95	90.9	90	88.8	85.1	123.1	104.5	127.2	118.2	93.5	132.1	95.6	89.3
Q8VEM8	Phosphate carrier protein, mitochondrial OS=Mus musculus OX=10090 GN=Slc25a3 PE=1 SV=1	52	17	69	17	357	39.6	9.26	222.67	93.5	98	103.2	138.9	101.3	89.7	84.3	90.9	90	98.9	89.7	105.2
P09803	Cadherin-1 OS=Mus musculus OX=10090 GN=Cdh1 PE=1 SV=1	30	19	43	19	884	98.2	4.83	161.73	111.7	106.5	109	93.2	76.4	102.9	90	98	104.9	90.9	101	85.8
Q91WD5	NADH dehydrogenase [ubiquinone] iron-sulfur protein 2, mitochondrial OS=Mus musculus OX=10090 GN=Ndufs2 PE=1 SV=1	50	18	45	18	463	52.6	6.99	165.91	81.6	102.7	98.5	157.8	115.5	90.5	87.6	91.6	83	101.4	84.2	113.2
Q9CZU6	Citrate synthase, mitochondrial OS=Mus musculus OX=10090 GN=Cs PE=1 SV=1	41	18	80	18	464	51.7	8.57	253.35	93.7	104.2	103	151.9	97.4	90.7	80.3	84.2	88.9	94.1	82.4	110.1
Q4ACU6	SH3 and multiple ankyrin repeat domains protein 3 OS=Mus musculus OX=10090 GN=Shank3 PE=1 SV=3	25	34	45	34	1730	185.3	8.88	138.16	112.7	104.5	105.7	97	88.6	97.5	92.3	93.2	108.2	87.3	97.7	84.4
Q9CZD3	Glycine--tRNA ligase OS=Mus musculus OX=10090 GN=Gars1 PE=1 SV=1	40	26	46	26	729	81.8	6.65	146.86	92.9	92.2	93.8	89.3	112.8	105.5	118.5	113.8	99.7	113.6	100.1	86.7
P62137	Serine/threonine-protein phosphatase PP1-alpha catalytic subunit OS=Mus musculus OX=10090 GN=Ppp1ca PE=1 SV=1	70	17	65	4	330	37.5	6.33	247.95	96.1	98.1	95.1	90.8	100.4	108.2	109.3	109.9	106.9	107.4	99.9	88.1
Q80XI3	Eukaryotic translation initiation factor 4 gamma 3 OS=Mus musculus OX=10090 GN=Eif4g3 PE=1 SV=2	26	35	46	31	1579	174.8	5.53	138.64	93.4	91.5	93.1	96.8	101.8	105.8	112.9	115.9	98	113.2	102.7	89.7
P97494	Glutamate--cysteine ligase catalytic subunit OS=Mus musculus OX=10090 GN=Gclc PE=1 SV=4	41	21	42	21	637	72.5	5.9	153.46	99.9	93.2	103.8	81.6	83.2	108.2	107.8	111.6	104.2	94.4	105.5	92.2
P61982	14-3-3 protein gamma OS=Mus musculus OX=10090 GN=Ywhag PE=1 SV=2	74	17	139	10	247	28.3	4.89	432.3	102.2	100.1	95.4	94.4	93.6	107.7	107.4	101.3	103	95.5	102.4	96.5
P21447	ATP-dependent translocase ABCB1 OS=Mus musculus OX=10090 GN=Abcb1a PE=1 SV=3	26	27	42	19	1276	140.6	8.85	146.12	106.5	97.8	100.3	94.6	116.5	102.3	93.7	99.9	106.6	93.2	93.8	84.6
Q8BU30	Isoleucine--tRNA ligase, cytoplasmic OS=Mus musculus OX=10090 GN=Iars1 PE=1 SV=2	26	30	47	30	1262	144.2	6.55	149.75	92	89.5	93.7	87.8	113.4	105.6	118.9	117.4	98.9	120.2	101.7	83.4
O35841	Apoptosis inhibitor 5 OS=Mus musculus OX=10090 GN=Api5 PE=1 SV=2	47	23	44	23	504	56.8	5.92	164.88	99.1	93.5	94.1	83.8	121.6	95.2	113.9	115.7	106.1	117.5	94.7	84.7
P18653	Ribosomal protein S6 kinase alpha-1 OS=Mus musculus OX=10090 GN=Rps6ka1 PE=1 SV=1	44	26	39	15	724	81.5	8.1	145.53	108.6	102.8	102.1	92.6	92	94.5	95.9	101	114.1	96.9	98.6	87
Q61029	Lamina-associated polypeptide 2, isoforms beta/delta/epsilon/gamma OS=Mus musculus OX=10090 GN=Tmpo PE=1 SV=4	46	16	52	7	452	50.3	9.45	203.88	102.6	99.5	98.5	87	120.4	87.9	100.9	103.5	111.2	106.3	93.3	88.7
Q9QZQ8	Core histone macro-H2A.1 OS=Mus musculus OX=10090 GN=Macroh2a1 PE=1 SV=3	49	20	57	18	372	39.7	9.8	223.21	105.8	100.7	101.8	88.1	123.9	83.8	97.6	93.1	110.4	104	90.6	92.7
P62821	Ras-related protein Rab-1A OS=Mus musculus OX=10090 GN=Rab1A PE=1 SV=3	87	18	92	9	205	22.7	6.21	329.31	99.7	96.2	94.5	87.1	113	100.9	111.6	106.6	102.4	113.8	97.1	84.1
P27046	Alpha-mannosidase 2 OS=Mus musculus OX=10090 GN=Man2a1 PE=1 SV=2	31	30	49	29	1150	131.5	8.03	149.42	86.8	85	84.6	83.4	128.1	109.1	129.1	127	93.4	139.6	97.9	78.4
Q62470	Integrin alpha-3 OS=Mus musculus OX=10090 GN=Itga3 PE=1 SV=1	24	23	51	23	1053	116.7	6.57	156.57	123.4	116.1	112.2	103.3	64.7	96.6	75.3	79.7	111.3	76.5	96.7	89.1
Q4VA53	Sister chromatid cohesion protein PDS5 homolog B OS=Mus musculus OX=10090 GN=Pds5b PE=1 SV=1	25	35	46	29	1446	164.3	8.5	152.29	99.2	96.9	96.7	90.6	118.5	90.5	104.3	106.8	106.2	109.2	91.7	91.8
P32020	Sterol carrier protein 2 OS=Mus musculus OX=10090 GN=Scp2 PE=1 SV=3	35	18	55	18	547	59.1	7.44	203.52	90.1	88.7	93.3	86.6	100.2	98.5	106.1	116.6	98.8	132.3	92.6	90.9
Q8BP47	Asparagine--tRNA ligase, cytoplasmic OS=Mus musculus OX=10090 GN=NARS1 PE=1 SV=2	47	21	43	21	559	64.2	5.86	136.92	93	93	94.6	87.3	118.8	103.8	115.6	108.8	103.2	111.9	99.3	92.7
Q8BH95	Enoyl-CoA hydratase, mitochondrial OS=Mus musculus OX=10090 GN=Echs1 PE=1 SV=1	51	16	45	16	290	31.5	8.48	156.3	114	115.3	116.6	137.1	83.3	88.8	68.9	77.1	95.2	79.8	74	98.6
O54774	AP-3 complex subunit delta-1 OS=Mus musculus OX=10090 GN=Ap3d1 PE=1 SV=1	25	23	38	23	1199	135	7.37	135.86	96.2	93.9	96.3	91.7	102.5	102.4	115.7	108.4	101.6	111.2	101.4	88
Q923D2	Flavin reductase (NADPH) OS=Mus musculus OX=10090 GN=Blvrb PE=1 SV=3	75	12	48	12	206	22.2	7.01	184.48	113.3	120.4	127.6	95.6	75	80.3	112.9	69.2	116	79.6	94.8	83.8
Q9WV80	Sorting nexin-1 OS=Mus musculus OX=10090 GN=Snx1 PE=1 SV=1	44	24	47	22	522	58.9	5.22	173.31	100.5	94.9	93.6	86	93.7	100.5	120.8	114	102.7	113	103.8	85.1
F8VPU2	FERM, ARHGEF and pleckstrin domain-containing protein 1 OS=Mus musculus OX=10090 GN=Farp1 PE=1 SV=1	32	30	49	29	1048	118.8	7.88	161.94	103.7	100	96.9	89.1	97	109.3	104.1	117.7	99.8	104.4	100.6	82.6
Q64449	C-type mannose receptor 2 OS=Mus musculus OX=10090 GN=Mrc2 PE=1 SV=3	19	21	44	21	1479	167	5.99	162.28	88.2	87.8	87.2	83.8	129.8	112.3	134.2	120.9	94.3	116.2	101.7	81.1
Q9JHI5	Isovaleryl-CoA dehydrogenase, mitochondrial OS=Mus musculus OX=10090 GN=Ivd PE=1 SV=1	43	17	49	17	424	46.3	8.29	169.3	111.6	113.5	113.1	140.5	86.1	85.9	72.6	83.6	92.5	85.7	75.7	103.2
P04919	Band 3 anion transport protein OS=Mus musculus OX=10090 GN=Slc4a1 PE=1 SV=1	23	17	60	17	929	103.1	5.45	214.09	115.8	125.2	133.4	101.9	67.8	76.2	108.8	61.4	113.6	75.8	99.8	85
Q9Z1N5	Spliceosome RNA helicase Ddx39b OS=Mus musculus OX=10090 GN=Ddx39b PE=1 SV=1	47	21	58	14	428	49	5.67	197.53	95.2	92.1	94.3	84.2	124.8	98.6	115.3	118	104	117.4	92.1	83.7
Q61191	Host cell factor 1 OS=Mus musculus OX=10090 GN=Hcfc1 PE=1 SV=2	20	30	39	30	2045	210.3	7.18	127.06	101.3	98.3	99.7	88.1	114.1	94.3	104.6	105.6	108.7	107.6	94.1	86.4
Q9ESD7	Dysferlin OS=Mus musculus OX=10090 GN=Dysf PE=1 SV=3	18	27	37	25	2090	237.8	5.6	132.62	87.1	91.9	93.2	94.4	134.3	100	106.4	110.8	91.5	114.8	96.9	103.7
P19221	Prothrombin OS=Mus musculus OX=10090 GN=F2 PE=1 SV=1	45	23	47	22	618	70.2	6.43	168.16	116.5	115.6	117	100.2	65.3	106	91	88.9	98.2	73.1	159.9	84.8
Q61092	Laminin subunit gamma-2 OS=Mus musculus OX=10090 GN=Lamc2 PE=1 SV=2	23	25	48	25	1191	130.1	6.3	156.85	113.3	64.3	81.1	118.1	67.7	84.6	92.5	113.8	120.4	100.1	118.1	71.9
Q61599	Rho GDP-dissociation inhibitor 2 OS=Mus musculus OX=10090 GN=Arhgdib PE=1 SV=3	69	14	53	14	200	22.8	5.11	209.52	79.3	112.1	74.3	69.5	125.2	87.8	120.6	103.2	144.7	144.6	97.6	63.4
Q91VC3	Eukaryotic initiation factor 4A-III OS=Mus musculus OX=10090 GN=Eif4a3 PE=1 SV=3	62	22	46	19	411	46.8	6.73	157.81	94.8	94.8	95.8	83.4	123.2	95.6	114	118.9	102	118.4	95.5	88.3
Q9ES28	Rho guanine nucleotide exchange factor 7 OS=Mus musculus OX=10090 GN=Arhgef7 PE=1 SV=2	32	22	39	20	862	97	6.8	139.87	99.7	93.6	96.1	88.2	104.9	106.4	112.4	112.6	106.2	107.2	98.8	81.9
P24547	Inosine-5'-monophosphate dehydrogenase 2 OS=Mus musculus OX=10090 GN=Impdh2 PE=1 SV=2	44	18	31	17	514	55.8	7.28	123.45	95.1	95.3	98.4	90.6	97.5	99	115.9	109.7	103.6	116.3	104.4	91.2
P63087	Serine/threonine-protein phosphatase PP1-gamma catalytic subunit OS=Mus musculus OX=10090 GN=Ppp1cc PE=1 SV=1	66	16	61	2	323	37	6.54	239.94	105.5	108.2	89.9	77.3	117.7	111	114.1	105	96.3	121.6	84.5	78.6
Q9QXX4	Calcium-binding mitochondrial carrier protein Aralar2 OS=Mus musculus OX=10090 GN=Slc25a13 PE=1 SV=1	45	21	43	17	676	74.4	8.6	163.55	97	99.4	104.1	111.8	109.6	86.7	92.9	100.3	98.1	109.4	91.7	95.1
Q922F4	Tubulin beta-6 chain OS=Mus musculus OX=10090 GN=Tubb6 PE=1 SV=1	58	17	92	7	447	50.1	4.89	291.59	83.5	81.9	86.5	82.8	119.6	113.1	142.4	131.7	84.9	144.6	102.5	85.2
Q99K30	Epidermal growth factor receptor kinase substrate 8-like protein 2 OS=Mus musculus OX=10090 GN=Eps8l2 PE=1 SV=1	46	24	42	24	729	82.2	7.18	140.67	116	111.7	106.3	96.3	59.8	103.9	85.4	93.4	110.5	71.3	107.3	92.6
P47753	F-actin-capping protein subunit alpha-1 OS=Mus musculus OX=10090 GN=Capza1 PE=1 SV=4	61	12	36	10	286	32.9	5.55	154.86	90.6	91.3	90.7	83.4	113.3	98	125.3	111	106.3	121.7	99.6	86.4
Q3TFD2	Lysophosphatidylcholine acyltransferase 1 OS=Mus musculus OX=10090 GN=Lpcat1 PE=1 SV=1	32	14	47	14	534	59.7	6.34	176.37	99.1	91	97.3	85	70.2	100.1	109.9	143.8	97	120.4	94	88.9
Q9DCW4	Electron transfer flavoprotein subunit beta OS=Mus musculus OX=10090 GN=Etfb PE=1 SV=3	75	17	56	17	255	27.6	8.1	196.92	103.1	112.2	111.3	153	89.8	85.9	74.4	78.2	90	89.2	77.3	106
Q9R0Y5	Adenylate kinase isoenzyme 1 OS=Mus musculus OX=10090 GN=Ak1 PE=1 SV=1	76	16	61	16	194	21.5	5.81	194.11	71.8	89.6	90.2	157.6	88.3	106.5	75.6	70	68.4	76.7	72.7	277.3
P34152	Focal adhesion kinase 1 OS=Mus musculus OX=10090 GN=Ptk2 PE=1 SV=4	36	29	52	28	1052	119.2	6.62	157.73	109.7	103.5	102.6	92.6	88.9	99.3	97.2	101.8	109.8	87.6	100.5	85.6
Q9D7P7	Chloride intracellular channel protein 3 OS=Mus musculus OX=10090 GN=Clic3 PE=1 SV=2	77	13	35	12	237	26.8	6.44	155.57	124.1	118	113.5	100.6	42.7	107.3	72.1	90.9	119	63.2	96.5	90.3
P62141	Serine/threonine-protein phosphatase PP1-beta catalytic subunit OS=Mus musculus OX=10090 GN=Ppp1cb PE=1 SV=3	63	17	64	6	327	37.2	6.19	232.82	100.3	104.1	94.3	91.1	108.5	105.6	97.8	99.5	104	97	92.4	91.7
P12970	60S ribosomal protein L7a OS=Mus musculus OX=10090 GN=Rpl7a PE=1 SV=2	52	19	50	19	266	30	10.56	189.13	91.9	89	88.1	83.6	124.3	103.9	125.1	114.2	95.2	134.5	93	95.3
Q61792	LIM and SH3 domain protein 1 OS=Mus musculus OX=10090 GN=Lasp1 PE=1 SV=1	73	19	70	17	263	30	7.05	202.51	93.8	90.9	88.3	86.5	110.8	105	111.6	115.5	103.1	105.6	104.9	90.7
P70227	Inositol 1,4,5-trisphosphate receptor type 3 OS=Mus musculus OX=10090 GN=Itpr3 PE=1 SV=3	16	38	53	29	2670	304.1	6.54	141.86	96.7	94.2	103.5	90.2	111	95.8	103.5	108.8	101.9	107.1	103.6	89.2
P99029	Peroxiredoxin-5, mitochondrial OS=Mus musculus OX=10090 GN=Prdx5 PE=1 SV=2	60	12	86	12	210	21.9	8.85	314.63	88.6	99.2	96.1	98.9	115.4	95.8	111	101.3	103.4	112.7	94.9	89.1
Q9Z204	Heterogeneous nuclear ribonucleoproteins C1/C2 OS=Mus musculus OX=10090 GN=Hnrnpc PE=1 SV=1	45	19	48	18	313	34.4	5.05	162.36	96	92	92.4	84.4	120.8	93.8	118.2	112.1	103.5	123.7	91.2	90.4
P09541	Myosin light chain 4 OS=Mus musculus OX=10090 GN=Myl4 PE=1 SV=3	80	15	74	13	193	21.1	5.03	243.02	62.3	114.5	111.4	385.9	83.8	36.7	20.9	25.1	50.6	53.9	45.7	151.8
P84091	AP-2 complex subunit mu OS=Mus musculus OX=10090 GN=Ap2m1 PE=1 SV=1	52	20	64	20	435	49.6	9.54	201.25	104.4	99.4	94.8	90.9	109.4	102.2	103.3	104.1	101.8	100.6	95.3	87.4
P17225	Polypyrimidine tract-binding protein 1 OS=Mus musculus OX=10090 GN=Ptbp1 PE=1 SV=2	35	14	48	9	527	56.4	8.34	193.5	102.1	96.8	99	86.9	111.6	97.2	109.8	103.2	105.4	112.2	103.1	86.8
Q64331	Unconventional myosin-VI OS=Mus musculus OX=10090 GN=Myo6 PE=1 SV=1	27	34	57	33	1265	146.3	8.85	172.99	105.7	104.2	103.3	103.8	88	100.3	83.5	97.8	108.6	85.6	100	94.4
Q9JKY5	Huntingtin-interacting protein 1-related protein OS=Mus musculus OX=10090 GN=Hip1r PE=1 SV=2	34	33	44	31	1068	119.4	6.52	135.89	100.5	97.6	98.2	90.3	100.1	105.6	96.1	111.1	104.2	96.5	100.6	89.9
A2A5R2	Brefeldin A-inhibited guanine nucleotide-exchange protein 2 OS=Mus musculus OX=10090 GN=Arfgef2 PE=1 SV=1	20	32	45	22	1792	202.1	6.55	140.17	99	98.4	96.7	89.9	90.5	103.9	107.2	114.5	102.6	104.8	100.7	90.7
P28843	Dipeptidyl peptidase 4 OS=Mus musculus OX=10090 GN=Dpp4 PE=1 SV=3	32	22	51	22	760	87.4	6.42	172.19	125.8	73.6	115	112.1	71.3	95.7	74.7	85.7	115.7	75.3	98	94.6
P0C605	cGMP-dependent protein kinase 1 OS=Mus musculus OX=10090 GN=Prkg1 PE=1 SV=1	42	26	51	25	671	76.3	6.04	164.29	103.7	106.4	107.2	100.6	96.1	92.3	91.5	95.2	107	79	104.5	90.4
P04186	Complement factor B OS=Mus musculus OX=10090 GN=Cfb PE=1 SV=2	34	20	36	20	761	85	7.37	127.25	109.3	117.1	117	98.9	60.4	119.1	100.5	100.2	99.8	73.5	178.9	86.5
Q99K48	Non-POU domain-containing octamer-binding protein OS=Mus musculus OX=10090 GN=Nono PE=1 SV=3	55	21	65	19	473	54.5	8.95	209.67	93.8	88.1	90	84.3	122.3	97.4	118.8	122	102.2	126.4	90.6	84.4
P70333	Heterogeneous nuclear ribonucleoprotein H2 OS=Mus musculus OX=10090 GN=Hnrnph2 PE=1 SV=1	43	15	53	7	449	49.2	6.3	170.28	96.8	93.8	90.9	84.5	124.1	98	114.6	118.3	101.2	118.8	93.8	82.1
Q9ESZ8	General transcription factor II-I OS=Mus musculus OX=10090 GN=Gtf2i PE=1 SV=3	36	34	47	34	998	112.2	6.55	140.04	99.2	98.6	102.9	94.1	104.9	94.4	104.5	106.7	103.2	106.4	92.3	91.1
Q91WK2	Eukaryotic translation initiation factor 3 subunit H OS=Mus musculus OX=10090 GN=Eif3h PE=1 SV=1	61	19	34	19	352	39.8	6.67	131.22	92.7	94.7	95.3	92	115.8	99.1	119.1	112.6	99	119.1	99.6	85.9
Q5SQX6	Cytoplasmic FMR1-interacting protein 2 OS=Mus musculus OX=10090 GN=Cyfip2 PE=1 SV=2	22	25	52	3	1253	145.6	7.05	163.55	76.6	85.4	81.1	61.3	140.6	78.8	119.7	122.1	118.6	155.4	101.6	96.4
P51432	1-phosphatidylinositol 4,5-bisphosphate phosphodiesterase beta-3 OS=Mus musculus OX=10090 GN=Plcb3 PE=1 SV=2	28	27	40	27	1234	139.4	5.94	136.05	115	105.9	108.6	101.1	79.9	101.4	85.5	93.7	108.8	82.3	97.1	92.4
P61205	ADP-ribosylation factor 3 OS=Mus musculus OX=10090 GN=Arf3 PE=2 SV=2	77	13	90	1	181	20.6	7.43	324.48	109	101.2	100.2	91	91.6	99.4	103.1	102.6	107.3	95.8	100.3	85.6
P60335	Poly(rC)-binding protein 1 OS=Mus musculus OX=10090 GN=Pcbp1 PE=1 SV=1	56	16	61	10	356	37.5	7.09	206.09	97.5	93.4	95.7	88.6	106.6	103.3	113.2	114.4	102.8	110.8	97.4	85.9
Q9EPL8	Importin-7 OS=Mus musculus OX=10090 GN=Ipo7 PE=1 SV=2	24	20	37	20	1038	119.4	4.82	139.55	102.8	99	96.1	89.8	92.2	104.3	110.1	106.7	104.2	102.7	104.3	85.9
Q9JIK5	Nucleolar RNA helicase 2 OS=Mus musculus OX=10090 GN=Ddx21 PE=1 SV=3	41	29	40	28	851	93.5	9.11	135.53	93.5	87.2	90.2	81.8	133.3	95	122.7	115.1	99.7	134.3	95.2	80.3
P51885	Lumican OS=Mus musculus OX=10090 GN=Lum PE=1 SV=2	45	13	71	13	338	38.2	6.43	271.14	90.5	93.4	105.2	105.1	128.8	84	84.5	82.5	85.4	88.4	96.1	133.8
Q99KQ4	Nicotinamide phosphoribosyltransferase OS=Mus musculus OX=10090 GN=Nampt PE=1 SV=1	55	24	51	24	491	55.4	7.15	171.07	98.7	100.4	97.9	92.6	119	95.3	105.6	105.3	103	107.9	87.2	97.9
P17742	Peptidyl-prolyl cis-trans isomerase A OS=Mus musculus OX=10090 GN=Ppia PE=1 SV=2	79	15	179	14	164	18	7.9	536.98	103.8	99.7	99.1	89.9	99	101.4	108	103.1	107.7	101	99.7	85.5
Q8VDP4	Cell cycle and apoptosis regulator protein 2 OS=Mus musculus OX=10090 GN=Ccar2 PE=1 SV=2	38	26	39	26	922	102.9	5.25	143.35	95.5	92.8	97	93.9	122.1	95.8	101.7	112.6	104.1	113.2	96	87.4
Q9D6Z1	Nucleolar protein 56 OS=Mus musculus OX=10090 GN=Nop56 PE=1 SV=2	53	25	42	25	580	64.4	9.14	145.72	92.9	88.2	94.5	82.4	133.3	92.8	114.1	117.3	101.7	122.8	95.5	86.5
P28650	Adenylosuccinate synthetase isozyme 1 OS=Mus musculus OX=10090 GN=Adss1 PE=1 SV=2	53	20	45	18	457	50.2	8.43	158.81	86.1	94.6	86.1	102.9	108	108.6	90.4	87.1	88.1	95.5	85.3	186.7
Q99NB1	Acetyl-coenzyme A synthetase 2-like, mitochondrial OS=Mus musculus OX=10090 GN=Acss1 PE=1 SV=1	45	21	39	21	682	74.6	6.98	148.68	123.6	122.3	131.8	126.7	69.4	81.1	60.1	68.7	94.9	69	74.9	103.1
Q61207	Prosaposin OS=Mus musculus OX=10090 GN=Psap PE=1 SV=2	35	19	61	19	557	61.4	5.19	209.33	70.5	66.6	68.2	66.3	159.8	90.1	201.2	150.7	77	176.8	97.2	71.9
P26638	Serine--tRNA ligase, cytoplasmic OS=Mus musculus OX=10090 GN=Sars1 PE=1 SV=3	50	21	55	21	512	58.4	6.3	181.38	97.2	97.1	92.9	86.2	104.1	106.9	114.6	114.1	104.7	105.4	99.5	87.2
Q80WJ7	Protein LYRIC OS=Mus musculus OX=10090 GN=Mtdh PE=1 SV=1	47	23	42	23	579	63.8	9.33	151.9	96.7	92.2	95.8	96.6	112.6	95.6	110.9	107.3	98.4	113.9	104.2	90.4
O70423	Membrane primary amine oxidase OS=Mus musculus OX=10090 GN=Aoc3 PE=1 SV=3	37	20	40	20	765	84.5	6.42	153.93	92.7	91.1	125.2	130.2	101.3	101.9	63.6	70.9	81.6	76.8	104.5	123
Q9JLV1	BAG family molecular chaperone regulator 3 OS=Mus musculus OX=10090 GN=Bag3 PE=1 SV=2	46	23	45	23	577	61.8	7.27	149.43	104.1	92.7	97.7	111.3	94.7	101.9	99.6	106.4	91.8	95.8	92.7	110.7
Q9CR62	Mitochondrial 2-oxoglutarate/malate carrier protein OS=Mus musculus OX=10090 GN=Slc25a11 PE=1 SV=3	62	16	45	16	314	34.1	9.94	155.85	102.4	102	102.4	138.4	101.1	82.6	85.6	88.2	93.9	96	84.3	103.5
Q9Z0P5	Twinfilin-2 OS=Mus musculus OX=10090 GN=Twf2 PE=1 SV=1	60	18	37	14	349	39.4	6.8	149.14	97.1	97.5	90	85	107	100.1	115.4	108.5	108.4	114.3	102.3	85.7
Q8BI29	Specifically androgen-regulated gene protein OS=Mus musculus OX=10090 GN=Sarg PE=1 SV=2	50	21	37	21	606	65.1	9.14	136.71	112.4	105.8	107.1	93.9	58.8	104.1	89.6	104	109.4	83.3	101.5	95.8
Q921G7	Electron transfer flavoprotein-ubiquinone oxidoreductase, mitochondrial OS=Mus musculus OX=10090 GN=Etfdh PE=1 SV=1	44	24	45	24	616	68	7.58	155.04	91.8	105	105	161.9	99	86.8	78.7	85.4	85.5	90.7	81.6	104.2
Q8BWG8	Beta-arrestin-1 OS=Mus musculus OX=10090 GN=Arrb1 PE=1 SV=1	54	16	44	15	418	46.9	6.28	188.35	113.9	107.9	101.6	95.2	81.2	102.2	98.2	94.1	110	80.5	105	82.7
Q8BH04	Phosphoenolpyruvate carboxykinase [GTP], mitochondrial OS=Mus musculus OX=10090 GN=Pck2 PE=1 SV=1	39	19	36	19	640	70.5	7.28	133.17	95	91.4	91.5	85	149.3	92.8	110.1	110.9	95.2	120	97.2	88.8
Q80VQ0	Aldehyde dehydrogenase family 3 member B1 OS=Mus musculus OX=10090 GN=Aldh3b1 PE=1 SV=1	49	17	39	16	468	52.3	7.55	143.55	101.2	101.1	117.5	87.5	100.6	84.4	77.1	81	124.4	95.9	97.6	94.9
Q3TEA8	Heterochromatin protein 1-binding protein 3 OS=Mus musculus OX=10090 GN=Hp1bp3 PE=1 SV=1	41	26	61	26	554	60.8	9.7	172.42	103.4	97.5	97.9	88.6	129.9	86.7	94.5	110.1	110.5	103.3	88	89.7
Q9Z2X1	Heterogeneous nuclear ribonucleoprotein F OS=Mus musculus OX=10090 GN=Hnrnpf PE=1 SV=3	49	14	45	12	415	45.7	5.49	175.68	92.9	91.7	92.5	81.6	116.6	100.2	121.2	116	106.9	125.6	92.8	81.1
Q8BH61	Coagulation factor XIII A chain OS=Mus musculus OX=10090 GN=F13a1 PE=1 SV=3	36	22	35	22	732	83.2	5.92	128.16	77.4	83.9	95	94.7	104.7	107.1	128.9	103.8	88	153.1	101.3	102.9
P62835	Ras-related protein Rap-1A OS=Mus musculus OX=10090 GN=Rap1a PE=1 SV=1	65	14	65	6	184	21	6.67	251.03	110.3	106	101.8	93	97.2	93.9	86.5	92.6	110.3	88.7	106.4	84.4
P01901	H-2 class I histocompatibility antigen, K-B alpha chain OS=Mus musculus OX=10090 GN=H2-K1 PE=1 SV=1	50	14	56	6	369	41.3	6.39	199.79	97.2	95.6	91	91.6	132.7	102.7	97.6	94.6	128.9	105.4	86.8	84.2
Q8BJS4	SUN domain-containing protein 2 OS=Mus musculus OX=10090 GN=Sun2 PE=1 SV=3	36	21	35	20	731	81.6	7.02	134.42	97.5	102.7	99.4	92.9	118.8	88.1	93.4	100.4	112.6	101.8	94.6	89.3
Q9EQJ9	Membrane-associated guanylate kinase, WW and PDZ domain-containing protein 3 OS=Mus musculus OX=10090 GN=Magi3 PE=1 SV=2	24	30	42	30	1476	161.6	8.05	132.59	115.3	109.6	109.1	99	69.2	102.2	88.2	98.7	109.5	83.7	103.2	85.9
Q9WVE8	Protein kinase C and casein kinase substrate in neurons protein 2 OS=Mus musculus OX=10090 GN=Pacsin2 PE=1 SV=1	46	20	55	20	486	55.8	5.2	179.7	108.8	105.9	103.8	99.2	80.7	104.8	95.7	96.2	104.2	88.6	105.2	82.5
P28666	Murinoglobulin-2 OS=Mus musculus OX=10090 GN=Mug2 PE=1 SV=2	17	22	51	1	1451	162.3	6.74	182.94	110.4	96.3	130.9	97.6	82.8	108.4	101.7	105.2	97.3	85.8	123.7	106.4
Q61584	Fragile X mental retardation syndrome-related protein 1 OS=Mus musculus OX=10090 GN=Fxr1 PE=1 SV=2	40	24	40	22	677	76.2	6.98	129.18	98.2	97.3	97	97.2	105.6	99.5	106.5	107.3	100.4	112.6	96.3	93.9
Q60634	Flotillin-2 OS=Mus musculus OX=10090 GN=Flot2 PE=1 SV=2	51	22	41	22	428	47	5.2	136.84	102.1	101.5	100.9	91.3	102.8	92.2	95.6	99	108.8	100.1	95.3	92.4
Q9Z0E6	Guanylate-binding protein 2 OS=Mus musculus OX=10090 GN=Gbp2 PE=1 SV=1	45	21	42	21	589	66.7	5.71	168.26	109.4	105	98.2	97.4	126.5	97.8	87.2	93.2	125.4	87.2	91.5	82.9
E9Q634	Unconventional myosin-Ie OS=Mus musculus OX=10090 GN=Myo1e PE=1 SV=1	30	25	46	18	1107	126.7	9.07	151.31	88.8	90.1	87.7	79.6	106.8	100.7	134.3	138.9	92.5	135.6	99.1	83.7
P49935	Pro-cathepsin H OS=Mus musculus OX=10090 GN=Ctsh PE=1 SV=2	41	11	43	11	333	37.1	8.4	168.18	74	72.7	70.8	64.6	195.3	100.2	147.2	148.4	79.1	170.4	98.3	75.4
O08532	Voltage-dependent calcium channel subunit alpha-2/delta-1 OS=Mus musculus OX=10090 GN=Cacna2d1 PE=1 SV=1	32	29	40	28	1103	124.6	5.3	127.9	106.9	98.6	105.2	103.2	95.4	94.6	85.7	89.1	92	88.4	94.2	131.6
Q61335	B-cell receptor-associated protein 31 OS=Mus musculus OX=10090 GN=Bcap31 PE=1 SV=4	41	17	50	17	245	27.9	8.7	157.37	102.3	98.6	103.3	90.5	92.2	97.5	108.2	101.3	99.5	112.3	97.7	86.1
P50580	Proliferation-associated protein 2G4 OS=Mus musculus OX=10090 GN=Pa2g4 PE=1 SV=3	49	20	49	19	394	43.7	6.86	169.73	95.6	94.5	92.3	86.9	116.2	101.8	115.4	108.5	104.8	122.2	96.8	83.5
Q8BGD9	Eukaryotic translation initiation factor 4B OS=Mus musculus OX=10090 GN=Eif4b PE=1 SV=1	41	26	46	26	611	68.8	5.67	135.66	103.9	98.3	101.6	92.4	94.1	96.1	110.3	101	104.7	105.5	102.1	91.3
P22437	Prostaglandin G/H synthase 1 OS=Mus musculus OX=10090 GN=Ptgs1 PE=1 SV=1	40	19	45	19	602	69	6.83	162.37	96.7	86.5	88.1	80.2	97	99.4	123.5	140.1	94.9	120.7	99.1	83.9
Q5SSZ5	Tensin-3 OS=Mus musculus OX=10090 GN=Tns3 PE=1 SV=1	22	24	48	22	1440	155.5	6.65	165.29	113.6	109.5	111.3	100.6	81.5	101	80.5	90.8	112.8	76.7	95.8	91
P06800	Receptor-type tyrosine-protein phosphatase C OS=Mus musculus OX=10090 GN=Ptprc PE=1 SV=4	20	25	43	25	1293	144.7	5.94	144.28	77	85.2	70.9	63.6	160.4	85.9	147.4	143.9	121.2	169.6	90.8	67.1
Q91YW3	DnaJ homolog subfamily C member 3 OS=Mus musculus OX=10090 GN=Dnajc3 PE=1 SV=1	48	27	45	27	504	57.4	5.85	147.77	91	91	93.5	99.5	112.6	100.2	118.9	112.8	94.7	123.7	96.5	85.6
P29699	Alpha-2-HS-glycoprotein OS=Mus musculus OX=10090 GN=Ahsg PE=1 SV=1	38	9	60	9	345	37.3	6.51	264.81	112.4	121.4	116.8	95.2	56.5	110.9	113.9	103.7	84.9	57.7	182.6	84.3
Q60930	Voltage-dependent anion-selective channel protein 2 OS=Mus musculus OX=10090 GN=Vdac2 PE=1 SV=2	67	16	70	15	295	31.7	7.49	252.95	95	97.2	95.7	110.9	115.9	97.2	97.1	102.6	94.1	109.9	91.1	92
Q05816	Fatty acid-binding protein 5 OS=Mus musculus OX=10090 GN=Fabp5 PE=1 SV=3	77	11	46	11	135	15.1	6.54	197.77	110.4	101.9	101.1	87.4	57.3	106.3	124.8	127.5	95	96.4	96.7	82.5
P35123	Ubiquitin carboxyl-terminal hydrolase 4 OS=Mus musculus OX=10090 GN=Usp4 PE=1 SV=3	33	25	40	24	962	108.3	5.64	134.81	100.4	99.2	97.2	88.4	96.8	105.3	108.4	109.8	102.8	102.5	101.3	88.9
Q61035	Histidine--tRNA ligase, cytoplasmic OS=Mus musculus OX=10090 GN=Hars1 PE=1 SV=2	63	28	44	24	509	57.4	6	134.27	98	98.1	95.3	89.7	105.3	104.1	112	110.3	103.5	106.2	103.2	88.6
P70261	Paladin OS=Mus musculus OX=10090 GN=Pald1 PE=1 SV=1	28	19	35	19	859	96.7	6.58	124.91	102.6	101.9	102.8	102.5	87.2	95.2	98.3	104.1	103.7	96	100.7	94.6
P51859	Hepatoma-derived growth factor OS=Mus musculus OX=10090 GN=Hdgf PE=1 SV=2	53	17	56	16	237	26.3	4.83	204.73	102.7	98.3	97.4	85	112	95.7	106.4	108	101.3	104.2	94.9	90.7
P47791	Glutathione reductase, mitochondrial OS=Mus musculus OX=10090 GN=Gsr PE=1 SV=3	38	13	33	13	500	53.6	7.99	136.88	98.4	104.6	102.5	90.7	103.2	100.7	98.3	89	114.7	106.3	94.4	89.5
Q6PFD9	Nuclear pore complex protein Nup98-Nup96 OS=Mus musculus OX=10090 GN=Nup98 PE=1 SV=2	22	32	40	32	1816	197.1	6.18	126.07	96	92.3	96.4	87.8	120.7	94	109.9	111.9	100.8	113.5	96.2	89.7
P22892	AP-1 complex subunit gamma-1 OS=Mus musculus OX=10090 GN=Ap1g1 PE=1 SV=3	33	23	45	23	822	91.3	6.8	149.38	98.5	96.4	94.4	87.2	97.5	103	110.3	117.9	105.6	104.6	102	85.8
Q9D154	Leukocyte elastase inhibitor A OS=Mus musculus OX=10090 GN=Serpinb1a PE=1 SV=1	54	22	43	22	379	42.5	6.21	145.8	106.8	98.4	96.1	89.9	83.3	111.1	100.7	92.4	97.8	89.4	115.6	119.4
Q61646	Haptoglobin OS=Mus musculus OX=10090 GN=Hp PE=1 SV=1	48	18	58	17	347	38.7	6.29	181.86	134.8	202.8	94.5	72.4	38.1	137.3	48	47.1	239.6	90.1	109.8	45.8
Q9QYJ0	DnaJ homolog subfamily A member 2 OS=Mus musculus OX=10090 GN=Dnaja2 PE=1 SV=1	55	20	40	20	412	45.7	6.48	160.93	100.6	98.3	100.2	98.5	97.8	99.8	103.4	101.3	101.7	103.1	97.6	94.4
Q8K310	Matrin-3 OS=Mus musculus OX=10090 GN=Matr3 PE=1 SV=1	34	26	47	26	846	94.6	6.25	140.86	96.7	90.9	93	87.2	122.9	95	110.5	117.9	102.1	121	93.3	88.2
Q62448	Eukaryotic translation initiation factor 4 gamma 2 OS=Mus musculus OX=10090 GN=Eif4g2 PE=1 SV=2	36	30	47	30	906	102	7.14	138.68	97.5	96	97.7	93.7	98.2	102.3	108.3	103.5	100.4	107.5	99.7	95
Q3THK7	GMP synthase [glutamine-hydrolyzing] OS=Mus musculus OX=10090 GN=Gmps PE=1 SV=2	43	21	41	21	693	76.7	6.73	141.53	95	90.9	92.8	92.4	112.9	98.7	113.1	118.1	102.1	114.2	96.5	88.2
Q91V12	Cytosolic acyl coenzyme A thioester hydrolase OS=Mus musculus OX=10090 GN=Acot7 PE=1 SV=2	47	15	40	15	381	42.5	8.68	159.66	114.3	108.7	112.4	95.3	75.2	103.8	93.9	94.5	108.9	86.7	95	81.1
Q8BFZ9	Erlin-2 OS=Mus musculus OX=10090 GN=Erlin2 PE=1 SV=1	50	17	42	14	340	37.8	5.5	144.04	95.1	92.5	96.2	85.2	106.7	102.7	112.2	108.6	106.9	119.6	100.3	87.8
Q99MN1	Lysine--tRNA ligase OS=Mus musculus OX=10090 GN=Kars1 PE=1 SV=1	52	28	46	28	595	67.8	5.94	139.94	98.1	95.3	96.7	91	111	103	111	106.8	103.9	114.9	96.9	86.9
Q8QZY1	Eukaryotic translation initiation factor 3 subunit L OS=Mus musculus OX=10090 GN=Eif3l PE=1 SV=1	40	19	37	19	564	66.6	6.44	130.11	95.5	91.8	93.2	86.2	116.4	100.6	117.6	113.2	100	123.4	97	82.9
Q8JZN5	Complex I assembly factor ACAD9, mitochondrial OS=Mus musculus OX=10090 GN=Acad9 PE=1 SV=2	32	19	37	19	625	68.7	7.46	135.6	99.6	99.4	101	103.7	108.2	97.8	95.4	103.8	96.3	105.3	89.1	93.8
O70250	Phosphoglycerate mutase 2 OS=Mus musculus OX=10090 GN=Pgam2 PE=1 SV=3	58	14	39	10	253	28.8	8.5	140.78	72.2	93.6	96.6	216.6	87.8	90.8	65.1	61.6	68.9	80.1	68.6	223.3
Q01730	Ras suppressor protein 1 OS=Mus musculus OX=10090 GN=Rsu1 PE=1 SV=3	62	16	79	16	277	31.5	8.88	252.59	114.9	111.8	107.9	101.2	87.5	88.9	82	81.8	113.3	78	106.3	87.5
Q60598	Src substrate cortactin OS=Mus musculus OX=10090 GN=Cttn PE=1 SV=2	40	25	49	25	546	61.2	5.4	151.76	97	92	90.9	85.4	112.8	104.8	116	115.7	97.3	111.9	105.3	86.1
P62806	Histone H4 OS=Mus musculus OX=10090 GN=H4c1 PE=1 SV=2	60	10	195	10	103	11.4	11.36	623.61	105.1	101.8	97.8	88	119.4	82.5	97.7	99.5	111.4	105.3	93.2	88.8
P70704	Phospholipid-transporting ATPase IA OS=Mus musculus OX=10090 GN=Atp8a1 PE=1 SV=2	24	29	48	28	1164	131.3	6.84	134.24	105.2	98.9	101.1	91.9	78.7	101.4	91.4	117.5	103.2	99.7	106.8	84.7
Q9Z1Q5	Chloride intracellular channel protein 1 OS=Mus musculus OX=10090 GN=Clic1 PE=1 SV=3	80	15	46	15	241	27	5.17	201.19	93.4	88.8	86	77.8	114	106.9	125.9	116.6	104.1	121	104.3	79.9
Q8BFY9	Transportin-1 OS=Mus musculus OX=10090 GN=Tnpo1 PE=1 SV=2	32	21	41	15	898	102.3	4.98	129.18	95.9	94.6	93.5	84.3	111.9	103.5	114.8	119.3	102.2	113.5	97.1	85.1
P01899	H-2 class I histocompatibility antigen, D-B alpha chain OS=Mus musculus OX=10090 GN=H2-D1 PE=1 SV=2	42	14	49	9	362	40.8	6.73	172.76	99.6	102.4	90.9	88.7	140	97.9	99.1	97.4	126.5	107.9	87.4	76.9
O08539	Myc box-dependent-interacting protein 1 OS=Mus musculus OX=10090 GN=Bin1 PE=1 SV=1	41	17	34	15	588	64.4	5.03	121.31	93.6	100.5	92.5	84.1	90.9	106.7	100.3	89.1	100.7	98.2	113.4	155.2
Q8R1B4	Eukaryotic translation initiation factor 3 subunit C OS=Mus musculus OX=10090 GN=Eif3c PE=1 SV=1	28	29	50	29	911	105.5	5.78	144.2	95.4	92.7	91.2	86.8	114.7	105.9	119.1	118	99.8	122.5	95.8	83.8
P63005	Platelet-activating factor acetylhydrolase IB subunit beta OS=Mus musculus OX=10090 GN=Pafah1b1 PE=1 SV=2	48	18	44	18	410	46.6	7.37	130.26	104	103.9	102.4	95.2	92.8	99.8	101.4	95.4	107.9	94.1	100.4	87.9
Q61425	Hydroxyacyl-coenzyme A dehydrogenase, mitochondrial OS=Mus musculus OX=10090 GN=Hadh PE=1 SV=2	55	19	78	19	314	34.4	8.65	209.01	113.7	117.5	115.5	131.3	79.7	92.5	69.2	71.2	99.8	75	80	99.5
P27612	Phospholipase A-2-activating protein OS=Mus musculus OX=10090 GN=Plaa PE=1 SV=4	51	29	42	29	794	87.2	6.14	146.18	96.6	94	98.4	94.2	99.9	102.9	108.3	108.8	101.7	105.1	103.3	91.5
Q9EQ06	Estradiol 17-beta-dehydrogenase 11 OS=Mus musculus OX=10090 GN=Hsd17b11 PE=1 SV=1	56	15	40	15	298	32.9	8.66	158.12	109.2	101.4	99.5	87.2	104.3	91.2	96.5	104.7	105	98.8	87.7	87.9
P53810	Phosphatidylinositol transfer protein alpha isoform OS=Mus musculus OX=10090 GN=Pitpna PE=1 SV=2	66	22	56	18	271	31.9	6.37	201.36	97	96.1	94	87.2	101.9	106.3	119.9	110.7	102.4	114.1	99.7	81.7
Q9R0H0	Peroxisomal acyl-coenzyme A oxidase 1 OS=Mus musculus OX=10090 GN=Acox1 PE=1 SV=5	48	22	36	22	661	74.6	8.48	112.05	96.3	99.3	102.8	94.6	80.9	99.8	105.5	110.4	94.5	100.4	104.3	94.1
Q8CFX1	GDH/6PGL endoplasmic bifunctional protein OS=Mus musculus OX=10090 GN=H6pd PE=1 SV=2	30	23	50	23	789	88.9	6.93	159.16	106.4	102.5	98.3	88.5	120.5	96.6	102.7	100.6	103.9	107.1	91.8	81.4
P48758	Carbonyl reductase [NADPH] 1 OS=Mus musculus OX=10090 GN=Cbr1 PE=1 SV=3	70	17	39	15	277	30.6	8.31	149.42	110.3	106.1	112.9	92.7	93.2	94.6	93.1	89.5	106.6	83.1	93.1	95.9
P52332	Tyrosine-protein kinase JAK1 OS=Mus musculus OX=10090 GN=Jak1 PE=1 SV=1	30	26	35	25	1153	133.3	7.59	123.19	102.4	98.2	97.8	96.3	104.4	99.1	105.3	108.3	103.9	106.5	96.5	85.4
P47962	60S ribosomal protein L5 OS=Mus musculus OX=10090 GN=Rpl5 PE=1 SV=3	39	15	56	15	297	34.4	9.77	177.2	91.8	87.6	90.4	83.6	122.1	102.7	128.7	116	95.6	135.1	95.8	85.3
Q8BI84	Transport and Golgi organization protein 1 homolog OS=Mus musculus OX=10090 GN=Mia3 PE=1 SV=2	21	32	44	32	1930	213.5	4.75	126.85	94.5	91.6	101.7	92.8	106.9	98.7	110.3	103.2	100.3	113.7	100.6	92
O55137	Acyl-coenzyme A thioesterase 1 OS=Mus musculus OX=10090 GN=Acot1 PE=1 SV=1	48	17	49	6	419	46.1	6.58	177.06	110.3	113	113.4	91.8	77.4	88.4	80	79.6	119	86.7	101.1	95.5
Q6A068	Cell division cycle 5-like protein OS=Mus musculus OX=10090 GN=Cdc5l PE=1 SV=2	41	24	37	24	802	92.1	8.02	135	96	93.3	95.6	95.2	121.3	91.5	108.6	109.1	102.9	118.4	93.5	88.9
Q569Z6	Thyroid hormone receptor-associated protein 3 OS=Mus musculus OX=10090 GN=Thrap3 PE=1 SV=1	27	34	58	33	951	108.1	10.17	149.51	96.9	89.3	94.4	92.7	127.5	90.4	110.7	108.8	103.7	121.6	91.1	86.9
Q3UIJ9	Myocardial zonula adherens protein OS=Mus musculus OX=10090 GN=Myzap PE=1 SV=1	47	23	41	23	466	53.9	6.51	136.6	112.1	115.6	108.7	102.3	62.5	106.5	76.5	81.4	121.1	66.2	103.1	81.7
P61222	ATP-binding cassette sub-family E member 1 OS=Mus musculus OX=10090 GN=Abce1 PE=1 SV=1	41	21	42	21	599	67.3	8.34	145.47	94.5	94.1	94.1	88.1	108.6	105.2	113.2	110.5	100.7	112.8	102.8	90.4
Q9Z0N1	Eukaryotic translation initiation factor 2 subunit 3, X-linked OS=Mus musculus OX=10090 GN=Eif2s3x PE=1 SV=2	47	18	38	3	472	51	8.4	141.73	90.5	91.4	91.5	83	121.4	107.1	119.9	118.4	100	122.8	98.1	84.6
Q9Z2I8	Succinate--CoA ligase [GDP-forming] subunit beta, mitochondrial OS=Mus musculus OX=10090 GN=Suclg2 PE=1 SV=3	55	22	44	22	433	46.8	7.02	160.84	117.1	116.3	121	108.6	95.5	83	73.5	76.8	103.4	87.8	82.5	93.8
Q6ZQ08	CCR4-NOT transcription complex subunit 1 OS=Mus musculus OX=10090 GN=Cnot1 PE=1 SV=2	16	35	47	35	2375	266.6	7.11	131.2	96.3	93.8	97.2	92.9	102.3	99.2	104.9	109.6	103.4	107.1	98.7	99.5
P08122	Collagen alpha-2(IV) chain OS=Mus musculus OX=10090 GN=Col4a2 PE=1 SV=4	11	13	42	13	1707	167.2	8.48	156.79	130.4	45.8	73	135.4	71.4	79.5	79.1	103.2	133.6	81.6	122.3	58.7
Q3TW96	UDP-N-acetylhexosamine pyrophosphorylase-like protein 1 OS=Mus musculus OX=10090 GN=Uap1l1 PE=1 SV=1	46	22	47	21	507	56.6	5.43	163.03	93.8	91.7	89.4	84.5	105.5	103.4	125.2	126.4	97.7	111.8	102.5	89.6
P63328	Serine/threonine-protein phosphatase 2B catalytic subunit alpha isoform OS=Mus musculus OX=10090 GN=Ppp3ca PE=1 SV=1	44	15	36	9	521	58.6	5.86	148.47	107.9	103.8	99.8	97.7	80.3	101.2	90.8	102.5	107.6	88.2	103.2	91.1
P70296	Phosphatidylethanolamine-binding protein 1 OS=Mus musculus OX=10090 GN=Pebp1 PE=1 SV=3	93	12	43	12	187	20.8	5.4	177.38	101.9	102.8	104.8	99.9	94.8	98.1	96.5	91.5	105	89.3	91.6	106.3
Q8R016	Bleomycin hydrolase OS=Mus musculus OX=10090 GN=Blmh PE=1 SV=1	50	17	36	17	455	52.5	6.48	135.09	96.3	100.2	97.6	87.8	96.4	110.2	114.5	109.4	102.3	103.3	101.7	89.8
Q6A0A9	Constitutive coactivator of PPAR-gamma-like protein 1 OS=Mus musculus OX=10090 GN=FAM120A PE=1 SV=2	24	22	40	20	1112	121.6	8.92	142.61	91.8	91.8	92.9	92.7	104.2	106.2	113.8	116.6	99.2	115.5	100.6	91.3
Q9QUI0	Transforming protein RhoA OS=Mus musculus OX=10090 GN=Rhoa PE=1 SV=1	72	12	77	4	193	21.8	6.1	280.6	109.6	104.7	100.4	91.6	92.3	103.6	95.8	96.5	110.5	94.4	98.6	82.5
Q60668	Heterogeneous nuclear ribonucleoprotein D0 OS=Mus musculus OX=10090 GN=Hnrnpd PE=1 SV=2	33	16	55	14	355	38.3	7.81	184.85	96.1	92	91	83.1	139.9	95.7	111.4	113.4	109.2	118.4	88.2	80.2
Q9DB05	Alpha-soluble NSF attachment protein OS=Mus musculus OX=10090 GN=Napa PE=1 SV=1	61	16	40	16	295	33.2	5.45	164.75	98.6	97.3	94.8	88.2	104.2	100.6	109.8	107	101.7	108.6	98.1	87.9
O88738	Baculoviral IAP repeat-containing protein 6 OS=Mus musculus OX=10090 GN=Birc6 PE=1 SV=2	9	35	40	35	4882	531.8	6.07	118.41	91.7	94.1	94.6	93.5	98.9	107	114.4	117.9	96	112.6	109.4	86.2
Q5FWK3	Rho GTPase-activating protein 1 OS=Mus musculus OX=10090 GN=Arhgap1 PE=1 SV=1	45	15	39	15	439	50.4	6.44	144.76	100.5	99.3	100.6	88.3	99.1	102.1	102.3	99.9	110.8	96.5	99.7	86.1
Q9D819	Inorganic pyrophosphatase OS=Mus musculus OX=10090 GN=Ppa1 PE=1 SV=1	74	21	40	21	289	32.6	5.6	149.29	77.5	81.4	82.8	102.7	121.4	137.4	118.3	113.4	90	112.5	95.9	108.1
Q08857	Platelet glycoprotein 4 OS=Mus musculus OX=10090 GN=Cd36 PE=1 SV=2	27	13	76	12	472	52.7	8.35	279.87	121.8	109.7	111.7	104.7	82.7	92.9	77.1	72.9	114	80.1	90.9	86.3
Q91W90	Thioredoxin domain-containing protein 5 OS=Mus musculus OX=10090 GN=Txndc5 PE=1 SV=2	48	15	31	15	417	46.4	5.78	142.96	74.1	71.8	72.7	70.2	225.4	93.9	145	131.6	79.8	158.2	86.4	76.7
Q9D7N9	Adipocyte plasma membrane-associated protein OS=Mus musculus OX=10090 GN=Apmap PE=1 SV=1	67	20	40	20	415	46.4	6.32	138.75	106.4	98.9	102	98.4	95.5	100.9	93.7	97.2	100	101.6	93	98.3
P10833	Ras-related protein R-Ras OS=Mus musculus OX=10090 GN=Rras PE=1 SV=1	68	14	47	12	218	23.7	6.79	172.57	116.4	112	112	102.5	83.9	96.6	75.2	79.7	108	73.9	96.6	91.3
Q9CZS1	Aldehyde dehydrogenase X, mitochondrial OS=Mus musculus OX=10090 GN=Aldh1b1 PE=1 SV=1	50	22	43	19	519	57.5	7.02	143.04	76.2	105.5	101	170.8	117.8	67.7	74.4	77.9	78.1	98.9	76	121.6
Q9JLV5	Cullin-3 OS=Mus musculus OX=10090 GN=Cul3 PE=1 SV=1	38	30	41	30	768	88.9	8.46	128.02	100.4	97.9	100.2	93.2	99.4	100.3	103.2	108	105.8	99	99.2	88.2
Q9WTX6	Cullin-1 OS=Mus musculus OX=10090 GN=Cul1 PE=1 SV=1	35	24	37	24	776	89.6	8	118.76	101.3	96.7	100.7	94.1	100.2	98.7	105.5	106.1	101.4	105.7	95.1	95.7
Q99P88	Nuclear pore complex protein Nup155 OS=Mus musculus OX=10090 GN=Nup155 PE=1 SV=1	22	23	32	23	1391	155	6.15	115.19	93.6	92.1	95.7	85.6	114.4	97.7	108.8	112.3	98.9	113.8	96.1	99.5
Q3THE2	Myosin regulatory light chain 12B OS=Mus musculus OX=10090 GN=Myl12b PE=1 SV=2	88	13	78	5	172	19.8	4.84	263.25	105.6	100.3	106.2	94.7	96.3	101.4	100.1	95.7	100.1	95.1	110.3	84.5
O35737	Heterogeneous nuclear ribonucleoprotein H OS=Mus musculus OX=10090 GN=Hnrnph1 PE=1 SV=3	34	12	44	3	449	49.2	6.3	158.51	103	98.4	93.9	93.2	103	97.4	109.2	112.8	101.6	117.6	93	85.3
Q9ESE1	Lipopolysaccharide-responsive and beige-like anchor protein OS=Mus musculus OX=10090 GN=Lrba PE=1 SV=1	14	33	38	29	2856	316.9	5.69	119.55	99.9	97.9	95.2	89.4	108.6	99.8	101.3	115.5	101.5	102.9	106.5	90.3
Q3U5Q7	UMP-CMP kinase 2, mitochondrial OS=Mus musculus OX=10090 GN=Cmpk2 PE=1 SV=2	46	17	36	17	447	50	7.27	144.21	114.7	111.7	104	94.8	119.3	100.4	81.1	90.6	131.7	85.1	87.5	80.8
P01942	Hemoglobin subunit alpha OS=Mus musculus OX=10090 GN=Hba PE=1 SV=2	75	10	313	10	142	15.1	8.22	992.2	126.1	135.8	141.9	101.8	59.3	71	106.1	49	115.9	65.6	96.6	80.9
Q8C3J5	Dedicator of cytokinesis protein 2 OS=Mus musculus OX=10090 GN=Dock2 PE=1 SV=3	20	30	42	29	1828	211.6	6.99	130.42	81.7	88.5	84.3	71.9	137.1	91.1	145.4	133.8	106.8	148.7	94.5	81.3
A6X8Z5	Rho GTPase-activating protein 31 OS=Mus musculus OX=10090 GN=Arhgap31 PE=1 SV=1	26	25	33	24	1425	155.2	5.77	107.94	111.9	100.4	103.5	93.3	85.6	101.5	92.3	100.8	109.6	89.7	101.5	84.5
Q60770	Syntaxin-binding protein 3 OS=Mus musculus OX=10090 GN=Stxbp3 PE=1 SV=1	36	21	41	21	592	67.9	8.02	147.62	105.6	101.7	102.6	95.5	99.7	98.1	89.7	101.7	104.2	94.3	97.7	91.5
Q3TLH4	Protein PRRC2C OS=Mus musculus OX=10090 GN=Prrc2c PE=1 SV=3	14	34	44	33	2846	310.7	9.1	120.24	97.8	93.4	98.1	88.9	99.3	100.2	117.5	105.9	104.3	115.6	98.9	87.5
Q61171	Peroxiredoxin-2 OS=Mus musculus OX=10090 GN=Prdx2 PE=1 SV=3	56	12	51	12	198	21.8	5.41	204.77	111.7	114.9	122.4	101.6	76.9	83.5	110.6	75.8	107.9	83.2	97.8	86.6
Q8VDM6	Heterogeneous nuclear ribonucleoprotein U-like protein 1 OS=Mus musculus OX=10090 GN=Hnrnpul1 PE=1 SV=1	34	24	39	24	859	95.9	6.58	124.1	97.5	99	95.7	91.1	112	93.8	107.7	116.7	101.7	111.9	97.8	88.4
Q9D662	Protein transport protein Sec23B OS=Mus musculus OX=10090 GN=Sec23b PE=1 SV=1	35	19	33	17	767	86.4	6.96	123.91	93	91.7	94.7	85	108.5	103.2	117.7	118.5	100.4	120.4	97.3	87.3
Q7TNG5	Echinoderm microtubule-associated protein-like 2 OS=Mus musculus OX=10090 GN=Eml2 PE=1 SV=1	34	18	35	18	649	70.7	6.28	143.02	104.1	102.1	103.9	92	96.4	100.1	88.9	97.7	105	91	104.7	99
Q99K41	EMILIN-1 OS=Mus musculus OX=10090 GN=Emilin1 PE=1 SV=1	29	22	35	22	1017	107.5	5.3	112.14	102.6	74.3	81.2	104.6	97.5	85.7	99.8	109	103.2	111	133	78.7
Q9Z0N2	Eukaryotic translation initiation factor 2 subunit 3, Y-linked OS=Mus musculus OX=10090 GN=Eif2s3y PE=1 SV=2	47	18	35	3	472	51.1	8.5	132.44	91	90.4	89.8	86.9	113.5	106.8	115.3	112.6	99.9	118.6	105.3	101.5
P62918	60S ribosomal protein L8 OS=Mus musculus OX=10090 GN=Rpl8 PE=1 SV=2	49	14	40	14	257	28	11.03	133.19	91.7	88.1	87.9	84.7	125.6	103.3	128.5	119.3	92.4	140.8	92.6	83.4
Q99L47	Hsc70-interacting protein OS=Mus musculus OX=10090 GN=St13 PE=1 SV=1	37	16	47	16	371	41.6	5.26	156.97	102.4	100.4	101.7	94.5	84.3	108.1	108.8	101.9	102.1	102.2	101	87.8
Q9CZ42	ATP-dependent (S)-NAD(P)H-hydrate dehydratase OS=Mus musculus OX=10090 GN=Naxd PE=1 SV=1	52	13	36	13	343	36.7	7.77	156.59	119.3	115.4	119.1	95.2	77.8	91.3	79.5	85.9	104.1	80.9	87.4	93.3
Q8BMD8	Calcium-binding mitochondrial carrier protein SCaMC-1 OS=Mus musculus OX=10090 GN=Slc25a24 PE=1 SV=1	51	19	46	19	475	52.9	7.43	147.98	100.1	96.1	96.4	88.4	114.7	97.2	100.6	101.6	101.7	109.6	101.2	91.6
P28654	Decorin OS=Mus musculus OX=10090 GN=Dcn PE=1 SV=1	46	17	62	16	354	39.8	8.68	217.4	83.5	93	113.9	116.1	130.4	76.7	61.9	67	77.4	82.4	88.7	163.4
Q6P542	ATP-binding cassette sub-family F member 1 OS=Mus musculus OX=10090 GN=Abcf1 PE=1 SV=1	38	23	37	23	837	94.9	6.51	116.19	95.3	93.2	94.9	87.1	103.5	104.3	118.9	112.1	101.9	119.3	96.8	93
P47740	Aldehyde dehydrogenase family 3 member A2 OS=Mus musculus OX=10090 GN=Aldh3a2 PE=1 SV=2	32	13	46	12	484	53.9	8.35	169.39	107.7	107.9	109	95.9	86.7	93.3	88.2	95.9	108.3	93.8	92.3	88.9
O89079	Coatomer subunit epsilon OS=Mus musculus OX=10090 GN=Cope PE=1 SV=3	53	14	43	14	308	34.5	5.06	157.46	88.2	87.5	89.8	84.8	112	106.6	127.2	123.7	92.7	127.6	104.5	84.2
Q6PDG5	SWI/SNF complex subunit SMARCC2 OS=Mus musculus OX=10090 GN=Smarcc2 PE=1 SV=2	22	22	35	16	1213	132.5	5.59	124.04	98.7	95.5	97.2	86.6	112	93.9	109.4	109.5	101.4	112.6	99.4	90.3
Q9D5V5	Cullin-5 OS=Mus musculus OX=10090 GN=Cul5 PE=1 SV=3	34	24	37	23	780	90.9	7.81	128.27	99.1	101.3	102.8	99.8	94.6	97.2	97.9	100.6	105.2	96.1	100.9	97
Q3UEB3	Poly(U)-binding-splicing factor PUF60 OS=Mus musculus OX=10090 GN=Puf60 PE=1 SV=2	48	20	37	20	564	60.2	5.29	127.91	95.6	93	95	86.4	116.6	97.6	112.7	113.5	102.6	119.5	94.7	84.1
O08599	Syntaxin-binding protein 1 OS=Mus musculus OX=10090 GN=Stxbp1 PE=1 SV=2	45	23	30	21	594	67.5	6.96	109.98	110.9	106.7	104.6	96.5	92	101.2	85.4	88.1	108.6	82.9	100.4	86.7
Q91V88	Nephronectin OS=Mus musculus OX=10090 GN=Npnt PE=1 SV=1	34	17	35	17	561	61.5	8.35	129.07	135.1	66.2	85.7	136	66.8	76.1	61.9	89.8	130.1	72.6	108	85.9
Q9DCX2	ATP synthase subunit d, mitochondrial OS=Mus musculus OX=10090 GN=Atp5pd PE=1 SV=3	84	15	61	15	161	18.7	5.69	199.87	89.4	100.4	102.5	156.6	104.7	87.8	82.8	81.9	84.8	97.4	82.3	111.2
P67778	Prohibitin OS=Mus musculus OX=10090 GN=Phb PE=1 SV=1	64	16	46	16	272	29.8	5.76	171.67	97.2	101.5	104	102.5	113.8	93.5	99.2	101.5	95.9	112.4	89.7	92.5
Q6P8X1	Sorting nexin-6 OS=Mus musculus OX=10090 GN=Snx6 PE=1 SV=2	47	20	45	19	406	46.6	6.16	169.87	99.8	98.3	93.2	85.9	99.6	106.4	111.5	110.7	103.9	104.9	100.2	87.2
P13707	Glycerol-3-phosphate dehydrogenase [NAD(+)], cytoplasmic OS=Mus musculus OX=10090 GN=Gpd1 PE=1 SV=3	78	22	40	20	349	37.5	7.17	133.35	77.3	109.8	97	106.4	88.6	193.3	70	76.1	81.9	82.2	94.5	147.8
Q922U2	Keratin, type II cytoskeletal 5 OS=Mus musculus OX=10090 GN=Krt5 PE=1 SV=1	32	24	64	12	580	61.7	7.75	167	67.6	102.2	171.9	72.3	411.8	64	35	58	75	70.8	85.8	129.7
P11103	Poly [ADP-ribose] polymerase 1 OS=Mus musculus OX=10090 GN=Parp1 PE=1 SV=3	26	24	34	24	1013	113	8.95	111.98	92.1	88.7	91.8	81.9	127	101.1	118.3	122.3	99.9	130.6	96.9	86.4
Q8K3H0	DCC-interacting protein 13-alpha OS=Mus musculus OX=10090 GN=Appl1 PE=1 SV=1	47	23	31	22	707	79.3	5.41	102.38	107.4	103	103.6	94.1	99.9	97.1	94.3	98.7	104.8	92.3	100.1	91.1
Q9WTM5	RuvB-like 2 OS=Mus musculus OX=10090 GN=Ruvbl2 PE=1 SV=3	61	22	39	22	463	51.1	5.64	123.94	98.4	96.2	104.1	91.6	114.4	93	99.5	96.8	106.9	107.5	97.2	92.6
Q9CRB6	Tubulin polymerization-promoting protein family member 3 OS=Mus musculus OX=10090 GN=Tppp3 PE=1 SV=1	62	17	64	17	176	19	9.11	221.97	136.9	123.1	143.2	116	54.3	70	46.5	56.5	104.5	52.7	85.1	105.7
P31324	cAMP-dependent protein kinase type II-beta regulatory subunit OS=Mus musculus OX=10090 GN=Prkar2b PE=1 SV=3	51	15	32	13	416	46.1	4.98	111.96	87.5	89.8	96.3	90.6	131.8	95.7	108.9	108.3	95	112.6	110.3	92.7
Q9CY58	Plasminogen activator inhibitor 1 RNA-binding protein OS=Mus musculus OX=10090 GN=Serbp1 PE=1 SV=2	41	19	52	19	407	44.7	8.54	177.43	95.2	90.4	92.6	85.7	111	99.2	122	111.3	101	130.5	97.6	85.8
Q8BSL7	ADP-ribosylation factor 2 OS=Mus musculus OX=10090 GN=Arf2 PE=1 SV=2	77	12	75	3	181	20.7	6.58	271.78	94.1	101.2	93.7	83.6	96.7	112.1	125.2	115.1	98.2	103.2	102	82.7
Q61235	Beta-2-syntrophin OS=Mus musculus OX=10090 GN=Sntb2 PE=1 SV=2	43	20	41	18	520	56.3	8.69	134.04	115.2	112.2	109	100.9	97.8	89.7	82.7	86.9	104.9	82.3	89.6	97.9
P28867	Protein kinase C delta type OS=Mus musculus OX=10090 GN=Prkcd PE=1 SV=3	49	30	47	27	674	77.5	7.39	139.58	101.1	100.2	89.7	81.6	106.3	98.9	123	117.4	102.1	118.8	95.7	84.8
O08756	3-hydroxyacyl-CoA dehydrogenase type-2 OS=Mus musculus OX=10090 GN=Hsd17b10 PE=1 SV=4	61	13	40	13	261	27.4	8.41	173.06	109.2	104.5	111.3	104.5	89.1	90.1	85.6	90.3	99.3	92.8	91.4	97.7
Q64105	Sepiapterin reductase OS=Mus musculus OX=10090 GN=Spr PE=1 SV=1	61	14	39	14	261	27.9	5.74	145.29	113.7	114.2	110.1	103.6	84	95.9	81.7	88.1	106	78.7	91.7	91.4
P55772	Ectonucleoside triphosphate diphosphohydrolase 1 OS=Mus musculus OX=10090 GN=Entpd1 PE=1 SV=1	29	12	29	12	510	57.2	5.86	134.3	101.9	97.3	97.9	93.3	127.8	101.5	97.1	83.2	103	90.6	94.1	87.1
Q60605	Myosin light polypeptide 6 OS=Mus musculus OX=10090 GN=Myl6 PE=1 SV=3	81	11	99	9	151	16.9	4.65	329.84	101.1	97.3	101.3	89.8	101.2	105.9	101.8	98.5	97.8	98	110.2	86.1
Q9WV91	Prostaglandin F2 receptor negative regulator OS=Mus musculus OX=10090 GN=Ptgfrn PE=1 SV=2	32	26	40	25	879	98.7	6.61	122.34	107.6	98.6	100.1	97.3	109.1	96.6	94	96.4	100.8	97.1	103.2	89
Q9Z2U0	Proteasome subunit alpha type-7 OS=Mus musculus OX=10090 GN=Psma7 PE=1 SV=1	55	14	36	14	248	27.8	8.46	130.48	98.9	96.4	96.7	87.2	111	101.6	115	107	106.7	113.9	99.1	82.1
Q9JK53	Prolargin OS=Mus musculus OX=10090 GN=Prelp PE=1 SV=2	47	16	64	16	378	43.3	9.54	224.98	94.3	85.8	91.6	85.2	160.9	82.5	111.6	110	90	108.1	93.9	102
Q9JLQ0	CD2-associated protein OS=Mus musculus OX=10090 GN=Cd2ap PE=1 SV=3	44	25	37	25	637	70.4	6.38	117.19	107.8	103.7	104.9	93.9	91.3	97.9	100.3	96.3	108.2	95.6	101.9	88.8
Q8BHG1	Nardilysin OS=Mus musculus OX=10090 GN=Nrdc PE=1 SV=1	25	21	32	21	1161	132.8	4.87	107.08	95.3	92.6	91.5	83.1	108.3	109.4	118.3	119.6	104.3	119.1	98.4	83.1
P61750	ADP-ribosylation factor 4 OS=Mus musculus OX=10090 GN=Arf4 PE=1 SV=2	83	11	61	5	180	20.4	7.14	245.32	92.2	89.6	87.9	83	118.6	111.7	134.5	120.6	92.5	129.6	96.2	82
Q91V41	Ras-related protein Rab-14 OS=Mus musculus OX=10090 GN=Rab14 PE=1 SV=3	63	13	43	12	215	23.9	6.21	165.68	98.8	95.9	95.6	90.2	100.9	98.2	111	109	102.1	110.3	103.3	86.5
Q9D6R2	Isocitrate dehydrogenase [NAD] subunit alpha, mitochondrial OS=Mus musculus OX=10090 GN=Idh3a PE=1 SV=1	51	19	48	19	366	39.6	6.73	142.69	95	109.6	107	163.8	96.4	85.4	73.3	75.9	85.8	85.8	82.3	109.6
Q9CQF9	Prenylcysteine oxidase OS=Mus musculus OX=10090 GN=Pcyox1 PE=1 SV=1	43	13	35	13	505	56.5	6.92	134.02	98.5	96.8	98.9	95.6	99.9	99.1	112.3	109.6	98	107.1	99.2	89.1
Q8VI36	Paxillin OS=Mus musculus OX=10090 GN=Pxn PE=1 SV=1	43	18	46	18	591	64.4	6.02	150.55	110.4	107	100.8	97.4	78.4	107.1	90.9	98.6	112.6	83.4	94.9	83.6
O70310	Glycylpeptide N-tetradecanoyltransferase 1 OS=Mus musculus OX=10090 GN=Nmt1 PE=1 SV=1	49	19	43	13	496	56.9	8	149.35	94.5	97.4	92.7	85.6	108	99.5	121.3	113.1	101.8	119.9	98.4	85.1
Q9CQ62	2,4-dienoyl-CoA reductase [(3E)-enoyl-CoA-producing], mitochondrial OS=Mus musculus OX=10090 GN=Decr1 PE=1 SV=1	45	13	44	13	335	36.2	8.95	160.31	104.7	109.4	108.7	134.5	87.8	94.6	79.2	83.4	95.7	89	85.2	102
Q6PDL0	Cytoplasmic dynein 1 light intermediate chain 2 OS=Mus musculus OX=10090 GN=Dync1li2 PE=1 SV=2	50	18	37	18	492	54.2	6.28	123.62	105.4	99.5	101.8	91.9	89.7	106.4	103.4	102.3	106	96	103.5	85.3
Q80SU7	Interferon-induced very large GTPase 1 OS=Mus musculus OX=10090 GN=Gvin1 PE=1 SV=1	16	33	40	33	2427	280.6	6.57	131.94	89.1	93.4	83	85.8	182.5	100.8	116.4	110.9	104.4	119.1	91.1	78.3
Q8BYC6	Serine/threonine-protein kinase TAO3 OS=Mus musculus OX=10090 GN=Taok3 PE=1 SV=2	26	26	40	20	898	105.3	7.36	134.51	97.5	94	107.4	84.4	123	97.8	105.8	109.3	101.3	104.8	104.9	81
Q9WUA2	Phenylalanine--tRNA ligase beta subunit OS=Mus musculus OX=10090 GN=Farsb PE=1 SV=2	40	21	37	21	589	65.7	7.12	128.3	97.5	93.4	98	90.4	110.1	102.5	109.4	111	101	116.2	96.1	91.4
Q8K370	Acyl-CoA dehydrogenase family member 10 OS=Mus musculus OX=10090 GN=Acad10 PE=1 SV=1	23	21	35	21	1069	118.9	8.24	127.17	101.8	111.3	113.5	133.1	87.6	87.3	74.7	78.6	97.2	85.1	88.6	107.1
Q99JY3	GTPase IMAP family member 4 OS=Mus musculus OX=10090 GN=Gimap4 PE=1 SV=2	54	21	42	21	328	38	6.23	141.1	102.9	97.1	99.6	91.4	106.8	96.3	97.8	101	124.3	96.7	95.8	79.2
P53026	60S ribosomal protein L10a OS=Mus musculus OX=10090 GN=Rpl10a PE=1 SV=3	42	11	40	11	217	24.9	9.98	133.56	93.1	91	94	85	116	97.7	125	113	97.8	130	93.2	84.4
P10637	Microtubule-associated protein tau OS=Mus musculus OX=10090 GN=Mapt PE=1 SV=3	43	24	40	24	733	76.2	6.79	131.76	115.3	110.4	108.4	102.7	78.1	101	76.6	81.2	109.5	73.7	97.7	90.3
Q45VK7	Cytoplasmic dynein 2 heavy chain 1 OS=Mus musculus OX=10090 GN=Dync2h1 PE=1 SV=1	11	36	41	36	4306	492	6.6	110.86	96.2	92.4	118.6	89.8	117.1	88.6	83.6	94.1	104.9	98.9	99.6	103.1
Q9R1Z8	Vinexin OS=Mus musculus OX=10090 GN=Sorbs3 PE=1 SV=1	29	20	47	20	733	82.3	9.2	153.3	123.6	116	112.8	105.1	72.8	93.4	75.2	82.8	112.7	70	91.4	88.9
O35129	Prohibitin-2 OS=Mus musculus OX=10090 GN=Phb2 PE=1 SV=1	69	21	56	21	299	33.3	9.83	168.32	100.7	99.8	100.4	102.2	108.8	91.9	100.6	96.6	96	109.5	92.2	95.9
Q8R3B1	1-phosphatidylinositol 4,5-bisphosphate phosphodiesterase delta-1 OS=Mus musculus OX=10090 GN=Plcd1 PE=1 SV=2	33	18	32	18	756	85.8	6.21	114.16	105.7	107	105.1	103.3	93.9	98.4	98.4	95.5	97.9	84.9	100.9	93.6
Q9CR16	Peptidyl-prolyl cis-trans isomerase D OS=Mus musculus OX=10090 GN=Ppid PE=1 SV=3	62	21	35	20	370	40.7	7.43	112.77	101.5	102.6	104.8	90	84.4	104	109.3	103.1	105.3	103.9	98.7	87
Q01768	Nucleoside diphosphate kinase B OS=Mus musculus OX=10090 GN=Nme2 PE=1 SV=1	88	13	67	8	152	17.4	7.5	224.58	92.6	97.6	95.9	99.3	96.2	110.3	122.8	106.2	95.5	111.9	100.1	86.1
P19157	Glutathione S-transferase P 1 OS=Mus musculus OX=10090 GN=Gstp1 PE=1 SV=2	57	8	58	8	210	23.6	7.87	217.23	116.1	112.4	115	100.3	88.5	90.8	85.3	78.5	111.6	75.1	89.7	100.9
P49312	Heterogeneous nuclear ribonucleoprotein A1 OS=Mus musculus OX=10090 GN=Hnrnpa1 PE=1 SV=2	46	15	66	11	320	34.2	9.23	224.67	91.7	89.3	88.5	81.1	123.1	99.9	127.5	126.4	99.2	132.8	92.3	78.7
Q8C1A5	Thimet oligopeptidase OS=Mus musculus OX=10090 GN=Thop1 PE=1 SV=1	36	22	38	22	687	78	6.06	124.11	95.5	92	92.4	88.4	124.8	98	108.5	111.1	104.3	107	99.7	91
P51855	Glutathione synthetase OS=Mus musculus OX=10090 GN=Gss PE=1 SV=1	50	19	29	19	474	52.2	5.8	108.17	112.4	113.1	102.9	95.6	79	98.4	97.4	92.3	108.1	82.8	104.2	95.5
Q3UJB9	Enhancer of mRNA-decapping protein 4 OS=Mus musculus OX=10090 GN=Edc4 PE=1 SV=2	23	22	29	22	1406	152.4	5.78	104.72	98.7	94.2	97.5	89.8	103.2	98.1	109.2	110.7	101.4	112.7	105	86.7
Q6EDY6	F-actin-uncapping protein LRRC16A OS=Mus musculus OX=10090 GN=Carmil1 PE=1 SV=2	25	26	39	26	1374	151.8	7.8	123.94	117.6	114.3	110.7	96.9	76.6	94.7	79.5	91.4	110.2	75.5	95.6	88.9
Q9CS42	Ribose-phosphate pyrophosphokinase 2 OS=Mus musculus OX=10090 GN=Prps2 PE=1 SV=4	45	13	28	7	318	34.8	6.61	110.23	114.4	109.7	110.2	95.5	70.9	96.6	83	86.3	110.6	78.2	86.9	100.9
P09528	Ferritin heavy chain OS=Mus musculus OX=10090 GN=Fth1 PE=1 SV=2	62	11	35	11	182	21.1	5.88	164.03	98.2	72.4	92.4	69.8	119.1	89.3	119.1	114.3	80.6	89.9	100.6	112.8
P97333	Neuropilin-1 OS=Mus musculus OX=10090 GN=Nrp1 PE=1 SV=2	28	19	33	19	923	102.9	5.9	122.62	106.7	111.8	105.2	97.3	95.2	95.2	82.5	89	118	83.5	95.8	87.3
Q8JZQ2	AFG3-like protein 2 OS=Mus musculus OX=10090 GN=Afg3l2 PE=1 SV=1	32	25	30	20	802	89.5	8.6	105.14	99.1	97.1	104.2	111	103.5	92.7	95	95.7	97	103.2	94.7	99.2
P49817	Caveolin-1 OS=Mus musculus OX=10090 GN=Cav1 PE=1 SV=1	54	10	58	9	178	20.5	6.02	215.6	127.2	100.4	117.8	110.9	74	96.3	65.4	71.2	110.1	67.3	96.6	89
Q8BVE3	V-type proton ATPase subunit H OS=Mus musculus OX=10090 GN=Atp6v1h PE=1 SV=1	47	15	31	15	483	55.8	6.61	124.09	97.4	96	94.8	87.9	95.1	102.4	115.7	115.6	100.4	111.5	106.1	83.2
Q99LD8	N(G),N(G)-dimethylarginine dimethylaminohydrolase 2 OS=Mus musculus OX=10090 GN=Ddah2 PE=1 SV=1	65	13	38	12	285	29.6	6.01	136.33	112.1	106.2	105.1	95.4	87.6	102.2	87.1	92.9	109.8	79.7	98.5	86.1
Q9CR68	Cytochrome b-c1 complex subunit Rieske, mitochondrial OS=Mus musculus OX=10090 GN=Uqcrfs1 PE=1 SV=1	45	12	42	12	274	29.3	8.7	153.03	92.2	103.9	107.2	159.6	97.2	84.1	74.9	79.5	87.2	92.6	82.9	112.5
Q91WJ8	Far upstream element-binding protein 1 OS=Mus musculus OX=10090 GN=Fubp1 PE=1 SV=1	47	24	49	21	651	68.5	7.93	155.13	97.9	92	91.1	87.3	111.3	102.3	116.6	113.1	105.3	118.5	95.8	83.2
P19123	Troponin C, slow skeletal and cardiac muscles OS=Mus musculus OX=10090 GN=Tnnc1 PE=1 SV=1	63	10	47	9	161	18.4	4.18	185.77	61.5	110	105.3	353.3	81.2	55.2	21.2	22.1	50.5	51.2	44.2	198.6
Q9CQN1	Heat shock protein 75 kDa, mitochondrial OS=Mus musculus OX=10090 GN=Trap1 PE=1 SV=1	38	22	36	21	706	80.2	6.68	130.44	96.6	102.2	100.1	114.6	96.5	101.7	99.4	102.9	93.6	104.9	95.2	97.9
Q6P1B1	Xaa-Pro aminopeptidase 1 OS=Mus musculus OX=10090 GN=Xpnpep1 PE=1 SV=1	42	21	39	21	623	69.5	5.54	125.12	93.9	92	90.4	90.3	112.9	108.9	114.4	114.4	101.7	109.3	108.5	90.1
Q8BPM0	Disheveled-associated activator of morphogenesis 1 OS=Mus musculus OX=10090 GN=Daam1 PE=1 SV=4	28	30	45	27	1077	123.3	7.46	128.45	115.2	105.9	105.2	87.3	93.9	97.3	95.6	116.3	113.5	88.5	108.3	83.7
P63330	Serine/threonine-protein phosphatase 2A catalytic subunit alpha isoform OS=Mus musculus OX=10090 GN=Ppp2ca PE=1 SV=1	65	16	44	2	309	35.6	5.54	150.39	100.9	99.3	99.5	94.5	100.2	107.6	108.5	102.3	104	102.1	85.5	87.2
Q8R0G9	Nuclear pore complex protein Nup133 OS=Mus musculus OX=10090 GN=Nup133 PE=1 SV=2	26	20	28	20	1155	128.5	5.2	109.58	98.7	94.6	95.6	90.5	113.7	98.5	106.1	115.4	102.7	106.6	98	88.1
P97742	Carnitine O-palmitoyltransferase 1, liver isoform OS=Mus musculus OX=10090 GN=Cpt1a PE=1 SV=4	38	25	43	24	773	88.2	8.62	136.67	98	97.8	100.1	91.4	109.2	94.1	107.8	99.3	102.8	113.2	96.6	83.5
Q05BC3	Echinoderm microtubule-associated protein-like 1 OS=Mus musculus OX=10090 GN=Eml1 PE=1 SV=1	27	23	40	22	814	89.6	7.02	131.15	107.4	105	105.5	103.7	86.9	105.5	86.4	87.1	107.9	78.4	102.2	87
P63276	40S ribosomal protein S17 OS=Mus musculus OX=10090 GN=Rps17 PE=1 SV=2	63	10	50	9	135	15.5	9.85	170.97	90.9	89.7	87.9	81.8	123.5	103.1	127.2	115.9	96.7	136.3	95.3	84
Q9Z0R4	Intersectin-1 OS=Mus musculus OX=10090 GN=Itsn1 PE=1 SV=2	23	30	39	28	1714	194.2	7.91	112.89	101.2	98.4	97.4	94.3	97.4	101.7	106.4	105.7	100.2	101.4	101.4	93.5
Q9Z1P7	KN motif and ankyrin repeat domain-containing protein 3 OS=Mus musculus OX=10090 GN=Kank3 PE=1 SV=1	32	20	35	20	791	84.1	5.2	111.07	113.1	110.3	111.8	99.2	86.6	92.1	82.3	87.9	112.9	81.5	95.1	89.5
P35235	Tyrosine-protein phosphatase non-receptor type 11 OS=Mus musculus OX=10090 GN=Ptpn11 PE=1 SV=3	54	27	49	27	593	68	7.3	145.26	104.2	102.2	99.9	99.7	87.9	109.7	96.5	96.9	103.4	86.9	118.1	89
Q9D1G1	Ras-related protein Rab-1B OS=Mus musculus OX=10090 GN=Rab1b PE=1 SV=1	81	15	64	6	201	22.2	5.73	219.02	96.4	93.9	94	92.9	102.2	97.9	113.7	110.9	98.2	117.5	102	89.5
Q9WTP7	GTP:AMP phosphotransferase AK3, mitochondrial OS=Mus musculus OX=10090 GN=Ak3 PE=1 SV=3	68	17	38	17	227	25.4	8.84	145.65	111.6	109.1	115.1	101.3	100.9	89.6	87	84.3	97.7	89.3	89.2	89.8
Q9CZU3	Exosome RNA helicase MTR4 OS=Mus musculus OX=10090 GN=Mtrex PE=1 SV=1	28	26	36	26	1040	117.6	6.4	118.07	99.2	95.3	103.6	89.1	115.8	93.8	104	107.5	106.6	109.2	98.1	89.3
Q99MR8	Methylcrotonoyl-CoA carboxylase subunit alpha, mitochondrial OS=Mus musculus OX=10090 GN=Mccc1 PE=1 SV=2	34	19	31	19	717	79.3	7.83	128.83	109.9	114.8	113.3	124.4	83.3	99.5	75.2	79	94.6	80.5	85.1	99.4
Q8C2Q3	RNA-binding protein 14 OS=Mus musculus OX=10090 GN=Rbm14 PE=1 SV=1	35	17	35	17	669	69.4	9.67	129.93	95.1	89.3	93.4	88.9	111.3	96.5	113.8	115.3	104.9	116.8	92.7	88.9
Q99L13	3-hydroxyisobutyrate dehydrogenase, mitochondrial OS=Mus musculus OX=10090 GN=Hibadh PE=1 SV=1	56	13	31	13	335	35.4	8.13	105	113.7	113.7	111.2	99.4	85.8	95.5	84.9	90.3	105.8	91	84.6	91.5
Q78ZA7	Nucleosome assembly protein 1-like 4 OS=Mus musculus OX=10090 GN=Nap1l4 PE=1 SV=1	50	14	34	13	375	42.7	4.67	139.81	102.8	100.9	101.7	99.6	93.4	98.8	103.9	94.6	108.5	98.5	102.8	93.1
Q61503	5'-nucleotidase OS=Mus musculus OX=10090 GN=Nt5e PE=1 SV=2	41	17	37	17	576	63.8	6.64	143.5	114	86.6	106	102.3	79	129.3	87.6	88.8	114.6	91.9	117	78.4
Q8R050	Eukaryotic peptide chain release factor GTP-binding subunit ERF3A OS=Mus musculus OX=10090 GN=Gspt1 PE=1 SV=2	32	18	33	18	636	68.6	5.21	119.69	95.4	96.5	92.4	88.2	102.4	108.2	119.7	113.1	101.1	112.7	104.9	86.4
Q9JIF0	Protein arginine N-methyltransferase 1 OS=Mus musculus OX=10090 GN=Prmt1 PE=1 SV=1	47	17	32	17	371	42.4	5.43	122.76	92.1	87.6	92	82	126.7	102.1	123.5	118.8	100.7	127.4	94.2	81.2
B2RXR6	Serine/threonine-protein phosphatase 6 regulatory ankyrin repeat subunit B OS=Mus musculus OX=10090 GN=Ankrd44 PE=1 SV=1	25	17	22	17	993	107.3	6.42	87.57	104.1	101.8	102.9	94.7	92.2	100.8	92.2	101.6	112.4	92.9	107.3	89.1
P52825	Carnitine O-palmitoyltransferase 2, mitochondrial OS=Mus musculus OX=10090 GN=Cpt2 PE=1 SV=2	42	23	32	23	658	73.9	8.37	117.36	89.1	99.1	97.3	131.7	117.1	95.6	91.4	93.5	88.1	102.9	91.2	104.8
Q8C878	NEDD8-activating enzyme E1 catalytic subunit OS=Mus musculus OX=10090 GN=Uba3 PE=1 SV=2	41	13	26	13	462	51.7	5.45	116.73	99.7	99.1	103.2	91.6	106.1	98.4	105.7	108	103.8	97.5	98.5	87.3
Q61655	ATP-dependent RNA helicase DDX19A OS=Mus musculus OX=10090 GN=Ddx19a PE=1 SV=2	54	25	39	25	478	53.9	6.67	126.28	101.9	98	99.5	91.2	101.7	103.1	104.8	106.7	104.6	104.4	98.5	89
Q9Z1Z2	Serine-threonine kinase receptor-associated protein OS=Mus musculus OX=10090 GN=Strap PE=1 SV=2	53	14	29	14	350	38.4	5.12	117.63	95.7	92.4	96.4	88.4	103.7	106.8	115.4	113.1	100.9	114.6	98	88.4
P47856	Glutamine--fructose-6-phosphate aminotransferase [isomerizing] 1 OS=Mus musculus OX=10090 GN=Gfpt1 PE=1 SV=3	40	20	32	16	697	78.5	6.84	120.19	90	84.4	91.5	81.3	108	113.3	129.4	128	95	116.9	111.5	84
Q8CCK0	Core histone macro-H2A.2 OS=Mus musculus OX=10090 GN=Macroh2a2 PE=1 SV=3	48	18	38	16	372	40.1	9.69	146.17	108.5	104.4	105.7	96.5	123.3	78.6	84.2	88.8	114.6	90.4	87.6	97.1
Q60931	Voltage-dependent anion-selective channel protein 3 OS=Mus musculus OX=10090 GN=Vdac3 PE=1 SV=1	59	15	51	13	283	30.7	8.79	188.85	94.4	99.2	99.8	116.4	118.2	93.6	91.9	90.4	90.7	101.5	89.5	100.9
Q6ZQK5	Arf-GAP with coiled-coil, ANK repeat and PH domain-containing protein 2 OS=Mus musculus OX=10090 GN=Acap2 PE=1 SV=2	35	22	37	22	770	87.2	6.68	117.92	104.7	103.2	102.5	93.7	87	100.6	94.8	101.4	109.7	88.1	102.3	88.6
P62715	Serine/threonine-protein phosphatase 2A catalytic subunit beta isoform OS=Mus musculus OX=10090 GN=Ppp2cb PE=1 SV=1	65	16	42	2	309	35.6	5.43	143.6	102.5	100.7	98.8	95.3	97.2	104.7	101.5	98.5	106.1	97.2	97.3	90.4
Q8CDN6	Thioredoxin-like protein 1 OS=Mus musculus OX=10090 GN=Txnl1 PE=1 SV=3	71	12	29	12	289	32.2	4.96	120.85	97.3	90.3	93.4	90.8	110.8	103.1	120	112.6	104.6	112.7	101.3	86
Q9JI11	Serine/threonine-protein kinase 4 OS=Mus musculus OX=10090 GN=Stk4 PE=1 SV=1	49	22	34	16	487	55.5	5.19	109.13	97.3	97.9	97.9	91.3	98.3	94.1	107.8	102.8	114.6	107.4	110.5	85.6
Q62219	Transforming growth factor beta-1-induced transcript 1 protein OS=Mus musculus OX=10090 GN=Tgfb1i1 PE=1 SV=2	48	16	48	16	461	50.1	6.73	151.37	108.5	103.2	104.1	97.4	101.5	102.4	85.3	95.4	107.4	79.3	98.1	88.7
Q9DBC7	cAMP-dependent protein kinase type I-alpha regulatory subunit OS=Mus musculus OX=10090 GN=Prkar1a PE=1 SV=3	55	19	35	14	381	43.2	5.35	129.24	103.7	101.3	97.1	96.2	89.9	101.2	104.7	108.8	108.3	102.3	97.1	88.4
P62702	40S ribosomal protein S4, X isoform OS=Mus musculus OX=10090 GN=Rps4x PE=1 SV=2	56	16	67	16	263	29.6	10.15	209.86	91.1	89.2	86.3	81.1	126.4	104.4	129.8	120.8	95.6	138.7	94.3	82.7
Q99JI4	26S proteasome non-ATPase regulatory subunit 6 OS=Mus musculus OX=10090 GN=Psmd6 PE=1 SV=1	53	22	34	22	389	45.5	5.52	109	97	95.8	97	90.5	103.6	102.5	116.6	110.5	100	110.9	104.9	88.2
Q9D1Q6	Endoplasmic reticulum resident protein 44 OS=Mus musculus OX=10090 GN=Erp44 PE=1 SV=1	45	16	41	16	406	46.8	5.27	143.94	90.7	88.2	90.7	81.3	122.2	104.3	127.1	119.6	93.7	132.1	98.9	80.7
Q9EPC1	Alpha-parvin OS=Mus musculus OX=10090 GN=Parva PE=1 SV=1	43	15	48	13	372	42.3	5.95	178.12	119.3	113.9	113	101.7	86.4	88.7	77.8	83.4	114	71.7	93.6	87.6
Q07076	Annexin A7 OS=Mus musculus OX=10090 GN=Anxa7 PE=1 SV=2	37	18	59	17	463	49.9	6.18	162.72	100.7	98.5	96.9	92.1	96.6	104.7	103.9	103.8	99.2	101.8	101.3	97.5
O89020	Afamin OS=Mus musculus OX=10090 GN=Afm PE=1 SV=2	41	21	35	21	608	69.3	5.78	107.01	111.2	114.7	112.3	94.8	53.9	98.8	115.9	112.9	84.3	59.6	203	88.3
Q99MR6	Serrate RNA effector molecule homolog OS=Mus musculus OX=10090 GN=Srrt PE=1 SV=1	35	27	41	27	875	100.4	5.97	126.09	95	93.1	93.5	87	118.1	93.9	117.7	113.7	104	120.3	94.4	86.7
P84228	Histone H3.2 OS=Mus musculus OX=10090 GN=H3c2 PE=1 SV=2	60	11	131	1	136	15.4	11.27	438.55	96.5	102.2	84.3	88.4	135	96.9	102.5	100.3	114.4	103	87.3	85.3
O08999	Latent-transforming growth factor beta-binding protein 2 OS=Mus musculus OX=10090 GN=Ltbp2 PE=1 SV=2	14	22	46	21	1813	195.7	5.29	133.27	65.3	58.8	59.6	62.5	159.7	133.7	213.8	177.6	63.8	176.9	93.6	60.5
Q61990	Poly(rC)-binding protein 2 OS=Mus musculus OX=10090 GN=Pcbp2 PE=1 SV=1	51	15	55	8	362	38.2	6.79	189.45	100.5	96.2	96.7	86.7	105.4	101.7	111.2	113.4	102.1	111.9	95.8	87.1
Q91VR2	ATP synthase subunit gamma, mitochondrial OS=Mus musculus OX=10090 GN=Atp5f1c PE=1 SV=1	54	17	62	16	298	32.9	9.01	168.76	92.2	100.8	101.3	150.2	106.6	85.4	82.4	82.7	87.6	97.2	83.5	113.8
Q91WU5	Arsenite methyltransferase OS=Mus musculus OX=10090 GN=As3mt PE=1 SV=2	69	22	30	22	376	41.8	5.86	103.4	102.5	103.1	102	95.4	87.1	109	104.6	106	103	92.3	106.5	88.2
Q60875	Rho guanine nucleotide exchange factor 2 OS=Mus musculus OX=10090 GN=Arhgef2 PE=1 SV=4	30	25	38	25	985	111.9	7.25	126.73	101.7	98	99.1	90.7	92.7	104.6	111.1	109.6	105	106.5	102	82.3
Q810B6	Rabankyrin-5 OS=Mus musculus OX=10090 GN=Ankfy1 PE=1 SV=2	23	21	36	21	1169	128.6	5.91	121.84	95.3	91.3	88.7	84	108.3	107.1	119.2	121.1	101	113.6	102.9	88.4
P35278	Ras-related protein Rab-5C OS=Mus musculus OX=10090 GN=Rab5c PE=1 SV=2	75	11	35	8	216	23.4	8.41	141.05	103.6	99.1	96.7	89.6	106.3	97	109.3	102	104.7	108.9	99.3	80.5
Q8CC88	von Willebrand factor A domain-containing protein 8 OS=Mus musculus OX=10090 GN=Vwa8 PE=1 SV=2	17	29	36	29	1905	213.3	6.6	114.12	100.1	100.8	106.5	112.7	100.8	90.7	92.8	95.2	96.9	95.3	96.2	99.9
Q8BGH2	Sorting and assembly machinery component 50 homolog OS=Mus musculus OX=10090 GN=Samm50 PE=1 SV=1	47	17	31	17	469	51.8	6.8	108.92	95.1	98.6	103.2	126.5	105.6	93.5	85.3	90.8	94	95.1	89.6	103.9
P16015	Carbonic anhydrase 3 OS=Mus musculus OX=10090 GN=Ca3 PE=1 SV=3	59	13	46	13	260	29.3	7.37	187.48	41.8	98.4	90.5	98.3	81.2	318.1	27.7	24.5	38.6	48.4	77	348.6
O09131	Glutathione S-transferase omega-1 OS=Mus musculus OX=10090 GN=Gsto1 PE=1 SV=2	81	23	66	23	240	27.5	7.36	187.96	87.6	94.6	127.3	102.5	141.7	83.5	71.3	62.1	89.1	82.9	97.8	127.4
O08663	Methionine aminopeptidase 2 OS=Mus musculus OX=10090 GN=Metap2 PE=1 SV=1	46	16	32	16	478	52.9	5.82	126.16	95.9	92.3	91.9	85.1	108.4	106.4	122.1	118.3	101.3	123.6	93.8	88
E9Q401	Ryanodine receptor 2 OS=Mus musculus OX=10090 GN=Ryr2 PE=1 SV=1	8	30	38	30	4966	564.5	6.09	101.98	81.1	101.7	105.2	237.4	101	62.8	61.2	65.5	74.9	80	75.6	125.9
Q922Q8	Leucine-rich repeat-containing protein 59 OS=Mus musculus OX=10090 GN=Lrrc59 PE=1 SV=1	61	19	45	19	307	34.9	9.52	158.23	81.5	82	85	74.1	137.4	107.8	142.9	128.7	87.9	153.8	95.5	85.1
Q9CQ19	Myosin regulatory light polypeptide 9 OS=Mus musculus OX=10090 GN=Myl9 PE=1 SV=3	88	12	88	4	172	19.8	4.92	268.78	89.3	88.6	124.3	100.2	130.8	89.8	79.3	74.8	83.3	85.1	136.1	101.1
P63094	Guanine nucleotide-binding protein G(s) subunit alpha isoforms short OS=Mus musculus OX=10090 GN=Gnas PE=1 SV=1	52	18	39	17	394	45.6	5.96	134.89	108.4	105	102	93.5	108.2	96.8	90.6	98.8	103.1	93.6	91.6	86
O88587	Catechol O-methyltransferase OS=Mus musculus OX=10090 GN=Comt PE=1 SV=2	60	12	30	12	265	29.5	5.83	121.92	94.9	96.6	94.7	89.1	106.7	108.5	125.9	110.8	95.1	113.8	93.3	86.9
P63242	Eukaryotic translation initiation factor 5A-1 OS=Mus musculus OX=10090 GN=Eif5a PE=1 SV=2	71	12	43	12	154	16.8	5.24	158.43	96.4	96.1	93.5	88.6	107.9	102.8	123.3	107.6	103.9	115.9	98.7	84.6
P08775	DNA-directed RNA polymerase II subunit RPB1 OS=Mus musculus OX=10090 GN=Polr2a PE=1 SV=3	18	29	35	29	1970	217	7.37	105.91	95.2	96	95.9	88.5	114.4	98.6	112.1	115.8	99.9	116.8	99.8	87.4
Q9Z2U1	Proteasome subunit alpha type-5 OS=Mus musculus OX=10090 GN=Psma5 PE=1 SV=1	54	11	36	11	241	26.4	4.79	141.24	94.1	96.4	99.8	89	110	100.3	114.5	110	104.1	111.7	101.7	85.1
Q80X50	Ubiquitin-associated protein 2-like OS=Mus musculus OX=10090 GN=Ubap2l PE=1 SV=1	24	19	37	19	1107	116.7	7.11	125.84	99	89.7	97.1	88.1	96	103.2	114.3	107.7	103.3	112.1	101	91.7
Q9Z0S1	3'(2'),5'-bisphosphate nucleotidase 1 OS=Mus musculus OX=10090 GN=Bpnt1 PE=1 SV=2	75	15	30	15	308	33.2	5.82	112.16	103.6	101.9	104.3	93.4	100.7	101	94.5	95.9	106.2	91.2	101.2	93.4
P14602	Heat shock protein beta-1 OS=Mus musculus OX=10090 GN=Hspb1 PE=1 SV=3	80	13	53	13	209	23	6.55	193.87	105.2	117.4	123.2	107.6	73.3	112.1	73	68.5	88.3	67.8	95.1	118.7
Q9QXK3	Coatomer subunit gamma-2 OS=Mus musculus OX=10090 GN=Copg2 PE=1 SV=1	32	21	33	18	871	97.6	5.8	115.27	100.1	92.2	97.3	88.7	102	100	112.9	116.9	99.2	111	102.9	89.4
P16045	Galectin-1 OS=Mus musculus OX=10090 GN=Lgals1 PE=1 SV=3	93	11	64	11	135	14.9	5.49	239.45	78.5	78	84.1	82.8	148.9	115.9	142	125	76.7	137.5	103.4	86.7
Q9QUM9	Proteasome subunit alpha type-6 OS=Mus musculus OX=10090 GN=Psma6 PE=1 SV=1	55	14	40	14	246	27.4	6.76	144.65	97	97.2	95.3	90.9	109.7	100.1	113.1	107.7	106.1	111.9	98.8	86.4
D3YXK2	Scaffold attachment factor B1 OS=Mus musculus OX=10090 GN=Safb PE=1 SV=2	29	25	49	18	937	105	5.35	146.61	96.6	90.1	92.9	86.4	120.7	97.3	108.6	111.4	104.2	119.7	93.1	95.2
Q91ZW3	SWI/SNF-related matrix-associated actin-dependent regulator of chromatin subfamily A member 5 OS=Mus musculus OX=10090 GN=Smarca5 PE=1 SV=1	25	24	42	24	1051	121.6	8.15	109.23	93.8	92.4	93.1	84.8	116.7	97.4	111.5	115.6	107.2	122.1	96	87
Q8R4H2	Rho guanine nucleotide exchange factor 12 OS=Mus musculus OX=10090 GN=Arhgef12 PE=1 SV=2	28	32	37	31	1543	172.2	5.74	104.34	106.9	101.7	105.4	96.1	86.9	104.6	87.3	96.1	109.1	88.1	104.8	89.6
Q9Z0R6	Intersectin-2 OS=Mus musculus OX=10090 GN=Itsn2 PE=1 SV=2	20	28	35	26	1659	188.8	8.13	99.02	100	99	96.5	89.9	100.5	104.2	103.9	105	107.6	103.3	99.8	90.2
Q8CJG0	Protein argonaute-2 OS=Mus musculus OX=10090 GN=Ago2 PE=1 SV=3	29	21	33	14	860	97.2	9.19	110.14	96.4	93.8	106.5	87.8	167.1	91.6	98.7	100.8	99.3	97	92.7	86.2
O08784	Treacle protein OS=Mus musculus OX=10090 GN=Tcof1 PE=1 SV=1	23	30	40	30	1320	134.9	9.35	113.81	97.8	88.8	93.5	87	120.5	94.4	109.4	109.6	104.4	118.6	104.3	89.2
Q9D1D4	Transmembrane emp24 domain-containing protein 10 OS=Mus musculus OX=10090 GN=Tmed10 PE=1 SV=1	51	11	34	11	219	24.9	6.7	139.38	90	86.9	90.6	83.7	126.4	101.3	128	115.9	93	136.6	97.9	85.2
Q91VM9	Inorganic pyrophosphatase 2, mitochondrial OS=Mus musculus OX=10090 GN=Ppa2 PE=1 SV=1	55	18	38	18	330	38.1	6.98	131.76	108.6	105.6	109.3	107.4	94.8	94.3	79.3	90.7	99	86.9	85.1	112.9
O35685	Nuclear migration protein nudC OS=Mus musculus OX=10090 GN=Nudc PE=1 SV=1	51	18	37	18	332	38.3	5.26	124.36	104.2	99.3	108.8	90.1	91.9	96.5	100.5	93.7	109	102.8	99.3	88.3
P84096	Rho-related GTP-binding protein RhoG OS=Mus musculus OX=10090 GN=Rhog PE=1 SV=1	69	11	30	10	191	21.3	8.12	132.69	102.5	104	94.6	86.8	98.2	101.6	105.1	103.8	114.9	103.2	95.3	79.4
Q91YT0	NADH dehydrogenase [ubiquinone] flavoprotein 1, mitochondrial OS=Mus musculus OX=10090 GN=Ndufv1 PE=1 SV=1	57	20	36	20	464	50.8	8.21	119.12	79.4	97.9	95.4	163.7	123.9	87.5	85.1	92.1	82.4	104.4	82	115.8
Q9R0P3	S-formylglutathione hydrolase OS=Mus musculus OX=10090 GN=Esd PE=1 SV=1	69	13	37	13	282	31.3	7.12	146.87	96.6	100.3	94.9	90.3	100	100.1	116.6	106.3	101	104.2	106.2	87.9
Q9D8U8	Sorting nexin-5 OS=Mus musculus OX=10090 GN=Snx5 PE=1 SV=1	45	18	35	17	404	46.8	6.62	137.04	96.8	93	90.2	80.5	105.5	106	131.8	118.3	96.7	125.1	101.1	83.2
P42669	Transcriptional activator protein Pur-alpha OS=Mus musculus OX=10090 GN=Pura PE=1 SV=1	54	14	41	13	321	34.9	6.44	160.47	109.2	107.8	101.2	96	98.1	102.3	92.3	93.7	103.6	91.8	93.5	89
P05201	Aspartate aminotransferase, cytoplasmic OS=Mus musculus OX=10090 GN=Got1 PE=1 SV=3	54	19	40	19	413	46.2	7.14	140.05	76.7	98.6	102.1	207.2	118.4	73.2	66.6	65.3	80.3	88.2	71.6	136.1
O08692	Neutrophilic granule protein OS=Mus musculus OX=10090 GN=Ngp PE=1 SV=1	71	17	65	17	167	19.3	5.31	197.24	79.9	164.1	70.9	72.7	60.3	78.6	74.9	85.3	192.3	96.3	72.1	56.5
Q3UPH1	Protein PRRC1 OS=Mus musculus OX=10090 GN=Prrc1 PE=1 SV=1	42	13	31	13	443	46.3	5.95	120.67	95.1	91.3	91.5	87.3	108.9	105.6	132.9	110.6	94.8	122.7	102.3	83.6
P82198	Transforming growth factor-beta-induced protein ig-h3 OS=Mus musculus OX=10090 GN=Tgfbi PE=1 SV=1	39	16	26	16	683	74.6	7.06	115.76	81.3	86.5	82.4	82.1	110.2	91.3	127.2	122.7	90.3	141.8	104.5	110.8
Q06138	Calcium-binding protein 39 OS=Mus musculus OX=10090 GN=Cab39 PE=1 SV=2	54	19	43	16	341	39.8	6.89	142.27	112.2	107	105.1	97	80.4	97.4	90.8	92.5	109.5	86.4	100	92.4
Q99L45	Eukaryotic translation initiation factor 2 subunit 2 OS=Mus musculus OX=10090 GN=Eif2s2 PE=1 SV=1	49	15	33	15	331	38.1	5.8	111.97	92.5	93	89	88.1	110.7	102.3	119.9	114.9	101	119.1	102.6	82.1
Q9CWS0	N(G),N(G)-dimethylarginine dimethylaminohydrolase 1 OS=Mus musculus OX=10090 GN=Ddah1 PE=1 SV=3	71	14	34	13	285	31.4	5.97	127.9	103.1	103	95.7	94.2	80.8	132	102	97.4	109.6	76.7	105.2	73.1
Q07417	Short-chain specific acyl-CoA dehydrogenase, mitochondrial OS=Mus musculus OX=10090 GN=Acads PE=1 SV=2	47	14	33	14	412	44.9	8.47	123.2	92.8	101.1	100.7	134.2	104.3	94	94.6	98.2	87.3	102.1	92.1	102.2
Q8BPU7	Engulfment and cell motility protein 1 OS=Mus musculus OX=10090 GN=Elmo1 PE=1 SV=2	37	24	38	17	727	83.9	6.28	119.85	97.8	96.6	93.6	87.5	109.4	97.5	112.2	112.2	109.4	112.7	99.2	81.7
Q61166	Microtubule-associated protein RP/EB family member 1 OS=Mus musculus OX=10090 GN=Mapre1 PE=1 SV=3	71	16	36	14	268	30	5.22	140.64	94.6	100	96.5	88.5	95.1	103.9	109.8	104.2	109.9	103.2	106.5	84.4
Q3UMF0	Cordon-bleu protein-like 1 OS=Mus musculus OX=10090 GN=Cobll1 PE=1 SV=2	29	25	32	25	1273	137.3	8.16	110.05	108.9	103.1	99.4	96.5	87.9	103.5	90.5	104.5	104.1	86.2	100.5	94.8
Q80UM7	Mannosyl-oligosaccharide glucosidase OS=Mus musculus OX=10090 GN=Mogs PE=1 SV=1	31	18	32	18	834	91.8	9	114.7	98	96.5	97.9	87.7	106.4	98.3	111.3	108.3	100.9	113.5	98.1	94
Q9Z277	Tyrosine-protein kinase BAZ1B OS=Mus musculus OX=10090 GN=Baz1b PE=1 SV=2	22	29	33	29	1479	170.5	8.6	100.09	97.4	93.9	98	88.2	112.1	97	108.7	111.6	105.9	116.4	95.8	88
Q8CJG1	Protein argonaute-1 OS=Mus musculus OX=10090 GN=Ago1 PE=1 SV=2	31	20	29	9	857	97.2	9.16	105.9	103	107	115.3	95.7	89.9	101.6	94	98.3	102.4	91.5	97.5	96.4
P97351	40S ribosomal protein S3a OS=Mus musculus OX=10090 GN=Rps3a PE=1 SV=3	67	23	65	23	264	29.9	9.73	198.65	91.4	89.2	87.3	85	123.1	106.1	129.1	118.6	95.8	136.3	93.6	80.1
P47757	F-actin-capping protein subunit beta OS=Mus musculus OX=10090 GN=Capzb PE=1 SV=3	59	16	47	16	277	31.3	5.74	144.85	94.6	93.3	90	84.7	114.2	103.3	120.3	117.9	101.9	116.7	100.2	82.3
Q8BJ71	Nuclear pore complex protein Nup93 OS=Mus musculus OX=10090 GN=Nup93 PE=1 SV=1	37	29	41	29	819	93.2	5.72	133.81	98	94.6	94	87.9	119.4	92.2	111.5	117	100.4	115.4	94	90.8
Q9EP69	Phosphatidylinositol-3-phosphatase SAC1 OS=Mus musculus OX=10090 GN=Sacm1l PE=1 SV=1	34	18	40	18	587	66.9	7.3	132.5	101.6	99.5	102.5	92.5	100	102	98.4	106.1	99.1	102.3	98.2	94
Q9DC51	Guanine nucleotide-binding protein G(i) subunit alpha-3 OS=Mus musculus OX=10090 GN=Gnai3 PE=1 SV=3	58	16	51	7	354	40.5	5.69	185.4	97.2	97.2	99.7	89.4	105.7	97.3	101.5	106.8	99.9	107.7	95.3	91.1
P23506	Protein-L-isoaspartate(D-aspartate) O-methyltransferase OS=Mus musculus OX=10090 GN=Pcmt1 PE=1 SV=3	60	12	31	12	227	24.6	7.65	113.79	105.3	106.4	107.6	98.6	92.3	93.5	93.2	84.9	109.2	88.1	98.9	97.4
Q811D0	Disks large homolog 1 OS=Mus musculus OX=10090 GN=Dlg1 PE=1 SV=1	34	24	38	23	905	100.1	5.8	110.02	102.8	101.9	104	99.8	95.2	98.6	91.6	98.3	108.1	95.1	98.5	92.1
P45377	Aldose reductase-related protein 2 OS=Mus musculus OX=10090 GN=Akr1b8 PE=1 SV=2	65	16	37	10	316	36.1	6.37	133.59	90.4	88	89.9	83.9	121.1	103.5	140.8	120.9	90.1	120	96.2	90.6
Q80TV8	CLIP-associating protein 1 OS=Mus musculus OX=10090 GN=Clasp1 PE=1 SV=2	19	24	35	19	1535	169.1	9.03	95.38	99.5	98.4	102.8	97.4	93	96.1	106.6	105.7	103.3	104.9	107.3	89.9
Q921U8	Smoothelin OS=Mus musculus OX=10090 GN=Smtn PE=1 SV=2	26	21	33	21	923	100.2	8.95	98.05	86.4	87.8	117.2	111.8	134.9	96.1	77.5	80.2	79.5	87.6	115.1	108
Q9WVL0	Maleylacetoacetate isomerase OS=Mus musculus OX=10090 GN=Gstz1 PE=1 SV=1	77	12	35	12	216	24.3	7.85	127.84	108.2	109.9	114.7	99	79.5	114.3	77.1	81.5	103.1	78.9	96.3	103.5
P45952	Medium-chain specific acyl-CoA dehydrogenase, mitochondrial OS=Mus musculus OX=10090 GN=Acadm PE=1 SV=1	41	14	33	14	421	46.5	8.37	129.64	87.9	107.9	105.1	187.2	103	83.9	67.5	70.3	79.5	84.3	81	117.6
Q99020	Heterogeneous nuclear ribonucleoprotein A/B OS=Mus musculus OX=10090 GN=Hnrnpab PE=1 SV=1	51	19	59	18	285	30.8	7.91	196.52	96.8	91.3	92	83.8	121.5	96.4	117.3	118	101.3	127.3	88.7	81.4
Q99J77	Sialic acid synthase OS=Mus musculus OX=10090 GN=Nans PE=1 SV=1	53	14	32	14	359	40	7.06	120.44	89.3	87	86.7	82.3	131.4	101.6	128.3	120.3	98.5	121.1	101.7	82.3
Q9Z0J1	Reversion-inducing cysteine-rich protein with Kazal motifs OS=Mus musculus OX=10090 GN=Reck PE=1 SV=2	28	22	34	22	971	106	6.71	107.64	112.5	106.4	112.4	97.6	101.3	79	77.2	85.9	110	85.8	93.5	99
P54823	Probable ATP-dependent RNA helicase DDX6 OS=Mus musculus OX=10090 GN=Ddx6 PE=1 SV=1	48	17	37	17	483	54.2	8.66	118.62	100.1	99.5	95.6	88.8	109.7	98.1	105.7	110	103.9	108.3	96.4	87
Q8CGP1	Histone H2B type 1-K OS=Mus musculus OX=10090 GN=H2bc12 PE=1 SV=3	74	15	307	2	126	13.9	10.32	883.37	105.8	101.3	99.1	87.2	122.1	82.1	97.2	99.4	112.9	108.6	88.4	87.1
Q91YE6	Importin-9 OS=Mus musculus OX=10090 GN=Ipo9 PE=1 SV=3	24	19	30	19	1041	116	4.81	112.53	93.1	94.5	97.5	89.8	101.7	105.1	122.4	113.5	100	111.7	104.1	82.9
P08228	Superoxide dismutase [Cu-Zn] OS=Mus musculus OX=10090 GN=Sod1 PE=1 SV=2	68	13	84	13	154	15.9	6.51	278.73	127.6	123.5	120.5	110.8	68.6	95.2	69.1	62.8	115.1	62.2	87.3	95.9
P16332	Methylmalonyl-CoA mutase, mitochondrial OS=Mus musculus OX=10090 GN=Mmut PE=1 SV=2	30	18	34	18	748	82.8	6.89	127.02	106.3	110.4	114.6	118.8	90.3	97.2	83.5	89.8	95.4	86.1	89.1	91.1
P41241	Tyrosine-protein kinase CSK OS=Mus musculus OX=10090 GN=Csk PE=1 SV=2	52	20	32	20	450	50.7	7.06	101.91	90.9	95	87.2	84.3	114.5	101.5	116.7	118.5	103.3	112.8	106.6	98.1
Q8C2E7	WASH complex subunit 5 OS=Mus musculus OX=10090 GN=Washc5 PE=1 SV=2	31	25	35	25	1159	134	7.12	108.56	97.8	96	98.4	90.8	102.7	98	105.7	112.9	104.9	112.4	102.5	87.4
Q9JL26	Formin-like protein 1 OS=Mus musculus OX=10090 GN=Fmnl1 PE=1 SV=1	24	22	33	20	1094	122	5.82	110.31	90.6	98	89.3	83.2	113.1	92.5	125.7	117.6	111	129	104	83.4
Q9R1P0	Proteasome subunit alpha type-4 OS=Mus musculus OX=10090 GN=Psma4 PE=1 SV=1	66	17	47	17	261	29.5	7.72	167.42	97.7	95.7	96.1	87.3	111.9	104.5	114.6	111.7	103.3	115.4	97.5	86.5
O35381	Acidic leucine-rich nuclear phosphoprotein 32 family member A OS=Mus musculus OX=10090 GN=Anp32a PE=1 SV=1	51	14	48	11	247	28.5	4.07	141.49	103.7	98.9	95.5	86.4	120.4	99.8	108.4	98.7	110.1	106.5	91.6	80.2
P54822	Adenylosuccinate lyase OS=Mus musculus OX=10090 GN=Adsl PE=1 SV=2	39	15	31	15	484	54.8	7.27	112.41	104.2	107.8	107.3	96.9	89.3	98.5	92.8	94.4	108.6	90.9	95.4	98.5
Q8K354	Carbonyl reductase [NADPH] 3 OS=Mus musculus OX=10090 GN=Cbr3 PE=1 SV=1	65	14	35	13	277	30.9	6.57	125.88	104.7	102.7	111.4	89.5	101	88.5	103.6	87	103.3	91.2	95.5	98.5
Q9DBL1	Short/branched chain specific acyl-CoA dehydrogenase, mitochondrial OS=Mus musculus OX=10090 GN=Acadsb PE=1 SV=1	48	16	32	16	432	47.8	7.87	121.99	101.2	104.5	101.7	109.3	102.2	101.9	96	100.6	92.4	102.8	89	92.8
Q9WV54	Acid ceramidase OS=Mus musculus OX=10090 GN=Asah1 PE=1 SV=1	40	17	45	17	394	44.6	8.46	138.3	90.7	89.3	83.9	83.4	138.6	95.6	124.9	120.3	98.4	120	94.6	83.1
Q9DCL9	Multifunctional protein ADE2 OS=Mus musculus OX=10090 GN=Paics PE=1 SV=4	49	23	41	23	425	47	7.23	130.12	95.2	94.4	95	91.5	95.9	106.5	109.7	117.3	102.1	107.7	101.1	91.1
Q8VDC1	FYVE and coiled-coil domain-containing protein 1 OS=Mus musculus OX=10090 GN=Fyco1 PE=1 SV=1	23	24	27	24	1437	162.2	4.98	99.75	101.6	98.4	102.9	97.8	98.3	99.9	99.9	100.2	100	92.9	104.8	92.8
P97372	Proteasome activator complex subunit 2 OS=Mus musculus OX=10090 GN=Psme2 PE=1 SV=4	57	14	45	14	239	27	5.76	150.68	100.3	97.3	94.6	88.1	105	101.5	112.8	105.1	115.8	106.1	99.4	83.1
Q8C129	Leucyl-cystinyl aminopeptidase OS=Mus musculus OX=10090 GN=Lnpep PE=1 SV=1	24	20	26	20	1025	117.2	5.96	98.78	96.8	95.1	95.5	104.2	115.3	92	109.5	104.3	97.4	109.8	97	90
Q60676	Serine/threonine-protein phosphatase 5 OS=Mus musculus OX=10090 GN=Ppp5c PE=1 SV=3	42	19	38	19	499	56.8	6.2	120.14	102	100.5	105.2	94	89.6	103.2	99	101.6	105.6	95.5	100.6	91.4
P70460	Vasodilator-stimulated phosphoprotein OS=Mus musculus OX=10090 GN=Vasp PE=1 SV=4	43	19	41	19	375	39.6	8.53	118.07	94.2	96.6	91.3	82.5	120	97.2	119.1	113.1	108.4	120.9	102.8	77.9
Q8C7X2	ER membrane protein complex subunit 1 OS=Mus musculus OX=10090 GN=Emc1 PE=1 SV=1	27	21	32	21	997	111.5	7.43	112.23	96.8	95.1	98.1	93.9	106.9	98.6	106.9	107.9	100	115	99.1	92.8
A6X935	Inter alpha-trypsin inhibitor, heavy chain 4 OS=Mus musculus OX=10090 GN=Itih4 PE=1 SV=2	33	25	40	25	942	104.6	6.4	136.36	118.3	135.8	99.8	82.3	66.9	127.1	99.1	74.9	102.6	122.5	156.9	72.4
P19973	Lymphocyte-specific protein 1 OS=Mus musculus OX=10090 GN=Lsp1 PE=1 SV=2	56	12	24	12	330	36.7	4.82	107.61	89.2	88.1	81.9	76.4	121.6	94.5	144.7	123.8	117	140.4	94.2	74
Q60737	Casein kinase II subunit alpha OS=Mus musculus OX=10090 GN=Csnk2a1 PE=1 SV=2	44	14	31	13	391	45.1	7.74	113.2	98.2	94.3	99.7	89.6	108.6	94.5	108.5	105.6	106.2	112.1	94.9	86.6
P84084	ADP-ribosylation factor 5 OS=Mus musculus OX=10090 GN=Arf5 PE=1 SV=2	83	13	66	6	180	20.5	6.79	247.03	96.8	90.4	93.6	86	102.5	100.6	124.2	113.9	100	119.8	105.3	88.4
Q925F2	Endothelial cell-selective adhesion molecule OS=Mus musculus OX=10090 GN=Esam PE=1 SV=1	38	11	27	11	394	41.8	9.26	106.16	115.8	115.3	112.3	99.3	73	98.4	79.8	80.9	118.8	78.7	95.1	80.3
Q61081	Hsp90 co-chaperone Cdc37 OS=Mus musculus OX=10090 GN=Cdc37 PE=1 SV=1	44	17	48	17	379	44.6	5.34	140.67	100.8	97.5	100	92.5	91.8	102.9	109.3	103	104.6	103.5	100.4	88
Q06890	Clusterin OS=Mus musculus OX=10090 GN=Clu PE=1 SV=1	32	15	41	15	448	51.6	5.67	151.86	110.1	105.7	113	98.2	98.5	93.7	105.7	95	97.9	106.5	118	77.6
Q8BTI8	Serine/arginine repetitive matrix protein 2 OS=Mus musculus OX=10090 GN=Srrm2 PE=1 SV=3	13	26	36	26	2703	294.7	12.03	107.33	95.4	92	94.5	89.6	118.6	95.2	111.5	111.3	101.3	119.3	98.9	88.1
Q80W21	Glutathione S-transferase Mu 7 OS=Mus musculus OX=10090 GN=Gstm7 PE=1 SV=1	61	16	73	4	218	25.7	6.8	249.14	101.3	105.3	119.9	151.1	85.9	70	74.7	76.3	107.8	72.2	84.3	109
Q3TJ91	LLGL scribble cell polarity complex component 2 OS=Mus musculus OX=10090 GN=Llgl2 PE=1 SV=2	26	22	27	22	1027	114.3	7.46	99.57	111.2	106.2	102.7	94	72.4	106.3	91.2	103.7	110.5	82.7	105.2	85.5
Q2KN98	Cytospin-A OS=Mus musculus OX=10090 GN=Specc1l PE=1 SV=1	30	30	36	29	1118	124.4	5.76	102.6	109.3	104.9	104.9	94.3	94.5	100	91.4	92.9	107.1	89.1	100.9	88.7
P83741	Serine/threonine-protein kinase WNK1 OS=Mus musculus OX=10090 GN=Wnk1 PE=1 SV=2	13	27	31	27	2377	250.8	6.43	99.25	104.7	96.1	98.2	95	82.8	110.4	102	103.2	104.9	93.4	116.1	89.5
P70122	Ribosome maturation protein SBDS OS=Mus musculus OX=10090 GN=Sbds PE=1 SV=4	64	17	39	17	250	28.8	8.76	135.24	108.5	103.8	102.4	93.9	97.8	103.3	96.1	97.4	108.3	88.9	100.7	82.3
P41245	Matrix metalloproteinase-9 OS=Mus musculus OX=10090 GN=Mmp9 PE=1 SV=2	33	18	28	18	730	80.5	6.09	102.58	85.6	146.9	75.3	77.8	60.5	81.8	75.4	91	188.4	99.1	79.3	62.5
Q91YR9	Prostaglandin reductase 1 OS=Mus musculus OX=10090 GN=Ptgr1 PE=1 SV=2	49	12	26	12	329	35.5	7.96	94.12	103.1	105.5	95.6	78.1	88.1	107.3	112.1	116.4	98.6	111.8	97	98.4
Q8BYA0	Tubulin-specific chaperone D OS=Mus musculus OX=10090 GN=Tbcd PE=1 SV=1	22	21	31	21	1196	133.2	6.51	100.89	101.9	93.4	95.9	89.6	96.6	106.7	110.1	113.5	103.5	100.6	108.4	83.7
P10854	Histone H2B type 1-M OS=Mus musculus OX=10090 GN=H2bc14 PE=1 SV=2	74	14	300	2	126	13.9	10.32	869.31	110.8	105.7	101.1	90.3	117	79.3	92.6	88.6	115.8	101.4	85.4	94.2
P59325	Eukaryotic translation initiation factor 5 OS=Mus musculus OX=10090 GN=Eif5 PE=1 SV=1	47	20	42	19	429	48.9	5.52	132.18	95.2	99.6	97.7	88.2	107	105.5	115.3	102.4	104.3	110.6	96.7	84.9
P70663	SPARC-like protein 1 OS=Mus musculus OX=10090 GN=Sparcl1 PE=1 SV=3	35	18	34	18	650	72.2	4.6	112.01	96.7	91.2	93.7	88.2	126.7	94.8	124.9	101.2	94	117.2	106.5	81.2
P30275	Creatine kinase U-type, mitochondrial OS=Mus musculus OX=10090 GN=Ckmt1 PE=1 SV=1	55	17	39	11	418	47	8.16	138.19	61.2	62.8	80.7	65.2	167	96.8	106.1	141.5	88.6	167.3	109.7	109
Q9Z0M6	Adhesion G protein-coupled receptor E5 OS=Mus musculus OX=10090 GN=Adgre5 PE=1 SV=2	31	17	33	17	818	90.4	7.39	115.24	108.8	108.3	101.9	95.4	84.9	101.2	83.9	85.7	131.5	85.1	100.3	86.9
Q99KH8	Serine/threonine-protein kinase 24 OS=Mus musculus OX=10090 GN=Stk24 PE=1 SV=1	44	15	31	8	431	47.9	5.43	115.53	102.4	105.1	100.8	94.1	91.9	97.3	102.6	101.9	107.1	96.5	106.8	85.1
O08795	Glucosidase 2 subunit beta OS=Mus musculus OX=10090 GN=Prkcsh PE=1 SV=1	30	19	44	19	521	58.8	4.46	123.48	93.2	90.1	93	84.9	111.5	106.5	122.1	110.2	94.9	125.4	97	98
Q9WV32	Actin-related protein 2/3 complex subunit 1B OS=Mus musculus OX=10090 GN=Arpc1b PE=1 SV=4	56	16	35	15	372	41	8.35	125.59	84.7	88.4	78.6	79.1	143.4	105	134.9	129.7	100.8	139.7	92	77.6
P24369	Peptidyl-prolyl cis-trans isomerase B OS=Mus musculus OX=10090 GN=Ppib PE=1 SV=2	63	16	61	15	216	23.7	9.55	181.62	88.4	84.6	87.7	79.8	129.7	101.8	133.4	116.8	93.8	136.7	99.6	81.6
Q9CQ60	6-phosphogluconolactonase OS=Mus musculus OX=10090 GN=Pgls PE=1 SV=1	70	12	29	12	257	27.2	5.85	121.69	97.2	97.6	95.2	94.1	104.8	102	108.5	104.5	105.6	104.1	100.6	87.1
Q63961	Endoglin OS=Mus musculus OX=10090 GN=Eng PE=1 SV=2	36	17	31	17	653	70	6.2	121.72	114.3	111.6	102.8	101.8	66	114.4	79.3	78	125.7	73.2	99.7	88.4
P32883	GTPase KRas OS=Mus musculus OX=10090 GN=Kras PE=1 SV=1	63	8	27	3	189	21.6	6.77	119.19	114	108.1	105.2	98.8	81.2	99.4	83.6	86.2	108.8	85.4	99.6	84
Q64435	UDP-glucuronosyltransferase 1-6 OS=Mus musculus OX=10090 GN=Ugt1a6 PE=1 SV=1	36	15	33	9	531	60.4	8.62	127.61	112.9	106.2	121	87.1	95.5	87.3	94.9	81.8	95.5	95.1	84.7	100.7
Q64437	All-trans-retinol dehydrogenase [NAD(+)] ADH7 OS=Mus musculus OX=10090 GN=Adh7 PE=2 SV=2	49	13	33	11	374	39.9	7.85	119.27	88.9	96	115.1	94.7	133.6	79.2	74.7	79.8	92.5	89.8	89.4	132
P11247	Myeloperoxidase OS=Mus musculus OX=10090 GN=Mpo PE=1 SV=2	30	19	38	16	718	81.1	9.55	118.16	81.9	139.2	77.9	75.9	61.4	83.8	78.7	91.8	201.7	121.4	77.4	61.5
O88746	Target of Myb protein 1 OS=Mus musculus OX=10090 GN=Tom1 PE=1 SV=1	57	16	26	16	492	54.3	4.94	88.31	103	105.4	100.3	103.5	90	100.9	95.4	100.3	101.5	93.4	105.1	93.5
Q9CZ44	NSFL1 cofactor p47 OS=Mus musculus OX=10090 GN=Nsfl1c PE=1 SV=1	53	15	34	15	370	40.7	5.15	129.09	104.8	99.7	101.8	91.6	92.6	99	101.5	93.8	107.4	100.4	96.6	98.5
Q6PGC1	ATP-dependent RNA helicase DHX29 OS=Mus musculus OX=10090 GN=Dhx29 PE=1 SV=1	25	29	34	29	1365	153.9	7.94	104.84	95.6	92.1	95.7	88.1	106.2	105.5	113	114.9	97.3	113.2	105.6	89.2
Q6NSR8	Probable aminopeptidase NPEPL1 OS=Mus musculus OX=10090 GN=Npepl1 PE=1 SV=1	41	12	24	12	524	55.9	6.84	96.75	95.3	93.4	100.9	89.2	103.1	106	105.6	109.7	105.7	103.6	94.8	90.4
Q64012	RNA-binding protein Raly OS=Mus musculus OX=10090 GN=Raly PE=1 SV=3	57	15	29	15	312	33.2	8.84	113.93	95.8	89.2	92	86.3	124.1	95.2	117.5	113	103.9	127.5	94.5	83.9
P70670	Nascent polypeptide-associated complex subunit alpha, muscle-specific form OS=Mus musculus OX=10090 GN=Naca PE=1 SV=2	12	17	28	17	2187	220.4	9.35	106.79	91.3	91.5	94.4	106.2	110.1	100.1	115.7	101.7	93.3	118.2	91.7	111
P10518	Delta-aminolevulinic acid dehydratase OS=Mus musculus OX=10090 GN=Alad PE=1 SV=1	53	10	25	10	330	36	6.79	112.65	110.3	108.1	103.7	97.7	78.7	100	97	93.2	117.8	85	95.5	90.3
P27601	Guanine nucleotide-binding protein subunit alpha-13 OS=Mus musculus OX=10090 GN=Gna13 PE=1 SV=1	43	16	43	14	377	44	8.21	147.38	108.8	108.1	107.7	96.4	93.9	88.3	87.8	91.9	107.9	90.7	92.1	91.1
Q9WTR5	Cadherin-13 OS=Mus musculus OX=10090 GN=Cdh13 PE=1 SV=2	26	16	39	16	714	78.1	5.12	134.48	109.9	104.1	118.6	154.4	81.3	90.4	55.8	70	81.4	67.7	108.2	104
P55937	Golgin subfamily A member 3 OS=Mus musculus OX=10090 GN=Golga3 PE=1 SV=3	23	25	31	25	1487	167.1	5.4	91.56	100.6	79.7	91.3	110.2	87.7	88.2	95.6	100.9	99.1	99.4	119.2	87.6
Q3U9G9	Delta(14)-sterol reductase LBR OS=Mus musculus OX=10090 GN=Lbr PE=1 SV=2	35	24	37	24	626	71.4	9.36	113.58	107.3	100.5	99.7	89.1	105.1	89.6	95.1	96.3	129.8	107.2	95.7	81.4
Q6PHZ2	Calcium/calmodulin-dependent protein kinase type II subunit delta OS=Mus musculus OX=10090 GN=Camk2d PE=1 SV=1	35	15	44	12	499	56.3	7.25	130.18	100.2	98.3	97.6	103.8	109.1	100.6	100.9	107.2	97.6	100.5	96.9	89.7
Q8R5M8	Cell adhesion molecule 1 OS=Mus musculus OX=10090 GN=Cadm1 PE=1 SV=2	31	9	24	9	456	49.8	5.03	108.88	111.3	108.2	109.7	100.2	84.1	98.3	79.9	83	112.5	78.6	105.2	86.5
Q8CGB3	Uveal autoantigen with coiled-coil domains and ankyrin repeats OS=Mus musculus OX=10090 GN=Uaca PE=1 SV=2	23	32	37	31	1411	160.7	7.2	98.14	100.2	98.8	97.2	90.3	110	101	109.1	109.6	101	101.4	102.2	89.6
Q9QYB5	Gamma-adducin OS=Mus musculus OX=10090 GN=Add3 PE=1 SV=2	29	20	42	19	706	78.7	5.95	149.43	109	109	106.3	95.4	92.4	92.9	80.7	83.3	108.7	85.2	102.1	98.1
Q61581	Insulin-like growth factor-binding protein 7 OS=Mus musculus OX=10090 GN=Igfbp7 PE=1 SV=3	59	14	28	14	281	29	8.31	103.79	93.4	82.6	87.9	89.1	111.6	121.7	128.7	121	85.5	132	109.6	75.9
Q9DBR1	5'-3' exoribonuclease 2 OS=Mus musculus OX=10090 GN=Xrn2 PE=1 SV=1	28	23	28	23	951	108.6	7.59	89.49	92.4	88.5	91.8	87.5	128.8	94.7	111	117.2	105.9	122.6	93.5	89
Q6P9R2	Serine/threonine-protein kinase OSR1 OS=Mus musculus OX=10090 GN=Oxsr1 PE=1 SV=1	36	16	25	13	527	58.2	6.43	89.37	108	108.1	109.9	98.1	85.7	96.6	96.3	88	106.3	86	98.9	94.3
Q6ZWX6	Eukaryotic translation initiation factor 2 subunit 1 OS=Mus musculus OX=10090 GN=Eif2s1 PE=1 SV=3	61	19	39	19	315	36.1	5.08	123.66	92.2	93.6	87.9	81.9	120.8	106	122.7	112.1	98.5	124.2	101.5	84.9
P55096	ATP-binding cassette sub-family D member 3 OS=Mus musculus OX=10090 GN=Abcd3 PE=1 SV=2	31	19	42	19	659	75.4	9.26	130.29	99	92	101.8	88	70.1	106.3	97.7	121.6	103.4	108.2	100	90.3
P59764	Dedicator of cytokinesis protein 4 OS=Mus musculus OX=10090 GN=Dock4 PE=1 SV=1	14	24	34	23	1978	226.4	7.65	112.65	117.3	110.9	109.3	103.8	79.5	91.1	78.5	91.9	116.9	77.4	92.3	90.5
Q62000	Mimecan OS=Mus musculus OX=10090 GN=Ogn PE=1 SV=1	43	13	67	13	298	34	5.74	249.34	103.9	102.9	118.9	97.6	134.5	70.7	63.4	73.1	100.4	71.9	88.6	126.6
O88456	Calpain small subunit 1 OS=Mus musculus OX=10090 GN=Capns1 PE=1 SV=1	49	11	54	11	269	28.4	5.63	162.83	113.5	109	100.5	94.2	80	105.2	97	90.4	104.9	82.3	101.5	89
Q9R190	Metastasis-associated protein MTA2 OS=Mus musculus OX=10090 GN=Mta2 PE=1 SV=1	36	25	39	23	668	75	9.67	123.08	96.8	91.9	92.2	85.1	109.4	102.7	113	120.2	103.8	119	96.3	85.1
P05555	Integrin alpha-M OS=Mus musculus OX=10090 GN=Itgam PE=1 SV=2	20	19	28	19	1153	127.4	7.27	95.7	82.3	121.6	73.5	78.4	108	89.1	115.3	101.7	134.3	140.7	88.9	72.7
Q8CI32	BAG family molecular chaperone regulator 5 OS=Mus musculus OX=10090 GN=Bag5 PE=1 SV=1	40	13	25	13	447	50.9	6.05	101.36	103.7	104.7	100.3	94.2	102.6	103.7	93.8	96.3	105.4	93.1	94.2	90.1
Q8BGS1	Band 4.1-like protein 5 OS=Mus musculus OX=10090 GN=Epb41l5 PE=1 SV=1	31	17	28	15	731	81.6	6.39	108.17	110.2	99.5	98.7	94.3	66	107.3	90.3	107.3	112	87.8	109.6	88.1
O70566	Protein diaphanous homolog 2 OS=Mus musculus OX=10090 GN=Diaph2 PE=1 SV=2	23	25	38	25	1098	124.8	6.92	110.81	104.3	106.4	104	93.6	92.5	96.1	104.3	102.6	105.1	97.2	97.3	88.7
Q3UM45	Protein phosphatase 1 regulatory subunit 7 OS=Mus musculus OX=10090 GN=Ppp1r7 PE=1 SV=2	52	16	33	16	361	41.3	4.92	114.88	106.1	104.8	103.8	92	92.1	97.5	100.9	96.1	108.1	94.8	99.3	92.2
Q4PZA2	Endothelin-converting enzyme 1 OS=Mus musculus OX=10090 GN=Ece1 PE=1 SV=1	29	19	31	19	769	87	5.91	108.63	112.2	110.9	108.8	100.1	74.6	108.5	82.8	77.5	116.4	74.8	95.5	96.6
Q8CGP2	Histone H2B type 1-P OS=Mus musculus OX=10090 GN=Hist1h2bp PE=1 SV=3	69	13	289	1	126	14	10.32	854.79	103.1	74.9	81.9	77.6	141.7	92.3	111.1	102.7	120.5	131.8	91.3	86.7
Q8BJY1	26S proteasome non-ATPase regulatory subunit 5 OS=Mus musculus OX=10090 GN=Psmd5 PE=1 SV=4	44	15	30	15	504	55.9	5.21	126.49	102.2	102.8	101	97.5	94.4	100.4	101	101	105.6	95.2	101	92.7
Q8BUK6	Protein Hook homolog 3 OS=Mus musculus OX=10090 GN=Hook3 PE=1 SV=2	37	23	34	21	718	83.2	5.19	121.4	100.9	98.6	100.7	96.2	93.8	100.5	99.9	104	101.7	98	104.1	90.5
Q9CX34	Protein SGT1 homolog OS=Mus musculus OX=10090 GN=Sugt1 PE=1 SV=3	53	16	28	16	336	38.1	5.45	110.43	95.4	96.8	99.5	88.2	96.9	107.5	111.3	101.8	104.3	108.6	101	87.6
Q9QUM0	Integrin alpha-IIb OS=Mus musculus OX=10090 GN=Itga2b PE=1 SV=2	24	17	27	17	1033	112.6	5.76	95.99	87.1	103.4	94.7	92.6	66.6	76.2	66.2	59.4	103.7	64.2	302.8	90.2
P05480	Neuronal proto-oncogene tyrosine-protein kinase Src OS=Mus musculus OX=10090 GN=Src PE=1 SV=5	37	15	32	10	535	59.9	7.42	110.81	106.4	104.6	104.6	90.1	84.4	100	96.1	99.6	106	88.7	108.2	84.9
O70475	UDP-glucose 6-dehydrogenase OS=Mus musculus OX=10090 GN=Ugdh PE=1 SV=1	50	19	32	19	493	54.8	7.56	113.91	91.4	95.1	99.8	96.6	96.4	109.5	112.8	99.8	95.5	112.1	100.1	99.6
O70194	Eukaryotic translation initiation factor 3 subunit D OS=Mus musculus OX=10090 GN=Eif3d PE=1 SV=2	43	17	31	17	548	63.9	6.05	113.79	93.9	90.7	92.1	87	116.9	104.4	118.4	115.6	99.9	120.3	96.1	85.7
Q8K012	Formin-binding protein 1-like OS=Mus musculus OX=10090 GN=Fnbp1l PE=1 SV=2	45	24	34	23	605	69.8	6.64	88.39	112	108	100.9	94.1	82.8	101	94	102.9	107.7	93.6	101.5	84.1
Q8BMA6	Signal recognition particle subunit SRP68 OS=Mus musculus OX=10090 GN=Srp68 PE=1 SV=2	37	20	33	20	625	70.5	8.57	108.65	95.7	92.9	94.2	90.7	112.4	100.4	113	113.8	100.1	116.5	95.5	86.2
Q80UM3	N-alpha-acetyltransferase 15, NatA auxiliary subunit OS=Mus musculus OX=10090 GN=Naa15 PE=1 SV=1	32	27	37	25	865	100.9	7.62	103.94	96.5	95	94.3	93.4	98.9	105.1	115.7	113.6	100.5	110.6	100	92
Q8K1N2	Pleckstrin homology-like domain family B member 2 OS=Mus musculus OX=10090 GN=Phldb2 PE=1 SV=2	23	28	37	27	1249	141.4	7.68	102.51	99.4	93.1	93.9	88.2	89.2	114.6	114.8	122.5	106.2	110.4	100.5	79.8
P62897	Cytochrome c, somatic OS=Mus musculus OX=10090 GN=Cycs PE=1 SV=2	70	9	56	9	105	11.6	9.58	222.91	86	104.7	99.7	174.6	102.5	85.7	77.9	70.9	84.1	93.9	77.1	116.6
Q8VD65	Phosphoinositide 3-kinase regulatory subunit 4 OS=Mus musculus OX=10090 GN=Pik3r4 PE=1 SV=3	21	22	32	22	1358	152.5	7.12	105.43	99.9	105.4	102.3	92.2	94.3	101.5	103.8	109.6	104.5	98.5	105.2	83.5
P62754	40S ribosomal protein S6 OS=Mus musculus OX=10090 GN=Rps6 PE=1 SV=1	45	14	48	13	249	28.7	10.84	164.01	91.9	89.7	90.1	82.8	120.2	103.1	125	116.7	98.8	132	96.9	84.6
Q71FD7	Filamin-binding LIM protein 1 OS=Mus musculus OX=10090 GN=Fblim1 PE=1 SV=2	41	14	33	14	375	41	6.51	124.87	93.9	92	93.8	94.4	120.3	116.4	112.1	103.7	96.2	98.4	102.6	81.3
P49722	Proteasome subunit alpha type-2 OS=Mus musculus OX=10090 GN=Psma2 PE=1 SV=3	56	9	30	9	234	25.9	7.43	133.99	95.7	95.5	100	89.3	104.2	104.1	108.6	104	104.5	108.6	97.3	110
Q91Z98	Chitinase-like protein 4 OS=Mus musculus OX=10090 GN=Chil4 PE=1 SV=2	32	10	40	3	402	44.9	6.19	153.82	40.6	46.2	57.9	45.5	351	234.5	206.3	37.8	40.7	98.5	190.7	42.9
P01837	Immunoglobulin kappa constant OS=Mus musculus OX=10090 GN=Igkc PE=1 SV=2	89	9	68	9	107	11.9	5.9	219.62	82.7	88.2	94.4	78.9	150.7	105	147	114.6	151.5	96.2	131.7	64
Q9CZ30	Obg-like ATPase 1 OS=Mus musculus OX=10090 GN=Ola1 PE=1 SV=1	48	16	36	16	396	44.7	7.81	134.11	98.7	96.3	96.7	95.3	95.5	104.2	113	111.7	101.6	107.4	101.6	87.7
Q9JHW2	Omega-amidase NIT2 OS=Mus musculus OX=10090 GN=Nit2 PE=1 SV=1	69	15	34	15	276	30.5	6.9	122.61	101.3	102.5	102.4	96.5	97.8	99.8	102	98.7	105	92.6	100.5	96.6
P68181	cAMP-dependent protein kinase catalytic subunit beta OS=Mus musculus OX=10090 GN=Prkacb PE=1 SV=2	50	15	42	7	351	40.7	8.56	146.09	106.9	104.6	96.5	96.5	105.5	98.4	94.9	100.1	106.8	93.8	93.3	90.2
P06683	Complement component C9 OS=Mus musculus OX=10090 GN=C9 PE=1 SV=2	41	20	33	20	548	62	5.78	102.52	105.8	114.9	127.7	101.7	48.4	118.4	100.5	98.6	101.9	64.3	158.9	83.7
Q07797	Galectin-3-binding protein OS=Mus musculus OX=10090 GN=Lgals3bp PE=1 SV=1	34	13	24	13	577	64.5	5.14	96.82	82.6	78.1	83.4	74.6	185.7	95.8	136.6	103.3	98.1	140.3	111.6	80.1
P28352	DNA-(apurinic or apyrimidinic site) endonuclease OS=Mus musculus OX=10090 GN=Apex1 PE=1 SV=2	43	12	27	12	317	35.5	7.91	103.68	97.3	88.1	91.4	89.8	116.7	101.1	111.3	116.2	102.7	115.7	96.9	86.4
Q63844	Mitogen-activated protein kinase 3 OS=Mus musculus OX=10090 GN=Mapk3 PE=1 SV=5	43	16	48	12	380	43	6.61	168.07	105.9	104.9	102.6	92.4	87.9	102.8	101	101.6	108	93.3	100.1	84.8
E9Q2M9	WD repeat- and FYVE domain-containing protein 4 OS=Mus musculus OX=10090 GN=Wdfy4 PE=1 SV=2	12	28	34	28	3183	354.1	6.34	92.35	92	83	96.4	97.3	107.2	88.5	121.5	121.3	105.6	123.3	108.1	85.4
P68433	Histone H3.1 OS=Mus musculus OX=10090 GN=H3c1 PE=1 SV=2	60	11	89	1	136	15.4	11.12	263.76	102.1	97.5	91.6	84.2	124	84.3	102.9	108.3	116.6	114.4	91.5	84.6
P39053	Dynamin-1 OS=Mus musculus OX=10090 GN=Dnm1 PE=1 SV=2	36	28	49	13	867	97.7	7.74	141.14	99.4	100.5	99.8	100.3	95.2	100.2	94.9	98.4	96.2	92.1	99.4	106.7
Q8VDP3	[F-actin]-monooxygenase MICAL1 OS=Mus musculus OX=10090 GN=Mical1 PE=1 SV=1	25	22	34	22	1048	116.7	6.05	100.56	92.1	90.6	90.9	86.3	105.1	102.9	122.7	124.6	101.7	116.4	108.3	81.7
Q8C052	Microtubule-associated protein 1S OS=Mus musculus OX=10090 GN=Map1s PE=1 SV=2	27	22	37	21	973	102.9	7.02	108.89	96	92.5	92.4	91.7	105.6	102.4	110.8	114.9	103.8	108.7	100.7	90.6
Q9DAW9	Calponin-3 OS=Mus musculus OX=10090 GN=Cnn3 PE=1 SV=1	48	15	49	11	330	36.4	5.72	160.77	95.6	90.7	94.9	90.1	108.4	114.7	117	106.4	99.6	110.4	96.6	84.3
Q62165	Dystroglycan OS=Mus musculus OX=10090 GN=Dag1 PE=1 SV=4	18	15	30	15	893	96.8	8.44	110.72	109.7	105.4	108.1	107.1	82.2	104.1	80.8	85.4	107	83.2	98	93.3
P27005	Protein S100-A8 OS=Mus musculus OX=10090 GN=S100a8 PE=1 SV=3	90	6	92	6	89	10.3	5.68	325.5	78	194.6	67.6	65.9	55.2	82	69.6	81.7	203.6	98.1	67.1	45.7
Q99KP6	Pre-mRNA-processing factor 19 OS=Mus musculus OX=10090 GN=Prpf19 PE=1 SV=1	35	13	32	13	504	55.2	6.61	111.14	95.8	92.9	94	85.8	124.9	97.8	112.5	114.2	102.7	118.1	92.7	88.5
Q9R0X4	Acyl-coenzyme A thioesterase 9, mitochondrial OS=Mus musculus OX=10090 GN=Acot9 PE=1 SV=1	44	17	40	17	439	50.5	8.59	138.58	101.4	97.9	98.9	94.5	116.5	98.1	99	103.4	98.3	107.2	92.2	89.8
P40336	Vacuolar protein sorting-associated protein 26A OS=Mus musculus OX=10090 GN=Vps26a PE=1 SV=1	51	17	31	16	327	38.1	6.57	99.55	99.4	97.2	99.4	95.7	100.1	98.4	112.2	104	99.3	107.1	100.8	90
P30681	High mobility group protein B2 OS=Mus musculus OX=10090 GN=Hmgb2 PE=1 SV=3	50	16	53	10	210	24.1	7.31	144.46	89.4	102.4	83.5	75.7	121.6	98.3	113.8	106.9	139.5	135.7	92.2	72.1
P63001	Ras-related C3 botulinum toxin substrate 1 OS=Mus musculus OX=10090 GN=Rac1 PE=1 SV=1	45	11	49	5	192	21.4	8.5	174.75	110	110	100.2	95.3	88.5	102.8	90.6	93.8	113.7	90.1	96.2	87.9
Q61510	E3 ubiquitin/ISG15 ligase TRIM25 OS=Mus musculus OX=10090 GN=Trim25 PE=1 SV=2	31	15	26	15	634	71.7	8.28	103.26	98.8	91.4	94.8	87.8	107.1	103.7	112.8	115.4	101	116.1	101.6	84.3
P63085	Mitogen-activated protein kinase 1 OS=Mus musculus OX=10090 GN=Mapk1 PE=1 SV=3	52	16	37	12	358	41.2	6.98	127.77	102.7	102.2	102.4	91	97	100.3	107.1	103.7	107.8	100.7	99	85.1
P97501	Dimethylaniline monooxygenase [N-oxide-forming] 3 OS=Mus musculus OX=10090 GN=Fmo3 PE=1 SV=1	35	16	32	16	534	60.5	8.37	117.82	126.7	126	156	102.4	74.4	75.1	52.6	51.4	92.8	54.5	79.2	111.2
O35593	26S proteasome non-ATPase regulatory subunit 14 OS=Mus musculus OX=10090 GN=Psmd14 PE=1 SV=2	52	13	40	13	310	34.6	6.52	129.42	92.1	95.5	97.1	90.6	109	102.8	117.2	114.1	100.5	114.6	103.7	81.3
Q921M7	CYFIP-related Rac1 interactor B OS=Mus musculus OX=10090 GN=Cyrib PE=1 SV=1	51	13	33	10	324	36.8	6.06	115.7	87.8	94.3	84.6	76.9	129	94.4	124	120.9	112.2	134.3	94.3	85.1
Q5S006	Leucine-rich repeat serine/threonine-protein kinase 2 OS=Mus musculus OX=10090 GN=Lrrk2 PE=1 SV=2	12	24	34	23	2527	284.5	6.83	105.24	100.3	95.3	97.7	84.3	85.6	107.4	103.5	116.8	103.9	105.5	106.6	90.9
Q9CQD1	Ras-related protein Rab-5A OS=Mus musculus OX=10090 GN=Rab5a PE=1 SV=1	75	11	35	7	215	23.6	8.15	133.53	104.3	99.5	101.9	96.7	104.2	95.4	97.7	94.2	104.8	100	101.4	91.3
Q9DC69	NADH dehydrogenase [ubiquinone] 1 alpha subcomplex subunit 9, mitochondrial OS=Mus musculus OX=10090 GN=Ndufa9 PE=1 SV=2	41	14	36	14	377	42.5	9.74	116.92	83.6	99.8	97.2	158.5	112.4	81.7	87.7	83.1	89.2	101.5	84.7	115.9
Q91VH2	Sorting nexin-9 OS=Mus musculus OX=10090 GN=Snx9 PE=1 SV=1	35	15	32	15	595	66.5	5.52	104.72	95.3	91.4	94.8	84.6	111.9	103.2	122.5	116.4	97.4	116.9	100.1	84.2
O55201	Transcription elongation factor SPT5 OS=Mus musculus OX=10090 GN=Supt5h PE=1 SV=1	26	22	30	22	1082	120.6	5.05	95.18	96.5	96.1	96.9	89.1	111.2	95.4	110.8	111	102.6	110.4	98	94.3
Q569Z5	Probable ATP-dependent RNA helicase DDX46 OS=Mus musculus OX=10090 GN=Ddx46 PE=1 SV=2	24	25	32	25	1032	117.4	9.26	102.93	95.1	93	97.4	88.1	115.3	93.5	112.7	113	105.5	119	100.1	86
P07744	Keratin, type II cytoskeletal 4 OS=Mus musculus OX=10090 GN=Krt4 PE=1 SV=2	41	20	48	16	525	56.2	8.15	127.81	45	443.7	52	42.3	50.3	142.6	43.3	39.8	46	56	45.4	383.6
Q9R1T4	Septin-6 OS=Mus musculus OX=10090 GN=Septin6 PE=1 SV=4	40	19	36	8	434	49.6	6.43	116.34	90.1	92.7	96.6	92.6	128.9	91.6	100.5	100.1	113.8	114.1	96.3	92.3
P21279	Guanine nucleotide-binding protein G(q) subunit alpha OS=Mus musculus OX=10090 GN=Gnaq PE=1 SV=4	47	17	41	9	359	42.1	5.68	136	113.7	111.2	107.7	100.7	89.7	92.6	79.6	87.6	107.9	82	96.8	88.8
P62960	Y-box-binding protein 1 OS=Mus musculus OX=10090 GN=Ybx1 PE=1 SV=3	45	11	28	8	322	35.7	9.88	112.27	86.8	83.7	85.3	85.3	114.4	103.9	136.2	119.7	101	139.9	100.6	83.7
Q9QXN0	Protein Shroom3 OS=Mus musculus OX=10090 GN=Shroom3 PE=1 SV=2	17	29	34	28	1986	214.8	7.97	96.31	102.9	96.8	99.3	94.4	85.4	111.1	100.4	107.3	103.8	95.8	104.6	87.4
Q8CHH9	Septin-8 OS=Mus musculus OX=10090 GN=Septin8 PE=1 SV=4	37	15	40	8	429	49.8	6	136.65	104.5	99	94.7	89.1	112	104.6	108.6	107	100.2	94.6	98.1	82.4
P05977	Myosin light chain 1/3, skeletal muscle isoform OS=Mus musculus OX=10090 GN=Myl1 PE=1 SV=2	64	13	30	9	188	20.6	5.03	108.17	37.9	101	43.2	114.4	40.7	222.8	37	32.1	39.1	39.1	41.5	704.7
Q8K0U4	Heat shock 70 kDa protein 12A OS=Mus musculus OX=10090 GN=Hspa12a PE=1 SV=1	38	20	33	18	675	74.8	6.77	108.09	104.1	112.6	112.9	98.6	92.5	96.8	85.2	78.4	99.4	80.7	98.4	98
P35293	Ras-related protein Rab-18 OS=Mus musculus OX=10090 GN=Rab18 PE=1 SV=2	65	11	28	11	206	23	5.36	101.64	104.1	104.4	98.9	95.3	100.5	100.1	100.8	95.9	102.1	99.7	94.2	95.1
P15532	Nucleoside diphosphate kinase A OS=Mus musculus OX=10090 GN=Nme1 PE=1 SV=1	77	11	43	6	152	17.2	7.37	155.59	95.6	98.9	95.7	84.2	104.6	99.8	132.8	105.7	103.7	118	104.5	75.3
Q5SXY1	Cytospin-B OS=Mus musculus OX=10090 GN=Specc1 PE=1 SV=2	24	21	28	21	1067	118	6.64	95.47	98	90.1	94.3	90.4	100	105.7	111.3	112.8	103.4	108.9	107.8	81.9
Q91YR1	Twinfilin-1 OS=Mus musculus OX=10090 GN=Twf1 PE=1 SV=2	47	16	30	13	350	40.1	6.67	104.96	96.4	93.2	94.8	84.3	109.7	105.6	114.7	113	95.1	110.2	104.1	91.9
Q8BXZ1	Protein disulfide-isomerase TMX3 OS=Mus musculus OX=10090 GN=Tmx3 PE=1 SV=2	42	16	28	16	456	51.8	5.16	97.54	98.5	99	94.5	90.9	108.3	99.3	104	105.9	99.7	115.5	99.8	96.8
Q91VW5	Golgin subfamily A member 4 OS=Mus musculus OX=10090 GN=Golga4 PE=1 SV=2	12	23	28	23	2238	257.4	5.36	82.8	95.4	97.1	100.4	97.4	103	96.4	109.7	108.9	97.4	107.7	106.7	95.2
P07214	SPARC OS=Mus musculus OX=10090 GN=Sparc PE=1 SV=1	45	14	34	14	302	34.4	4.86	116.16	83	81.3	78.8	78.8	107.6	148.7	139.1	122.9	85.7	133.5	119.5	71.4
Q8C0I1	Alkyldihydroxyacetonephosphate synthase, peroxisomal OS=Mus musculus OX=10090 GN=Agps PE=1 SV=1	26	13	20	13	645	71.6	7.5	77.71	97.2	98	92.6	83.4	97.8	101.4	113.2	120.8	104.1	116.9	95.6	91.6
Q91V61	Sideroflexin-3 OS=Mus musculus OX=10090 GN=Sfxn3 PE=1 SV=1	50	12	39	12	321	35.4	9.51	134.49	101.9	97.7	99.4	90.8	114.2	98.4	97	103	96.7	104.2	96.6	91.5
Q8CHC4	Synaptojanin-1 OS=Mus musculus OX=10090 GN=Synj1 PE=1 SV=3	18	18	23	18	1574	172.5	6.89	85.41	97.8	96.8	100.4	97.6	93.2	100.8	103.6	106.2	106	99.1	103.3	90.2
Q91W89	Alpha-mannosidase 2C1 OS=Mus musculus OX=10090 GN=Man2c1 PE=1 SV=1	23	15	26	15	1039	115.6	6.51	92.32	107.3	101.2	99.5	93.4	100.6	96.9	102.5	98.3	103.8	95.9	99.1	88.1
Q9EPE9	Endoplasmic reticulum transmembrane helix translocase OS=Mus musculus OX=10090 GN=Atp13a1 PE=1 SV=2	23	21	30	21	1200	132.3	8.03	90.64	89.8	90.4	92.5	87	120.3	102.6	117.1	120.3	99.9	123.8	101	81.9
O54734	Dolichyl-diphosphooligosaccharide--protein glycosyltransferase 48 kDa subunit OS=Mus musculus OX=10090 GN=Ddost PE=1 SV=2	52	17	44	17	441	49	5.83	148.57	89.2	86	89.8	79.7	137.6	98.8	130.3	120	92.1	138.1	92.3	78.1
P31230	Aminoacyl tRNA synthase complex-interacting multifunctional protein 1 OS=Mus musculus OX=10090 GN=Aimp1 PE=1 SV=2	67	14	22	14	310	34	8.35	93.12	94	92.2	93.3	92.5	111.6	104.1	111.6	110.5	100.5	117.1	104.1	90
P99026	Proteasome subunit beta type-4 OS=Mus musculus OX=10090 GN=Psmb4 PE=1 SV=1	48	8	24	8	264	29.1	5.64	101.55	95.8	95.2	97.3	89.8	115.6	96.1	114.2	100.3	103.3	114.3	97.9	88.8
Q8VCC1	15-hydroxyprostaglandin dehydrogenase [NAD(+)] OS=Mus musculus OX=10090 GN=Hpgd PE=1 SV=1	50	11	26	11	269	29.2	6.54	113.42	123.8	131.1	120.8	114.1	26.8	122.7	57	52	134.5	33.5	119.6	74.5
P51863	V-type proton ATPase subunit d 1 OS=Mus musculus OX=10090 GN=Atp6v0d1 PE=1 SV=2	44	14	35	14	351	40.3	5	132.55	86.2	85.5	86.7	78.3	114.2	106.9	127.2	129	95.9	131.5	100.2	87.3
Q99KY4	Cyclin-G-associated kinase OS=Mus musculus OX=10090 GN=Gak PE=1 SV=2	23	24	30	24	1305	143.6	5.73	98.38	93.1	96.4	96.6	90.5	101.1	103.6	110.5	111.4	111.2	110.1	102.8	88.1
Q9WV60	Glycogen synthase kinase-3 beta OS=Mus musculus OX=10090 GN=Gsk3b PE=1 SV=2	55	16	31	10	420	46.7	8.78	115.47	103.1	102.4	100	93.8	91.6	106	104.3	103.7	104.5	94.9	99.1	88.3
Q9DCT8	Cysteine-rich protein 2 OS=Mus musculus OX=10090 GN=Crip2 PE=1 SV=1	55	11	68	10	208	22.7	8.63	225.18	121.7	111.7	107.1	102.5	65.7	105.2	75.1	93.2	110.5	69.7	95.6	87.4
O35226	26S proteasome non-ATPase regulatory subunit 4 OS=Mus musculus OX=10090 GN=Psmd4 PE=1 SV=1	46	13	22	13	376	40.7	4.79	96.3	95.3	95.3	92.5	86.2	111.7	105.4	118	112.1	102.5	119.1	98.3	87.7
Q05186	Reticulocalbin-1 OS=Mus musculus OX=10090 GN=Rcn1 PE=1 SV=1	47	14	29	14	325	38.1	4.84	102.13	103.1	101.6	100.6	95.9	97.1	105.8	103.9	96.3	97.7	113.6	98.7	87
Q80W04	Transmembrane and coiled-coil domains protein 2 OS=Mus musculus OX=10090 GN=Tmcc2 PE=1 SV=1	24	15	25	13	706	77	6.84	87.49	114.1	115.2	113.2	103.9	56.3	107.9	70.7	77.2	131	70.1	106.5	89.6
P05132	cAMP-dependent protein kinase catalytic subunit alpha OS=Mus musculus OX=10090 GN=Prkaca PE=1 SV=3	44	14	35	6	351	40.5	8.79	132.71	116.7	107.8	107.3	108.3	74.2	95.3	82	90.1	109.9	83.1	96	91.2
Q00915	Retinol-binding protein 1 OS=Mus musculus OX=10090 GN=Rbp1 PE=1 SV=2	83	15	36	15	135	15.8	5.25	131.7	112.8	111.3	103.4	100.9	82	103.2	101.2	85.7	108.8	77	98.1	93.3
Q8CGY8	UDP-N-acetylglucosamine--peptide N-acetylglucosaminyltransferase 110 kDa subunit OS=Mus musculus OX=10090 GN=Ogt PE=1 SV=2	21	18	26	18	1046	116.9	6.7	90.42	95.7	93	93.7	90.6	103.2	101.8	113.6	114	102.6	114	102.4	90.4
Q8BLF1	Neutral cholesterol ester hydrolase 1 OS=Mus musculus OX=10090 GN=Nceh1 PE=1 SV=1	40	13	36	13	408	45.7	7.05	128.59	101.3	99.2	101.9	96.5	89.9	92.6	111.7	111	95.6	109	99.8	86.7
O35857	Mitochondrial import inner membrane translocase subunit TIM44 OS=Mus musculus OX=10090 GN=Timm44 PE=1 SV=2	42	19	32	19	452	51.1	8.13	99.09	94.9	105.3	100.5	110.1	104.5	90.7	97.2	98.4	95.4	107.4	100.1	92.3
Q921C5	Protein bicaudal D homolog 2 OS=Mus musculus OX=10090 GN=Bicd2 PE=1 SV=1	27	21	26	20	820	93.3	5.44	88.98	100.4	96.7	98.8	98.5	94.4	106	105.4	103.9	100.4	101.2	107.2	87.3
P62071	Ras-related protein R-Ras2 OS=Mus musculus OX=10090 GN=Rras2 PE=1 SV=1	72	14	37	12	204	23.4	6.01	124.13	113.7	112.8	108.8	98	82.2	96.3	79.6	82.3	114.1	74.4	90	86.7
Q922D4	Serine/threonine-protein phosphatase 6 regulatory subunit 3 OS=Mus musculus OX=10090 GN=Ppp6r3 PE=1 SV=1	30	20	34	20	844	94.6	4.58	108.49	98	101.9	95.9	90.1	101.9	101.1	112.4	108.7	105.9	109	102.7	84.6
Q01149	Collagen alpha-2(I) chain OS=Mus musculus OX=10090 GN=Col1a2 PE=1 SV=2	15	17	62	17	1372	129.5	9.19	165.14	108.7	36.8	62.2	161.6	36.9	61.6	52.3	87.9	91.1	75.5	159.7	77.4
A2AQ07	Tubulin beta-1 chain OS=Mus musculus OX=10090 GN=Tubb1 PE=1 SV=1	34	12	41	8	451	50.4	5.07	142.65	86	104	98.4	92.2	71	82.4	70.8	58.8	102	64.8	297.4	82
P16460	Argininosuccinate synthase OS=Mus musculus OX=10090 GN=Ass1 PE=1 SV=1	38	15	26	15	412	46.6	8.22	89.56	93.7	95.1	94	82.6	124.5	97.1	112.7	109.5	102.6	114.6	98.3	80.7
P29387	Guanine nucleotide-binding protein subunit beta-4 OS=Mus musculus OX=10090 GN=Gnb4 PE=1 SV=4	51	12	37	7	340	37.4	6.16	131.27	96.1	91.7	92.5	94.4	112.3	95.7	103.5	104.7	102.4	96.7	107.8	85.1
Q6A026	Sister chromatid cohesion protein PDS5 homolog A OS=Mus musculus OX=10090 GN=Pds5a PE=1 SV=3	20	27	38	22	1332	150.2	7.85	108.95	97.9	96.8	97.8	85.9	108.2	96.4	107.8	114.6	109	112.9	94.7	85.9
P60766	Cell division control protein 42 homolog OS=Mus musculus OX=10090 GN=Cdc42 PE=1 SV=2	64	11	54	10	191	21.2	6.55	201	107.5	103	98.4	89.5	95	102.9	101	100.4	107.8	97.6	97.5	82.7
O35343	Importin subunit alpha-3 OS=Mus musculus OX=10090 GN=Kpna4 PE=1 SV=1	41	14	26	10	521	57.9	4.94	110.1	96.6	94.7	95.7	90.2	103.6	103.3	111.1	107.1	102.7	107.7	98.6	89.9
O35459	Delta(3,5)-Delta(2,4)-dienoyl-CoA isomerase, mitochondrial OS=Mus musculus OX=10090 GN=Ech1 PE=1 SV=1	52	13	26	13	327	36.1	7.71	93.61	96.6	107.3	108.6	143.7	89.5	87.6	84.8	83.2	94	92.4	88.9	102.1
P10711	Transcription elongation factor A protein 1 OS=Mus musculus OX=10090 GN=Tcea1 PE=1 SV=2	72	21	37	20	301	33.9	8.38	112.28	98.2	95.9	96.1	91.9	103.9	99.4	107.7	105.5	105.5	108.9	94.2	98.6
P30115	Glutathione S-transferase A3 OS=Mus musculus OX=10090 GN=Gsta3 PE=1 SV=2	58	13	70	8	221	25.3	8.73	246.56	152.2	140	130.7	105.6	46.9	77.3	57	47.5	124.3	44.5	77.7	98.2
Q99LC3	NADH dehydrogenase [ubiquinone] 1 alpha subcomplex subunit 10, mitochondrial OS=Mus musculus OX=10090 GN=Ndufa10 PE=1 SV=1	48	15	34	15	355	40.6	7.78	122.68	81.3	96.6	94.1	161.7	112.5	87.4	86.1	88.2	82.6	105.9	81.4	121.3
Q9ES52	Phosphatidylinositol 3,4,5-trisphosphate 5-phosphatase 1 OS=Mus musculus OX=10090 GN=Inpp5d PE=1 SV=2	22	22	30	21	1191	133.5	7.8	94.32	84.1	81.3	83.1	74.7	138.1	90.5	137.2	131.5	104.6	150.4	104.5	75.7
P28828	Receptor-type tyrosine-protein phosphatase mu OS=Mus musculus OX=10090 GN=Ptprm PE=1 SV=2	19	19	26	18	1452	163.5	6.68	89.19	106.2	102	100.1	105	83.8	107.4	89.7	97.1	107.2	89.9	107.7	87.5
Q8QZS1	3-hydroxyisobutyryl-CoA hydrolase, mitochondrial OS=Mus musculus OX=10090 GN=Hibch PE=1 SV=1	46	17	32	17	385	43	8.06	107.39	103.1	108.8	112.8	123.3	90.4	98.3	77.7	81.2	93.8	87.5	87.5	103.7
Q9EPK7	Exportin-7 OS=Mus musculus OX=10090 GN=Xpo7 PE=1 SV=3	28	24	29	24	1087	123.7	6.38	94.38	103.2	98.6	102.3	93.4	90	95.8	105.8	101.8	111.1	92.8	103.8	88.6
O70370	Cathepsin S OS=Mus musculus OX=10090 GN=Ctss PE=1 SV=2	53	12	27	12	340	38.4	6.96	105.31	57.7	52.7	52.8	39.3	174.6	79.6	264.3	173.9	68	201.9	102.3	72.2
Q8K411	Presequence protease, mitochondrial OS=Mus musculus OX=10090 GN=Pitrm1 PE=1 SV=1	25	20	26	20	1036	117.3	7.2	88.78	93.9	93.2	96.8	106.6	117.1	94.3	103.3	110	93.5	113.8	96.5	94.2
Q3TKT4	Transcription activator BRG1 OS=Mus musculus OX=10090 GN=Smarca4 PE=1 SV=1	15	22	30	13	1613	181.3	8	94.77	96.7	93.8	95.4	88.8	110	94.7	114.3	111.8	102.2	118.7	99.1	86.6
Q8BZF8	Phosphoglucomutase-like protein 5 OS=Mus musculus OX=10090 GN=Pgm5 PE=1 SV=2	33	18	40	18	567	62.2	7.18	122.55	99.6	105.3	112.4	123.9	97.1	89.9	69.7	78.6	94.8	69	101.3	124.3
Q9D4H1	Exocyst complex component 2 OS=Mus musculus OX=10090 GN=Exoc2 PE=1 SV=1	22	17	25	17	924	103.9	7.18	97.26	98.7	98.5	100.2	89.7	100.4	104.9	102.9	107.9	106.1	102.2	102.8	89.4
Q9CQE8	RNA transcription, translation and transport factor protein OS=Mus musculus OX=10090 GN=RTRAF PE=1 SV=1	63	13	29	13	244	28.1	6.89	110.58	92.9	91.6	91.2	86.8	122.7	101.9	115.4	113.2	97	117.5	97.3	86.6
P55302	Alpha-2-macroglobulin receptor-associated protein OS=Mus musculus OX=10090 GN=Lrpap1 PE=1 SV=1	45	20	39	20	360	42.2	7.87	113.62	86.5	89.4	88.7	85.6	115.9	113.9	126.5	118.2	93	134.4	100	85.1
Q3ULW8	Protein mono-ADP-ribosyltransferase PARP3 OS=Mus musculus OX=10090 GN=Parp3 PE=2 SV=1	49	18	29	18	533	59.9	7.12	101.32	88.5	81	84.2	81.5	156.4	100	127.1	130.3	90.1	126.2	101.5	86
P25799	Nuclear factor NF-kappa-B p105 subunit OS=Mus musculus OX=10090 GN=Nfkb1 PE=1 SV=2	25	17	27	17	971	105.5	5.39	94.73	101.3	99.2	97.9	86	102.2	96.6	114.9	113	109.8	110.7	100.2	88.8
O35638	Cohesin subunit SA-2 OS=Mus musculus OX=10090 GN=Stag2 PE=1 SV=3	24	24	33	20	1231	141.2	5.43	103.88	101.3	99.9	99	86.7	107.5	93.4	102.9	110.2	102.3	104.5	91.7	103.6
P28661	Septin-4 OS=Mus musculus OX=10090 GN=Septin4 PE=1 SV=1	35	16	37	13	478	54.9	5.87	110.07	105.3	102	100.1	90.9	101.3	104.8	97.8	100.7	107.8	88.8	94.4	86.7
Q9CYR6	Phosphoacetylglucosamine mutase OS=Mus musculus OX=10090 GN=Pgm3 PE=1 SV=1	34	15	28	15	542	59.4	6.2	95.57	105.2	103.4	104.6	98.3	88.2	96.9	97.8	99.3	103.1	92.5	100	97.8
P37889	Fibulin-2 OS=Mus musculus OX=10090 GN=Fbln2 PE=1 SV=2	19	15	23	15	1221	131.7	4.68	86.85	69.7	66.9	73.2	72.4	206.9	89.3	189.5	133.6	60.6	192.7	91.7	65
Q9JLI8	Squamous cell carcinoma antigen recognized by T-cells 3 OS=Mus musculus OX=10090 GN=Sart3 PE=1 SV=1	22	20	34	20	962	109.6	5.24	101.54	94.7	94.2	96.3	84.1	122	96.2	111.8	113.8	102.1	112.5	97	90.3
Q62159	Rho-related GTP-binding protein RhoC OS=Mus musculus OX=10090 GN=Rhoc PE=1 SV=2	66	10	48	2	193	22	6.58	171.12	94.3	97.9	87.7	84.8	117.7	119.1	123.1	108.4	98.6	106.8	93.7	79.4
Q9Z1G4	V-type proton ATPase 116 kDa subunit a1 OS=Mus musculus OX=10090 GN=Atp6v0a1 PE=1 SV=3	24	16	28	16	839	96.4	6.76	95.12	99.7	95.2	95	88.5	95.4	105	112.4	126.1	95.3	113.4	107.6	87.8
Q6WVG3	BTB/POZ domain-containing protein KCTD12 OS=Mus musculus OX=10090 GN=Kctd12 PE=1 SV=1	55	14	31	13	327	35.9	5.81	104.48	96.8	89	91.7	85.2	123.2	86.3	119.9	113.8	101.5	121	103.1	81
P28656	Nucleosome assembly protein 1-like 1 OS=Mus musculus OX=10090 GN=Nap1l1 PE=1 SV=2	34	11	38	10	391	45.3	4.46	128.67	99.8	104.3	95.5	87.3	95	103.7	112	98.2	109.1	103.2	102.4	86.7
P99027	60S acidic ribosomal protein P2 OS=Mus musculus OX=10090 GN=Rplp2 PE=1 SV=3	61	7	22	7	115	11.6	4.54	108.92	86.9	85.5	88.7	82.2	124.4	105.8	134.2	111.2	97.9	143.5	93.7	81.8
Q8R2S8	CD177 antigen OS=Mus musculus OX=10090 GN=Cd177 PE=2 SV=1	32	20	34	20	817	87	5.67	100.15	74.2	138.4	67.2	67.2	220.8	80.9	72.7	82.3	152.1	100	74.1	59.8
Q3V3R1	Monofunctional C1-tetrahydrofolate synthase, mitochondrial OS=Mus musculus OX=10090 GN=Mthfd1l PE=1 SV=2	26	20	27	19	977	105.7	7.02	87.88	90.7	91.9	99.4	85.2	134.6	88.4	107.6	106.1	97.1	127.7	103.4	88.9
P39061	Collagen alpha-1(XVIII) chain OS=Mus musculus OX=10090 GN=Col18a1 PE=1 SV=4	10	14	30	14	1774	182.1	5.62	109.65	100.2	91.5	96.3	97.1	147.1	92	101.5	98.5	101.7	111.6	98.4	78.3
Q62418	Drebrin-like protein OS=Mus musculus OX=10090 GN=Dbnl PE=1 SV=2	46	17	39	17	436	48.7	4.92	113.73	97.3	97.2	88.2	81.2	109.9	100.9	109.3	118.1	107.7	112	98.3	90
O88543	COP9 signalosome complex subunit 3 OS=Mus musculus OX=10090 GN=Cops3 PE=1 SV=3	48	14	28	14	423	47.8	6.65	95.74	102.7	99	101.3	94.5	92.8	97.4	101.5	106.3	104.3	98.2	106.2	90.7
Q62351	Transferrin receptor protein 1 OS=Mus musculus OX=10090 GN=Tfrc PE=1 SV=1	31	21	28	21	763	85.7	6.57	92.13	97.6	95.4	102.1	91.3	95.7	104.1	114.3	104	122.3	105.6	97.8	82.8
Q70FJ1	A-kinase anchor protein 9 OS=Mus musculus OX=10090 GN=Akap9 PE=1 SV=2	8	24	24	24	3797	435.9	5.03	77.28	97.7	91.2	104.7	90.9	107.1	95.2	100.6	106.1	100.2	106.6	102.1	95.1
Q9D906	Ubiquitin-like modifier-activating enzyme ATG7 OS=Mus musculus OX=10090 GN=Atg7 PE=1 SV=1	32	17	32	17	698	77.5	6.4	105.48	99.2	94.7	95.7	86.8	87.9	104.3	119.5	122.4	103	105.8	103	83.4
B2RXC1	Trafficking protein particle complex subunit 11 OS=Mus musculus OX=10090 GN=Trappc11 PE=1 SV=1	22	17	24	17	1133	128.3	7.58	87.95	100.4	99.9	100.2	98.4	98.3	104.7	97.7	105.7	102.5	98	101.4	87.2
P62983	Ubiquitin-40S ribosomal protein S27a OS=Mus musculus OX=10090 GN=Rps27a PE=1 SV=2	72	12	105	4	156	17.9	9.64	304.34	104	95.9	98.1	91.3	105.1	91.9	106.2	99.5	105.4	103.7	97	85.7
Q921T2	Torsin-1A-interacting protein 1 OS=Mus musculus OX=10090 GN=Tor1aip1 PE=1 SV=3	38	18	35	17	595	66.7	7.05	112.41	98.9	97.9	90.7	90.5	130.5	94.5	101	120	101.5	111.8	92.3	86
P56959	RNA-binding protein FUS OS=Mus musculus OX=10090 GN=Fus PE=1 SV=1	19	11	45	11	518	52.6	9.36	161.74	98.8	86.6	89.3	82.3	112.6	96.4	119.3	117.5	105	123.1	94.6	85.1
Q61414	Keratin, type I cytoskeletal 15 OS=Mus musculus OX=10090 GN=Krt15 PE=1 SV=2	28	14	59	5	452	49.1	4.86	204.36	63	114	102.1	85.4	119.2	92.5	59	60.6	73.1	99.1	87.7	194.8
D3Z7P3	Glutaminase kidney isoform, mitochondrial OS=Mus musculus OX=10090 GN=Gls PE=1 SV=1	42	19	31	19	674	73.9	7.99	94.15	98.4	96.6	95.9	93.8	114.1	99	111.4	103.4	98.1	112	93.7	87.6
Q91YI0	Argininosuccinate lyase OS=Mus musculus OX=10090 GN=Asl PE=1 SV=1	30	12	21	12	464	51.7	6.96	77.61	100.8	98.7	103.2	91.8	99.8	94.4	106.3	103.5	108.1	99.3	101.2	88.9
Q9R0K7	Plasma membrane calcium-transporting ATPase 2 OS=Mus musculus OX=10090 GN=Atp2b2 PE=1 SV=2	10	13	29	1	1198	132.5	5.96	100.11	115.9	116	95.5	86.9	90.3	106.3	82.2	97.8	104.1	86.4	103.9	87.7
P14206	40S ribosomal protein SA OS=Mus musculus OX=10090 GN=Rpsa PE=1 SV=4	47	13	33	13	295	32.8	4.87	137.13	92.8	90.5	87.9	81.5	123.4	103.3	126.9	115.4	95.3	132	95.3	83.2
Q920E5	Farnesyl pyrophosphate synthase OS=Mus musculus OX=10090 GN=Fdps PE=1 SV=1	35	12	38	12	353	40.6	5.66	129.02	102	96.4	106.8	87.1	62.6	111.4	100.7	108.2	114.8	81.7	110.1	81.9
Q9WV55	Vesicle-associated membrane protein-associated protein A OS=Mus musculus OX=10090 GN=Vapa PE=1 SV=2	63	13	51	12	249	27.8	8.4	171.49	101.9	99.8	105.9	93.6	93.4	97.6	99.4	101.3	97.7	107.1	97.6	94.4
Q9Z1R2	Large proline-rich protein BAG6 OS=Mus musculus OX=10090 GN=Bag6 PE=1 SV=1	22	18	31	18	1154	121	5.71	102.68	100	94.5	101.3	94.6	97.3	98.7	107.4	109.3	101.9	105.7	105.2	88.6
Q9R0M4	Podocalyxin OS=Mus musculus OX=10090 GN=Podxl PE=1 SV=2	20	9	26	9	503	53.4	4.97	101.14	114.7	108	102.7	93.9	90.1	111.3	88.6	74.4	105.7	86.2	95.9	76.1
Q64010	Adapter molecule crk OS=Mus musculus OX=10090 GN=Crk PE=1 SV=1	51	14	35	14	304	33.8	5.55	126.85	107.1	105.6	101	94.8	97	99.1	98.7	92.1	106	90.8	99.4	91.8
Q8K1X1	WD repeat-containing protein 11 OS=Mus musculus OX=10090 GN=Wdr11 PE=1 SV=1	22	19	23	19	1223	135.9	7.11	86.73	100	95.5	96.2	88.9	102.4	103.4	107.6	118.1	99.7	103.3	101.2	88.7
Q64442	Sorbitol dehydrogenase OS=Mus musculus OX=10090 GN=Sord PE=1 SV=3	52	16	37	16	357	38.2	7.02	123.92	108.3	108.7	109.7	93.1	90.5	87.6	82.4	85.2	109.7	84.9	128.6	94.4
P50405	Pulmonary surfactant-associated protein B OS=Mus musculus OX=10090 GN=Sftpb PE=1 SV=1	28	10	44	10	377	41.7	6.2	144.25	109.8	116.3	89.3	83.7	91.6	90.8	98.8	129.8	84.6	125.3	104.2	89.3
P42232	Signal transducer and activator of transcription 5B OS=Mus musculus OX=10090 GN=Stat5b PE=1 SV=1	28	22	30	4	786	89.9	6.05	95.38	103.1	104.5	104.9	103.4	96	92.9	99.4	98.7	109	91.9	100.7	92.7
P60229	Eukaryotic translation initiation factor 3 subunit E OS=Mus musculus OX=10090 GN=Eif3e PE=1 SV=1	47	17	33	17	445	52.2	6.04	101.43	96.2	93.2	90.5	89.8	113.5	100.7	115.1	112.4	99.1	116.1	98.4	86.9
Q64524	Histone H2B type 2-E OS=Mus musculus OX=10090 GN=H2bc21 PE=1 SV=3	63	12	250	3	126	14	10.32	737.83	116.8	102.9	105.9	93.2	120.1	76.9	84.1	85.1	120.6	91.1	84.9	92.4
Q9JM14	5'(3')-deoxyribonucleotidase, cytosolic type OS=Mus musculus OX=10090 GN=Nt5c PE=1 SV=1	63	10	23	10	200	23.1	5.49	90.86	103	105.1	102	88.9	95.3	101.7	104.7	95.9	106	89.3	109.2	91.3
P46061	Ran GTPase-activating protein 1 OS=Mus musculus OX=10090 GN=Rangap1 PE=1 SV=2	35	18	27	18	589	63.5	4.68	95.17	93.3	90.4	92.6	82	118.9	98.9	121	116.3	99.1	123.3	103.4	83.6
Q9QZD8	Mitochondrial dicarboxylate carrier OS=Mus musculus OX=10090 GN=Slc25a10 PE=1 SV=2	50	12	27	12	287	31.7	9.32	105.85	103.7	105.3	105.4	85.7	89.5	108.2	87.7	100.4	98	100.5	97.7	98.5
Q8C7R4	Ubiquitin-like modifier-activating enzyme 6 OS=Mus musculus OX=10090 GN=Uba6 PE=1 SV=1	27	22	30	22	1053	117.9	6.11	93.4	94.9	98.4	97.1	91.7	102.7	99.2	110.7	107.6	107.2	107.8	100.6	94.1
P36371	Antigen peptide transporter 2 OS=Mus musculus OX=10090 GN=Tap2 PE=1 SV=1	29	16	24	16	702	77.4	7.24	87.27	92.2	95	84.5	81.5	150	93.9	115.8	117.2	121.6	120.8	93.1	76.9
Q9CZW5	Mitochondrial import receptor subunit TOM70 OS=Mus musculus OX=10090 GN=Tomm70 PE=1 SV=2	35	20	33	20	611	67.5	7.53	111.2	99.4	97	97.6	93.6	110.9	101.6	97.5	103.5	100.4	107.3	95.7	92.1
Q7TNP2	Serine/threonine-protein phosphatase 2A 65 kDa regulatory subunit A beta isoform OS=Mus musculus OX=10090 GN=Ppp2r1b PE=1 SV=2	29	15	39	4	601	65.9	5.1	142.83	92	105.7	104.2	86.7	101.3	100.5	107.8	99.5	109.7	105.1	110.2	78.8
P54320	Elastin OS=Mus musculus OX=10090 GN=Eln PE=1 SV=2	27	8	17	8	860	71.9	10.43	94.8	91	71	79.3	84.3	73.7	117	156	131.7	84.8	114.4	146.6	75.3
Q9Z1G3	V-type proton ATPase subunit C 1 OS=Mus musculus OX=10090 GN=Atp6v1c1 PE=1 SV=4	50	20	32	20	382	43.9	7.46	93.85	89	87	87.3	82.6	108	103.1	137.2	127.3	95.2	126.2	107.5	87.2
Q6P9J9	Anoctamin-6 OS=Mus musculus OX=10090 GN=Ano6 PE=1 SV=1	25	18	28	18	911	106.2	6.76	89.16	105.7	102	101.3	91	102.5	101.1	96.8	101	102.7	97.8	107.2	81.7
Q8BH97	Reticulocalbin-3 OS=Mus musculus OX=10090 GN=Rcn3 PE=1 SV=1	47	12	27	12	328	38	4.88	106.09	72.9	68.7	74.3	72.5	133.4	129.2	173.9	142.9	71.7	164	108.5	73.1
Q9QX47	Protein SON OS=Mus musculus OX=10090 GN=Son PE=1 SV=2	13	20	28	20	2444	265.5	5.6	86.77	94.9	97	100.6	118.9	110.2	90.2	101.3	99.7	101.3	107.8	95.1	93.4
Q8BT60	Copine-3 OS=Mus musculus OX=10090 GN=Cpne3 PE=1 SV=2	41	16	32	14	533	59.5	5.78	107.1	97.9	100.5	96.7	93	108.3	99.5	99.2	106.5	105.3	109.9	94.9	90.5
Q3TRM8	Hexokinase-3 OS=Mus musculus OX=10090 GN=Hk3 PE=1 SV=2	21	14	29	12	922	100	5.94	98.28	79.1	120.3	72.8	71.6	99.2	85.5	119.7	127.5	138.3	135.5	87.3	68.3
Q9DBG7	Signal recognition particle receptor subunit alpha OS=Mus musculus OX=10090 GN=Srpra PE=1 SV=1	31	19	33	19	636	69.6	8.95	105.72	92.1	90.4	92.8	87.9	120.9	98.8	114.9	113.9	96.4	122.2	94.9	85.5
A2A432	Cullin-4B OS=Mus musculus OX=10090 GN=Cul4b PE=1 SV=1	25	22	28	12	970	110.6	8.37	94.89	99.5	94.7	96.1	89.3	108.5	95.8	104	112.1	103.7	107.2	98.1	95
Q9QZB7	Actin-related protein 10 OS=Mus musculus OX=10090 GN=Actr10 PE=1 SV=2	59	19	34	19	417	46.2	7.61	106.68	102.3	104.4	103.7	94.2	93.3	103	97.8	99.3	104.7	96.6	103.3	87.8
Q8BK64	Activator of 90 kDa heat shock protein ATPase homolog 1 OS=Mus musculus OX=10090 GN=Ahsa1 PE=1 SV=2	57	15	32	15	338	38.1	5.53	107.17	96.7	97.3	102.1	87.1	94.3	106.4	105.8	100.3	103.8	103.7	99	103
Q8BH35	Complement component C8 beta chain OS=Mus musculus OX=10090 GN=C8b PE=1 SV=1	30	14	27	14	589	66.2	7.77	95.59	102.9	100.4	121.8	104.8	47.8	111.8	97.2	108.8	95.6	63	173.4	94
Q9D0F3	Protein ERGIC-53 OS=Mus musculus OX=10090 GN=Lman1 PE=1 SV=1	36	19	37	18	517	57.8	6.34	122.59	87.4	86.1	88.9	84.5	143.2	101.4	126.6	117.3	88.6	136.3	93.7	89.6
Q91V64	Isochorismatase domain-containing protein 1 OS=Mus musculus OX=10090 GN=Isoc1 PE=1 SV=1	59	12	27	12	297	32	7.39	95.85	107.1	105.2	102.3	103.3	88.3	90.7	101.6	102.7	103.2	92.5	96.4	95.1
Q64378	Peptidyl-prolyl cis-trans isomerase FKBP5 OS=Mus musculus OX=10090 GN=Fkbp5 PE=1 SV=1	43	20	31	20	456	50.9	7.8	107.7	85.6	86.5	79.8	77.6	145.3	103.4	134.4	118.7	99.3	126.2	94.8	83.1
Q8JZU2	Tricarboxylate transport protein, mitochondrial OS=Mus musculus OX=10090 GN=Slc25a1 PE=1 SV=1	42	13	35	13	311	33.9	9.89	126.53	91.9	102.5	94.4	90.6	96.1	132.4	90.5	98.7	91.3	91.7	100.4	109.3
Q9ET54	Palladin OS=Mus musculus OX=10090 GN=Palld PE=1 SV=2	12	16	32	15	1408	152	6.25	104.89	94.8	91.6	102.6	92.3	116.4	107.5	108.7	102.5	94.5	93.8	100.3	94.7
Q69ZR2	E3 ubiquitin-protein ligase HECTD1 OS=Mus musculus OX=10090 GN=Hectd1 PE=1 SV=2	13	25	28	25	2618	289.9	5.41	70.25	98.6	96.9	98.8	94.7	96.8	103.2	112.4	110.4	98.9	103.8	104.1	91.9
A2AAJ9	Obscurin OS=Mus musculus OX=10090 GN=Obscn PE=1 SV=3	13	27	34	27	8886	966	5.9	95.3	70.8	101.5	99.2	256.2	85.2	83.9	48.1	48.6	62	68.2	64.4	209.9
P53995	Anaphase-promoting complex subunit 1 OS=Mus musculus OX=10090 GN=Anapc1 PE=1 SV=2	17	24	29	24	1944	215.9	6.35	83.12	102.1	98.8	99.2	95.2	95.8	103.9	107.5	108.8	102.6	105.9	97	88
P70206	Plexin-A1 OS=Mus musculus OX=10090 GN=Plxna1 PE=1 SV=1	17	23	27	19	1894	211	6.9	84.97	99.8	100.7	102.3	92.1	90	102.4	101.4	108.5	105.9	98.9	111.4	85.8
Q91V76	Ester hydrolase C11orf54 homolog OS=Mus musculus OX=10090 PE=1 SV=1	59	14	26	14	315	35	6.29	88.58	105	102.3	100.8	94.5	94.8	111.3	97.9	99.2	103.3	88.2	99.2	91.6
Q8VCC9	Spondin-1 OS=Mus musculus OX=10090 GN=Spon1 PE=1 SV=1	32	20	36	20	807	90.8	6.02	118.1	97.7	96.3	95.5	88.2	138.6	93.3	114.4	98.8	93	99.7	97.5	87.9
O70435	Proteasome subunit alpha type-3 OS=Mus musculus OX=10090 GN=Psma3 PE=1 SV=3	55	16	36	16	255	28.4	5.44	110.72	98.5	97.2	95.6	87.4	112.7	100.6	114.2	110.5	104.7	113.2	97.3	85.1
P26369	Splicing factor U2AF 65 kDa subunit OS=Mus musculus OX=10090 GN=U2af2 PE=1 SV=3	39	13	31	13	475	53.5	9.09	105.17	93.8	91	93.5	82.5	123.5	93.6	116.2	111.9	105.2	126.3	94.9	85
Q8CJ53	Cdc42-interacting protein 4 OS=Mus musculus OX=10090 GN=Trip10 PE=1 SV=2	36	18	29	17	603	68.4	5.9	105.85	111.4	110.2	110.1	95.4	85.8	94.7	92.5	88.8	102.8	86.8	100.5	93.4
O35864	COP9 signalosome complex subunit 5 OS=Mus musculus OX=10090 GN=Cops5 PE=1 SV=3	60	14	21	14	334	37.5	6.54	89.01	102.2	102.7	98.6	92.7	103.6	99.1	103.9	102.6	102.7	100	95.5	87.4
P47911	60S ribosomal protein L6 OS=Mus musculus OX=10090 GN=Rpl6 PE=1 SV=3	45	19	53	19	296	33.5	10.7	157.37	91.4	88.5	89.5	82.7	121.2	104	126.3	119	95.6	135.1	94.4	88.9
Q60953	Protein PML OS=Mus musculus OX=10090 GN=Pml PE=1 SV=3	24	18	35	18	885	98.2	5.63	96.86	91.7	86.9	86.4	84.7	160.3	102.5	117.6	111.9	106.8	125.9	94.5	77.1
Q8BZ98	Dynamin-3 OS=Mus musculus OX=10090 GN=Dnm3 PE=1 SV=1	28	20	35	10	863	97.1	8.35	103.86	109.1	105.4	107	101.2	78.2	104.8	83.3	92	111.1	81.2	110.7	95.3
P55012	Solute carrier family 12 member 2 OS=Mus musculus OX=10090 GN=Slc12a2 PE=1 SV=2	17	17	23	17	1205	131	7.33	84.74	106.2	104	107.7	87.8	99.4	96.1	84	94.6	98.8	92	102.1	98.4
Q80U72	Protein scribble homolog OS=Mus musculus OX=10090 GN=Scrib PE=1 SV=2	17	20	29	19	1612	174	5.12	88.44	102.3	100.5	101.7	98.6	95.9	100	94.9	100.6	100.2	98.9	103.2	93.1
P61089	Ubiquitin-conjugating enzyme E2 N OS=Mus musculus OX=10090 GN=Ube2n PE=1 SV=1	86	14	48	14	152	17.1	6.57	151.48	98.9	99.7	103	94.8	98.2	98.4	109.4	95.9	104.7	101.4	100.8	89.2
O70251	Elongation factor 1-beta OS=Mus musculus OX=10090 GN=Eef1b PE=1 SV=5	63	12	41	12	225	24.7	4.69	146.36	87.1	87.8	86.6	81.8	119.8	112.2	136.4	118.7	93.4	135	101.3	81.3
Q9D024	Coiled-coil domain-containing protein 47 OS=Mus musculus OX=10090 GN=Ccdc47 PE=1 SV=2	42	17	27	17	483	55.8	4.84	102.36	95.5	93.4	90.9	89.1	111.4	104.1	115.3	110.8	99.8	124.1	98.8	85.3
Q9R0Q3	Transmembrane emp24 domain-containing protein 2 OS=Mus musculus OX=10090 GN=Tmed2 PE=1 SV=1	42	9	33	9	201	22.7	5.17	119.98	91.2	89	90.8	85.2	123.7	100.1	125.2	116.6	90.1	131.5	102	83.3
Q8R1G6	PDZ and LIM domain protein 2 OS=Mus musculus OX=10090 GN=Pdlim2 PE=1 SV=1	51	13	34	13	349	37.7	8.7	124.31	113.5	103.3	97.9	89.8	81.8	106.2	97	109.9	105.2	85.5	99.3	87
Q9D4H8	Cullin-2 OS=Mus musculus OX=10090 GN=Cul2 PE=1 SV=2	33	25	36	25	745	86.8	7.01	100.22	97.5	96.9	98.8	98.6	100	100.1	102.7	105.5	100.8	101.8	99.4	98.8
P24472	Glutathione S-transferase A4 OS=Mus musculus OX=10090 GN=Gsta4 PE=1 SV=3	62	13	48	11	222	25.5	7.39	137.31	117.1	113.4	119.2	98.1	97.9	81.2	77.1	77.5	104	82.4	87.2	101.2
O54890	Integrin beta-3 OS=Mus musculus OX=10090 GN=Itgb3 PE=1 SV=2	26	19	28	19	787	86.7	5.24	93.16	92.2	99.2	96	93.7	87.4	82.8	82.2	73.1	99.6	81.1	228.3	84.8
P51410	60S ribosomal protein L9 OS=Mus musculus OX=10090 GN=Rpl9 PE=1 SV=2	62	11	36	11	192	21.9	9.95	123.86	91.9	88.1	89.3	81.9	124.6	101.7	130.6	119.3	95.3	138.1	93	83.7
Q8BRF7	Sec1 family domain-containing protein 1 OS=Mus musculus OX=10090 GN=Scfd1 PE=1 SV=1	41	20	29	20	639	72.3	6.38	93.51	97.4	94.6	93.4	88.5	112.2	102.1	112.6	113.6	98.9	116.6	96.6	88.5
Q8BUV3	Gephyrin OS=Mus musculus OX=10090 GN=Gphn PE=1 SV=2	31	19	24	19	769	83.2	5.6	76.51	100.9	99.7	104.3	96.3	89.3	101.9	100.9	102.7	102.6	95.7	104.8	91.5
Q8K3G9	DCC-interacting protein 13-beta OS=Mus musculus OX=10090 GN=Appl2 PE=1 SV=1	49	21	26	20	662	73.8	5.03	81.81	97.8	96.7	104.8	88.4	115.3	94.6	89.4	93.9	100.4	95.3	100.2	118.2
Q9JIG7	Coiled-coil domain-containing protein 22 OS=Mus musculus OX=10090 GN=Ccdc22 PE=1 SV=1	34	15	28	15	627	70.8	6.01	93.97	98.5	97.3	96.4	90.4	105.1	101.8	108.5	111.7	102.7	107.2	100.9	89.9
P28798	Progranulin OS=Mus musculus OX=10090 GN=Grn PE=1 SV=2	23	10	22	10	589	63.4	6.8	98.92	81.4	74.7	76.8	73.1	156.4	96.2	145.7	141.8	89.1	151.5	102.9	80.8
Q8K2Q9	Shootin-1 OS=Mus musculus OX=10090 GN=Shtn1 PE=1 SV=1	29	18	26	18	631	71.3	5.44	89.42	93	90.2	92	85.2	97.3	102.7	132	128.5	97.1	120.5	107.4	84.8
Q6P069	Sorcin OS=Mus musculus OX=10090 GN=Sri PE=1 SV=1	69	12	45	12	198	21.6	5.59	127.32	104.9	105.5	99	86.8	106.1	94.8	99.3	92.1	109.7	97.4	96.4	87.4
O08547	Vesicle-trafficking protein SEC22b OS=Mus musculus OX=10090 GN=Sec22b PE=1 SV=3	51	11	30	11	215	24.7	8.51	113.99	93.6	93.3	94.4	89.3	112.7	102.3	116.3	111.6	96.9	124.1	100.4	83.5
Q8BVI4	Dihydropteridine reductase OS=Mus musculus OX=10090 GN=Qdpr PE=1 SV=2	63	11	27	11	241	25.6	7.81	100.74	106.8	105.4	101.4	97.3	89.3	100.6	98.8	97.8	101.2	93.9	98.2	102.1
P01867	Ig gamma-2B chain C region OS=Mus musculus OX=10090 GN=Igh-3 PE=1 SV=3	31	9	31	9	404	44.2	6.52	114.23	79.2	82	107.2	85	76.4	104.7	118	107.5	216.3	70.2	136.4	66.9
O89103	Complement component C1q receptor OS=Mus musculus OX=10090 GN=Cd93 PE=1 SV=1	27	12	28	12	644	69.3	5.07	123.55	117.9	105.2	102.2	99.9	62.9	121.1	80.5	88.1	115.6	71.9	109.8	80
Q9JIW9	Ras-related protein Ral-B OS=Mus musculus OX=10090 GN=Ralb PE=1 SV=1	50	10	24	5	206	23.3	6.62	103.29	112.3	103.3	105.2	95.8	95.6	89.5	96.5	93.3	110.1	91.5	102	82.9
Q9D554	Splicing factor 3A subunit 3 OS=Mus musculus OX=10090 GN=Sf3a3 PE=1 SV=2	35	16	31	16	501	58.8	5.34	112.77	92.8	93.7	92.6	84.7	125.3	98.2	112.6	120.2	101.6	121.1	93.7	81.7
P53395	Lipoamide acyltransferase component of branched-chain alpha-keto acid dehydrogenase complex, mitochondrial OS=Mus musculus OX=10090 GN=Dbt PE=1 SV=2	33	15	30	15	482	53.2	8.6	104.84	115.3	114.6	118.2	107.4	90.6	93.4	81.4	82	96.8	87.7	86.2	97
Q9CQA3	Succinate dehydrogenase [ubiquinone] iron-sulfur subunit, mitochondrial OS=Mus musculus OX=10090 GN=Sdhb PE=1 SV=1	65	17	40	16	282	31.8	8.68	123.17	88.2	99.4	99.1	152.5	113.6	86.8	85.2	91.9	86.2	103.2	81	109.8
Q8R307	Vacuolar protein sorting-associated protein 18 homolog OS=Mus musculus OX=10090 GN=Vps18 PE=1 SV=2	23	15	19	15	973	110.1	6.09	70.25	97.2	94	101.5	88.7	104.6	100	110.9	110.9	100.8	107.9	104.7	87
Q9CQC6	Basic leucine zipper and W2 domain-containing protein 1 OS=Mus musculus OX=10090 GN=Bzw1 PE=1 SV=1	46	19	34	18	419	48	5.92	105.3	93.6	91.4	90.5	83.7	117.7	104.2	126.4	109.8	100.9	125.5	99.3	81.4
Q8VEH3	ADP-ribosylation factor-like protein 8A OS=Mus musculus OX=10090 GN=Arl8a PE=1 SV=1	60	10	28	4	186	21.4	7.77	120.18	99.9	97.5	92.6	85.3	110.6	104.6	110.6	111.1	99.7	112.2	99.2	83.6
Q99MI1	ELKS/Rab6-interacting/CAST family member 1 OS=Mus musculus OX=10090 GN=Erc1 PE=1 SV=1	23	23	29	23	1120	128.3	5.87	82.66	99	102.1	98.8	102.5	96.1	99.9	99.9	106.3	97.6	100.7	97.5	103.2
Q920B9	FACT complex subunit SPT16 OS=Mus musculus OX=10090 GN=Supt16h PE=1 SV=2	23	23	31	23	1047	119.7	5.66	93.8	95.2	92.4	95.3	85.8	120.5	93.5	112.7	115.4	106	120.7	94.7	87.8
B2RSH2	Guanine nucleotide-binding protein G(i) subunit alpha-1 OS=Mus musculus OX=10090 GN=Gnai1 PE=1 SV=1	61	17	45	6	354	40.3	5.97	150.59	97.4	105.5	100.6	93.5	100.6	107.1	93.1	97	100.4	98.4	89.3	99.1
Q9JJU8	SH3 domain-binding glutamic acid-rich-like protein OS=Mus musculus OX=10090 GN=Sh3bgrl PE=1 SV=1	93	11	45	11	114	12.8	4.92	171.01	104.4	98.8	100.7	90.2	111.2	101.3	106.5	103.6	104.3	93.6	102.6	85.4
Q9DB20	ATP synthase subunit O, mitochondrial OS=Mus musculus OX=10090 GN=Atp5po PE=1 SV=1	61	13	42	13	213	23.3	9.99	144.5	89.6	99.3	103.3	158.1	103.7	85.5	82.9	83.4	84.6	97.6	79.9	115.6
O35295	Transcriptional activator protein Pur-beta OS=Mus musculus OX=10090 GN=Purb PE=1 SV=3	60	12	25	11	324	33.9	5.43	103.33	98.4	98.3	93.9	85.9	107.2	107.5	109.6	108.3	102.2	105.3	99.5	86.3
Q9Z315	U4/U6.U5 tri-snRNP-associated protein 1 OS=Mus musculus OX=10090 GN=Sart1 PE=1 SV=1	27	17	24	17	806	90.8	5.82	80.4	94.8	95.5	98.3	90.6	110.5	95.2	107.4	107.5	106.1	111.2	95.9	91.8
Q9WTX5	S-phase kinase-associated protein 1 OS=Mus musculus OX=10090 GN=Skp1 PE=1 SV=3	93	13	36	13	163	18.7	4.54	133.36	100.8	100.9	98.1	89.6	103.3	102.9	105.9	94.9	101.5	101.1	96.1	93.4
Q921F4	Heterogeneous nuclear ribonucleoprotein L-like OS=Mus musculus OX=10090 GN=Hnrnpll PE=1 SV=3	35	14	24	14	591	64.1	5.85	90.64	102	94.5	96.4	83.4	114.8	96.1	109	115.5	105.9	113.2	91.9	87.6
P70290	55 kDa erythrocyte membrane protein OS=Mus musculus OX=10090 GN=Mpp1 PE=1 SV=1	53	19	33	19	466	52.2	7.2	102.87	111.8	109.6	111	94.5	84	93.3	106.6	86.6	110.3	90.2	104.4	88.3
Q91VM5	RNA binding motif protein, X-linked-like-1 OS=Mus musculus OX=10090 GN=Rbmxl1 PE=2 SV=1	46	19	47	5	388	42.1	9.99	129.27	94.9	89.1	90.5	81.9	136.5	91.7	116.2	114.8	103.1	123.6	91.4	94.4
O70439	Syntaxin-7 OS=Mus musculus OX=10090 GN=Stx7 PE=1 SV=3	62	11	33	11	261	29.8	5.78	122.8	112.3	104.9	98.1	91.9	94	101.5	93.4	94	113.1	102.8	97.7	83.7
Q9JL35	High mobility group nucleosome-binding domain-containing protein 5 OS=Mus musculus OX=10090 GN=Hmgn5 PE=1 SV=2	45	14	29	14	406	45.3	4.37	97.76	106.8	102.5	110.2	95.7	105	89.3	85.8	85.3	113.3	94.2	88.1	94
P70248	Unconventional myosin-If OS=Mus musculus OX=10090 GN=Myo1f PE=1 SV=1	22	21	27	14	1099	125.9	8.92	84.63	80	89.7	79.2	71.3	116.3	88.6	152.2	144.9	109	152.7	100.3	77.8
A6H8H2	DENN domain-containing protein 4C OS=Mus musculus OX=10090 GN=Dennd4c PE=1 SV=1	16	23	29	23	1906	211.3	6.4	82.85	101.4	95.5	98.7	97.4	94.5	98.5	102.5	108.4	102.3	101.7	105	88.7
Q5DTX6	Junctional protein associated with coronary artery disease OS=Mus musculus OX=10090 GN=Jcad PE=1 SV=2	22	22	27	22	1320	144.7	6.52	79.41	107.9	99.6	104.8	96.7	94.3	105	91.4	99.1	102.2	92.6	104.8	85.5
Q4LDD4	Arf-GAP with Rho-GAP domain, ANK repeat and PH domain-containing protein 1 OS=Mus musculus OX=10090 GN=Arap1 PE=1 SV=2	15	18	25	18	1452	162.2	6.18	77	99.2	92.5	97.9	92.1	98.5	98.8	105.4	105.6	104.6	101.1	111.8	94.9
Q9Z247	Peptidyl-prolyl cis-trans isomerase FKBP9 OS=Mus musculus OX=10090 GN=Fkbp9 PE=1 SV=1	30	15	25	14	570	63	5.21	91.57	90.8	90.6	88.7	84.8	117.7	113.8	132.9	119.7	92.6	125.6	100.8	77.3
Q9DBD0	Inhibitor of carbonic anhydrase OS=Mus musculus OX=10090 GN=Ica PE=1 SV=1	29	20	29	19	700	76.7	7.25	97.44	105.3	108.3	116.5	100.8	65.5	105.8	104.4	109.9	91.3	67.8	171	98.2
Q8CCJ3	E3 UFM1-protein ligase 1 OS=Mus musculus OX=10090 GN=Ufl1 PE=1 SV=2	29	18	26	17	793	89.5	6.67	78.61	96.7	93.2	95.2	87.4	115.2	100.6	110.5	113.9	98.7	116.5	97.1	83.6
Q6NZC7	SEC23-interacting protein OS=Mus musculus OX=10090 GN=Sec23ip PE=1 SV=2	26	24	39	23	998	110.7	5.94	112.19	93.3	94.4	92	89.4	112.1	108.4	119.1	117.6	95.8	118.8	98.1	85.3
Q8BKX1	Brain-specific angiogenesis inhibitor 1-associated protein 2 OS=Mus musculus OX=10090 GN=Baiap2 PE=1 SV=2	40	16	23	16	535	59.2	9.04	82.05	102	99.2	99.7	86.9	95.5	97.7	101	102.1	106.6	102.2	99.9	91.7
P16330	2',3'-cyclic-nucleotide 3'-phosphodiesterase OS=Mus musculus OX=10090 GN=Cnp PE=1 SV=3	40	17	31	16	420	47.1	8.97	94.28	95.4	95	106.8	93.7	103.9	95	86.9	89.2	104.6	98.3	106	109.8
Q5EG47	5'-AMP-activated protein kinase catalytic subunit alpha-1 OS=Mus musculus OX=10090 GN=Prkaa1 PE=1 SV=2	43	21	32	15	559	63.9	8.12	95.48	100.8	100.8	98.8	92.2	100	101.4	102.3	99.2	104.7	101.2	99.5	92.2
P42230	Signal transducer and activator of transcription 5A OS=Mus musculus OX=10090 GN=Stat5a PE=1 SV=1	25	20	26	2	793	90.8	6.39	86	99.1	97.7	93.8	86.9	107.5	101.7	128.5	112.5	106.5	113.6	100.5	91.7
Q3TCH7	Cullin-4A OS=Mus musculus OX=10090 GN=Cul4a PE=1 SV=1	28	21	31	11	759	87.7	8.35	98.21	98.3	98.9	101.1	100.1	98.5	98.5	96	107.3	103.8	98.1	100.8	98.3
Q9CZX8	40S ribosomal protein S19 OS=Mus musculus OX=10090 GN=Rps19 PE=1 SV=3	61	12	49	12	145	16.1	10.4	163.57	92.3	87.3	92.5	83.1	133.6	99	129.8	112.4	95.3	138.3	95	82.8
Q3TBD2	Rho GTPase-activating protein 45 OS=Mus musculus OX=10090 GN=Arhgap45 PE=1 SV=2	21	18	30	18	1116	122.8	5.94	99.24	95	100.4	94.8	81	109.6	88.3	110.4	106.4	112.2	118.2	106	84
Q61411	GTPase HRas OS=Mus musculus OX=10090 GN=Hras PE=1 SV=2	66	8	23	2	189	21.3	5.31	107.88	112.7	109	105	93	81	98.7	91.5	93.5	106.2	88.2	106.1	94.2
Q9Z329	Inositol 1,4,5-trisphosphate receptor type 2 OS=Mus musculus OX=10090 GN=Itpr2 PE=1 SV=4	12	30	35	18	2701	307.3	6.44	99.55	101.8	105.5	102.5	105.2	99.8	92.6	92.6	102.6	101.6	100.1	93.9	91.1
Q68FL4	Putative adenosylhomocysteinase 3 OS=Mus musculus OX=10090 GN=Ahcyl2 PE=1 SV=1	39	23	32	10	613	66.9	7.36	94.07	107.9	105.4	105.4	91.9	93.3	102.4	93.4	101	105.9	91.1	89.9	89.4
Q9QY81	Nuclear pore membrane glycoprotein 210 OS=Mus musculus OX=10090 GN=Nup210 PE=1 SV=2	15	19	26	19	1886	204	6.65	81.22	98.1	95.1	96.4	88.7	101.9	92.9	110.7	108.5	110.7	110.4	101	94.4
Q8CFI7	DNA-directed RNA polymerase II subunit RPB2 OS=Mus musculus OX=10090 GN=Polr2b PE=1 SV=2	22	22	31	22	1174	133.8	6.87	93.05	99.6	92.3	96.2	91.1	113.4	100	106	112.7	102.5	109.3	96.5	94.5
Q8R164	Valacyclovir hydrolase OS=Mus musculus OX=10090 GN=Bphl PE=1 SV=1	54	14	32	14	291	32.8	8.94	113.32	105.6	106.2	115.2	93.6	94.8	94.7	84.5	83.5	104.5	92.4	90.2	97.5
Q62077	1-phosphatidylinositol 4,5-bisphosphate phosphodiesterase gamma-1 OS=Mus musculus OX=10090 GN=Plcg1 PE=1 SV=2	21	20	27	20	1302	149.6	5.8	83.09	103	96.7	103.6	98.6	95.6	109.3	100	105.1	103.3	91.4	104.8	84.6
Q3V0K9	Plastin-1 OS=Mus musculus OX=10090 GN=Pls1 PE=1 SV=1	34	17	26	14	630	70.4	5.38	89.27	99.8	96.9	98.9	90.9	91	95.5	94	98.1	109.2	87.6	140	89
Q9ER72	Cysteine--tRNA ligase, cytoplasmic OS=Mus musculus OX=10090 GN=Cars1 PE=1 SV=2	26	20	27	20	831	94.8	6.76	86.37	94.9	98	98.4	86.5	105.9	103.8	113.2	111.7	103.5	113.1	103.9	87.9
Q99JB8	Protein kinase C and casein kinase II substrate protein 3 OS=Mus musculus OX=10090 GN=Pacsin3 PE=1 SV=1	42	15	24	15	424	48.6	6.1	79.54	98.9	104.8	97.1	110	86.2	100.7	81.1	88.1	92.6	83.6	91.3	149.4
Q8VH51	RNA-binding protein 39 OS=Mus musculus OX=10090 GN=Rbm39 PE=1 SV=2	29	13	29	13	530	59.4	10.1	98.41	99.6	91.4	97.3	86.7	112.6	91.2	117.9	111.5	102.2	116.7	99.5	86.7
Q61553	Fascin OS=Mus musculus OX=10090 GN=Fscn1 PE=1 SV=4	34	13	24	13	493	54.5	6.89	90.33	76.5	71.7	73.5	74	138	110.6	181.9	147.6	86.7	162.3	98.8	77.4
P54726	UV excision repair protein RAD23 homolog A OS=Mus musculus OX=10090 GN=Rad23a PE=1 SV=2	56	14	34	12	363	39.7	4.58	124.8	100.9	98	104.1	91.5	92.9	95.8	115.7	98.4	106.4	104.2	102.6	87.6
Q9D8Y0	EF-hand domain-containing protein D2 OS=Mus musculus OX=10090 GN=Efhd2 PE=1 SV=1	60	13	36	13	240	26.8	5.06	110.66	87.2	84.8	90.4	85.3	133.3	87.7	132.1	114.2	100.5	128	95.2	86.4
Q9DBS5	Kinesin light chain 4 OS=Mus musculus OX=10090 GN=Klc4 PE=1 SV=1	35	20	27	13	619	68.6	6.09	81.94	103.8	100.5	98	90.6	91.6	104.4	102.7	106.1	102	97.7	106.2	88.1
Q61550	Double-strand-break repair protein rad21 homolog OS=Mus musculus OX=10090 GN=Rad21 PE=1 SV=3	34	12	19	12	635	72	4.64	83.26	102.5	98.6	100	86.4	111.4	92.5	105.9	109.2	106.1	105.5	93.9	89
P62242	40S ribosomal protein S8 OS=Mus musculus OX=10090 GN=Rps8 PE=1 SV=2	52	12	28	12	208	24.2	10.32	99.33	89.2	86.7	85.9	86.4	125.1	102.4	129	118.7	95.4	139.6	92.8	85.1
Q9CSN1	SNW domain-containing protein 1 OS=Mus musculus OX=10090 GN=Snw1 PE=1 SV=3	45	20	31	20	536	61.4	9.48	95.56	96	94.5	98.2	88.5	115.4	92.6	110.8	112.4	105.6	118.1	95.1	86.4
Q9D2G2	Dihydrolipoyllysine-residue succinyltransferase component of 2-oxoglutarate dehydrogenase complex, mitochondrial OS=Mus musculus OX=10090 GN=Dlst PE=1 SV=1	37	15	37	15	454	49	8.95	126.8	101.8	105.7	104.7	131.5	103.1	89.4	83.1	81.9	96	93.9	85.8	102.6
Q9EPB4	Apoptosis-associated speck-like protein containing a CARD OS=Mus musculus OX=10090 GN=Pycard PE=1 SV=1	53	9	21	9	193	21.4	5.43	86.67	77.8	83.5	83.1	71.7	157.5	96	161.1	121.4	97.9	152.8	93.5	77.5
P08556	GTPase NRas OS=Mus musculus OX=10090 GN=Nras PE=1 SV=1	62	8	26	2	189	21.2	5.17	110.25	107.8	105.8	104.5	95.9	90.6	101.4	89.2	92.7	108.5	92.7	97.6	85.8
Q9CQ65	S-methyl-5'-thioadenosine phosphorylase OS=Mus musculus OX=10090 GN=Mtap PE=1 SV=1	67	13	27	13	283	31	7.14	110.29	97.6	97.1	99.9	95.5	106	98.6	106.5	105.9	102.8	104.1	95.8	90.2
Q91Z53	Glyoxylate reductase/hydroxypyruvate reductase OS=Mus musculus OX=10090 GN=Grhpr PE=1 SV=1	55	11	17	11	328	35.3	7.65	81.35	111.9	110	111.8	109	92.1	92.2	87.6	85.6	106.2	81.7	94.2	93.1
Q9CZR2	N-acetylated-alpha-linked acidic dipeptidase 2 OS=Mus musculus OX=10090 GN=Naalad2 PE=1 SV=2	28	15	23	12	740	82.7	8.37	88.62	89.2	82.4	89.8	84	164.1	87.8	112.2	120.4	89.5	122.9	99.9	98.8
Q8CHP8	Glycerol-3-phosphate phosphatase OS=Mus musculus OX=10090 GN=Pgp PE=1 SV=1	59	15	28	15	321	34.5	5.35	85.56	99.7	107.7	98.7	95.7	97	99	102.6	98.6	105.6	96.4	97.3	97.7
P11352	Glutathione peroxidase 1 OS=Mus musculus OX=10090 GN=Gpx1 PE=1 SV=2	60	10	43	10	201	22.3	7.21	116.2	108.4	114.1	104.3	89.4	91.8	90	115.2	96.9	99.5	96.1	99.8	88
Q8R0F9	SEC14-like protein 4 OS=Mus musculus OX=10090 GN=Sec14l4 PE=1 SV=1	55	20	33	20	403	46	7.12	98.89	122.3	120.4	119.1	104.5	63.7	91.4	74.6	81.2	109	67.3	91.2	93.7
P28658	Ataxin-10 OS=Mus musculus OX=10090 GN=Atxn10 PE=1 SV=2	37	19	31	19	475	53.7	5.25	92.04	99.6	94.9	97	89	90.4	106	110.2	117.7	105.6	105.7	102.2	87.1
Q5SUA5	Unconventional myosin-Ig OS=Mus musculus OX=10090 GN=Myo1g PE=1 SV=1	24	17	20	15	1024	117.2	8.59	76.89	85.6	87.7	86.5	79.1	127.3	90.3	139.2	131.3	103.9	140.1	101.4	79.5
Q3ULJ0	Glycerol-3-phosphate dehydrogenase 1-like protein OS=Mus musculus OX=10090 GN=Gpd1l PE=1 SV=2	53	14	26	12	351	38.2	6.77	83.51	106.3	104.2	110.2	99.5	91.5	94.1	84.1	84.7	103.7	84.5	103.1	107.1
Q8K182	Complement component C8 alpha chain OS=Mus musculus OX=10090 GN=C8a PE=1 SV=1	35	15	28	15	587	66	6.54	98.8	101.3	104.4	131.5	107.5	40.6	113.3	94.4	111.9	98.6	57.4	184.7	81.8
P01864	Ig gamma-2A chain C region secreted form OS=Mus musculus OX=10090 PE=1 SV=1	19	6	32	6	335	36.6	8.22	132.92	117.2	123	119.8	92.1	99.4	115.8	135.4	118.2	81.9	83.4	135.6	58.6
Q8K4Q8	Collectin-12 OS=Mus musculus OX=10090 GN=Colec12 PE=1 SV=1	25	17	25	17	742	81.3	5.49	87.28	96.1	89.6	89.3	90.7	125.8	108.7	111.9	110.5	96.4	118.3	103.2	82
Q3UIA2	Rho GTPase-activating protein 17 OS=Mus musculus OX=10090 GN=Arhgap17 PE=1 SV=1	21	14	27	14	846	92.1	7.56	95.51	98.4	99.6	95.9	85.9	96.2	99.4	111	114.6	107.6	106.9	102.9	87
Q8R317	Ubiquilin-1 OS=Mus musculus OX=10090 GN=Ubqln1 PE=1 SV=1	31	11	22	8	582	61.9	4.94	79.97	101.7	101.5	102.4	97.3	94.6	100.5	104	98.2	104	105.3	95	89.8
Q99JF8	PC4 and SFRS1-interacting protein OS=Mus musculus OX=10090 GN=Psip1 PE=1 SV=1	34	18	27	17	528	59.7	9.13	93.15	101.9	98.5	101.2	88.6	117.3	87	103.3	99.1	108.8	110	89.9	87
Q8VCA8	Secernin-2 OS=Mus musculus OX=10090 GN=Scrn2 PE=1 SV=1	50	12	18	12	425	46.6	5.71	83.47	107.5	108.3	108.3	100	84.6	96	90.6	91.4	106	81.6	100.1	98.7
Q9WUM5	Succinate--CoA ligase [ADP/GDP-forming] subunit alpha, mitochondrial OS=Mus musculus OX=10090 GN=Suclg1 PE=1 SV=4	35	11	33	11	346	36.1	9.39	115.98	103.1	109.8	110.7	142	96.8	87.7	73.2	79.7	94.8	87.2	81.7	98.5
Q8K4I3	Rho guanine nucleotide exchange factor 6 OS=Mus musculus OX=10090 GN=Arhgef6 PE=1 SV=1	27	18	26	16	771	87	5.87	88.69	95.5	94.4	95.3	87	120.9	96	112	111.8	102.9	114.9	96.5	90.5
P81117	Nucleobindin-2 OS=Mus musculus OX=10090 GN=Nucb2 PE=1 SV=2	44	17	29	17	420	50.3	5.15	94.72	93.8	91.5	92.7	83.9	124	102.9	119	106.8	94.7	131.2	101.5	84.2
P29391	Ferritin light chain 1 OS=Mus musculus OX=10090 GN=Ftl1 PE=1 SV=2	60	8	24	8	183	20.8	6	107.92	87	66.5	78.2	63	133.4	84.8	125.6	128	73.4	104.3	105.5	119.6
B2RUR8	OTU domain-containing protein 7B OS=Mus musculus OX=10090 GN=Otud7b PE=1 SV=1	25	17	24	17	840	91.9	6.86	78.35	117.4	109.7	109.1	102.2	67.3	99.4	84.3	92.3	106.9	77.2	106.5	91.1
Q61702	Inter-alpha-trypsin inhibitor heavy chain H1 OS=Mus musculus OX=10090 GN=Itih1 PE=1 SV=2	21	13	23	13	907	101	6.96	80.64	102.2	104.7	111.7	112.8	71.8	105.6	114.5	101.3	89.4	88.5	141.4	92
Q9D2V7	Coronin-7 OS=Mus musculus OX=10090 GN=Coro7 PE=1 SV=2	25	16	25	16	922	100.7	5.77	87.43	94.1	94.5	88.8	83.4	117.8	97.5	114.9	116.3	108.8	119.8	97.8	85.4
Q62383	Transcription elongation factor SPT6 OS=Mus musculus OX=10090 GN=Supt6h PE=1 SV=2	17	22	26	22	1726	199	4.93	72.12	98	94	98	89.7	111.4	99.4	109	109	100.8	111.1	97.2	86
P50096	Inosine-5'-monophosphate dehydrogenase 1 OS=Mus musculus OX=10090 GN=Impdh1 PE=1 SV=2	27	12	20	11	514	55.2	6.8	74.39	112.4	108.6	108.3	99.8	74.4	102.3	80.5	90.5	114.9	83.6	104.5	88.3
Q9Z0H8	CAP-Gly domain-containing linker protein 2 OS=Mus musculus OX=10090 GN=Clip2 PE=1 SV=2	22	21	26	15	1047	115.8	6.48	86.44	100.4	94	95.3	91.9	98.9	101.4	105.2	107.6	104.6	105.4	109.9	88.7
A2A8L1	Chromodomain-helicase-DNA-binding protein 5 OS=Mus musculus OX=10090 GN=Chd5 PE=1 SV=1	9	16	25	1	1946	222.4	6.24	76.45
O35250	Exocyst complex component 7 OS=Mus musculus OX=10090 GN=Exoc7 PE=1 SV=2	30	20	27	20	697	79.9	6.98	80.68	106.4	100	101.5	92.4	96.5	99	101.9	108.2	105.9	96.6	103.3	85.4
Q62469	Integrin alpha-2 OS=Mus musculus OX=10090 GN=Itga2 PE=1 SV=2	19	15	22	15	1178	128.9	5.21	80.94	101.2	94.9	96.5	90.1	102.2	98.3	90.3	93.7	119	90.3	131.4	84.8
Q9QZD9	Eukaryotic translation initiation factor 3 subunit I OS=Mus musculus OX=10090 GN=Eif3i PE=1 SV=1	65	16	24	16	325	36.4	5.64	81.27	94.7	94.7	93.3	84.8	115.3	106.3	117.3	111.3	98.8	121.3	102.3	85.9
Q91YE8	Synaptopodin-2 OS=Mus musculus OX=10090 GN=Synpo2 PE=1 SV=2	24	21	30	21	1087	116.5	7.37	83.35	81.8	86.1	110.4	115.4	174.3	94.6	68.3	76.1	79.5	83.2	105.5	123.8
Q9JKC8	AP-3 complex subunit mu-1 OS=Mus musculus OX=10090 GN=Ap3m1 PE=1 SV=1	47	14	28	10	418	46.9	6.93	107.36	95.2	93.6	95.4	84.9	105.4	106.4	120.2	120	98.7	116.2	99.8	83.4
P50752	Troponin T, cardiac muscle OS=Mus musculus OX=10090 GN=Tnnt2 PE=1 SV=2	44	15	33	15	301	35.8	5.01	111.65	70.6	111	111.1	348.4	83	42.1	31.5	34.4	58.4	59.1	53.7	138.3
Q60631	Growth factor receptor-bound protein 2 OS=Mus musculus OX=10090 GN=Grb2 PE=1 SV=1	70	14	34	14	217	25.2	6.32	112.95	100.4	102.9	97.9	89.8	98.3	94.4	115.1	106	98.8	104	115.9	90.8
P12791	Cytochrome P450 2B10 OS=Mus musculus OX=10090 GN=Cyp2b10 PE=1 SV=1	28	16	37	12	500	56.7	7.59	125	126.3	118.7	118	102.8	59.1	92.2	65.4	76.7	115.6	71.2	94.5	88.6
A6H6E2	Multimerin-2 OS=Mus musculus OX=10090 GN=Mmrn2 PE=1 SV=1	23	16	18	16	943	105.1	5.57	73.96	96.7	88.9	96.2	93.1	111	112.7	119.5	103.9	99.7	110.5	103.9	79.5
B2RUP2	Protein unc-13 homolog D OS=Mus musculus OX=10090 GN=Unc13d PE=1 SV=2	24	17	18	17	1085	123	6.62	72.42	99.8	97.3	100.4	93.1	87.6	97.5	97	113.8	104.7	103.2	122.3	80.4
P52430	Serum paraoxonase/arylesterase 1 OS=Mus musculus OX=10090 GN=Pon1 PE=1 SV=2	45	12	34	12	355	39.5	5.22	125.7	152.6	141.1	146.4	102.9	52.5	80.1	60.1	55.4	98.5	55.6	92	88.4
Q6DIC0	Probable global transcription activator SNF2L2 OS=Mus musculus OX=10090 GN=Smarca2 PE=1 SV=1	13	20	26	11	1577	180.1	7.2	87.44	100.6	97.6	100.3	92.3	106.8	98.5	103.6	109	105.2	104.6	97.3	83.1
Q8BWY3	Eukaryotic peptide chain release factor subunit 1 OS=Mus musculus OX=10090 GN=Etf1 PE=1 SV=4	37	14	23	14	437	49	5.71	86.05	90.9	92.9	88.4	81.6	111.2	110.6	128.7	112.4	100.2	122	101.6	85.1
Q9D7G0	Ribose-phosphate pyrophosphokinase 1 OS=Mus musculus OX=10090 GN=Prps1 PE=1 SV=4	42	11	20	5	318	34.8	6.98	77.11	107.3	106.9	99.4	87.6	84.2	102.7	95.8	95.6	108.4	95.4	95.5	95.6
Q9Z2N8	Actin-like protein 6A OS=Mus musculus OX=10090 GN=Actl6a PE=1 SV=2	33	12	22	12	429	47.4	5.6	79.77	96.8	92.4	92.7	90.9	113.2	101.5	109.1	116.5	102.4	116.6	95.3	84.9
P35979	60S ribosomal protein L12 OS=Mus musculus OX=10090 GN=Rpl12 PE=1 SV=2	64	9	30	9	165	17.8	9.42	109.56	90.4	88.4	90.9	85.8	123.4	105.7	128.3	118	93.8	139	92.1	81.4
B1AY13	Ubiquitin carboxyl-terminal hydrolase 24 OS=Mus musculus OX=10090 GN=Usp24 PE=1 SV=1	11	22	27	22	2617	293.8	6.19	84.87	102.8	105.7	100.6	99.5	94.2	97.3	103.3	101.5	104.3	95.1	102.8	91.8
Q68FF6	ARF GTPase-activating protein GIT1 OS=Mus musculus OX=10090 GN=Git1 PE=1 SV=1	32	20	32	18	770	85.2	6.93	92.88	101.6	96.1	95.7	90.1	106.2	102.5	104.4	108	104.2	104.1	101.5	89.4
P01878	Ig alpha chain C region OS=Mus musculus OX=10090 PE=1 SV=1	38	9	27	9	344	36.9	5.06	116.74	51.6	49.8	53.3	51.1	348.2	59.4	231.9	129	46.4	137.6	118.1	85.8
Q9D832	DnaJ homolog subfamily B member 4 OS=Mus musculus OX=10090 GN=Dnajb4 PE=1 SV=1	55	15	26	14	337	37.8	8.59	74.3	104.7	112.4	111.2	104.3	92.4	102.1	92.8	87.9	100	82.2	103.6	93.1
Q91WP6	Serine protease inhibitor A3N OS=Mus musculus OX=10090 GN=Serpina3n PE=1 SV=1	27	11	33	8	418	46.7	5.82	123.35	96.3	95.1	91.9	81.4	90.4	117.4	124.2	89.2	84.5	128	165.3	77.2
Q01279	Epidermal growth factor receptor OS=Mus musculus OX=10090 GN=Egfr PE=1 SV=1	18	19	23	18	1210	134.8	6.86	73.14	107.5	115	123.2	103.1	63.7	115.2	84.5	96.3	100.6	71.5	159	84.9
Q91XD6	Vacuolar protein-sorting-associated protein 36 OS=Mus musculus OX=10090 GN=Vps36 PE=1 SV=1	54	18	24	18	386	43.7	7.15	83.29	102.6	98.5	102.6	92	95	97.6	105.7	102.7	106.6	101.6	106.1	88.3
Q7TNC9	Inositol polyphosphate-5-phosphatase A OS=Mus musculus OX=10090 GN=Inpp5a PE=1 SV=1	45	15	32	15	412	47.6	6.92	114.86	109	106.2	107	109.7	94.6	96.7	82.6	90.3	103.8	78.4	97.6	92.1
P49442	Inositol polyphosphate 1-phosphatase OS=Mus musculus OX=10090 GN=Inpp1 PE=1 SV=2	41	12	20	12	396	43.3	5.01	77.87	100.8	101.7	103.9	94.8	109.7	96.8	90.7	94	108.4	93.1	105	87.9
Q69Z37	Sterile alpha motif domain-containing protein 9-like OS=Mus musculus OX=10090 GN=Samd9l PE=1 SV=2	17	22	23	22	1561	180.1	6.99	74.64	92.8	92.5	90.9	84.8	134	104.2	112.6	114.8	101.4	120.2	103.1	83.7
Q8C0C7	Phenylalanine--tRNA ligase alpha subunit OS=Mus musculus OX=10090 GN=Farsa PE=1 SV=1	33	17	26	17	508	57.6	8.28	91.2	95	94.7	94.1	89.2	112.1	99.3	113.4	111.5	101.6	119.1	97.7	88.6
P63321	Ras-related protein Ral-A OS=Mus musculus OX=10090 GN=Rala PE=1 SV=1	55	10	30	5	206	23.5	7.11	113.2	112.3	109.7	110.9	102.8	76.4	92.4	80.8	82.7	109.2	83.3	98.7	96.5
Q9QY06	Unconventional myosin-IXb OS=Mus musculus OX=10090 GN=Myo9b PE=1 SV=2	13	22	28	22	2114	238.7	8.63	85.46	96.6	94.9	99.8	93.6	96.7	94.8	115.3	112.9	102.5	111.2	105.3	85.8
P63037	DnaJ homolog subfamily A member 1 OS=Mus musculus OX=10090 GN=Dnaja1 PE=1 SV=1	47	18	30	18	397	44.8	7.08	100.52	97.6	98.2	99.3	87	92.1	108.7	108.2	112	104.7	112.4	96.3	87.5
P17918	Proliferating cell nuclear antigen OS=Mus musculus OX=10090 GN=Pcna PE=1 SV=2	47	10	29	9	261	28.8	4.77	118.95	87.6	84.2	89.6	79.8	111.3	104.3	143.2	121.2	99.8	155.4	93.3	85
Q99KV1	DnaJ homolog subfamily B member 11 OS=Mus musculus OX=10090 GN=Dnajb11 PE=1 SV=1	37	14	23	14	358	40.5	6.32	85.19	85	82.2	88.6	80.2	138.4	97	135.1	115.8	94.7	141.7	105.1	83.3
O09044	Synaptosomal-associated protein 23 OS=Mus musculus OX=10090 GN=Snap23 PE=1 SV=1	53	8	23	8	210	23.2	4.98	82.59	100.3	97.9	96.7	88	88.5	101.6	103	99.3	107.6	101.8	108	96.9
Q8VHE0	Translocation protein SEC63 homolog OS=Mus musculus OX=10090 GN=Sec63 PE=1 SV=4	29	17	22	17	760	87.8	5.38	89.76	91.2	90.3	89.5	88.9	124.1	102.5	116.5	111.4	97.4	125.9	97.9	79.7
Q6NVF9	Cleavage and polyadenylation specificity factor subunit 6 OS=Mus musculus OX=10090 GN=Cpsf6 PE=1 SV=1	27	13	23	13	551	59.1	7.15	83.02	98.8	91.5	93.9	86.1	120.2	91.8	115.6	110.8	104.1	123.1	95.5	83.1
Q9D0M3	Cytochrome c1, heme protein, mitochondrial OS=Mus musculus OX=10090 GN=Cyc1 PE=1 SV=1	45	8	20	8	325	35.3	9.16	82.91	88.6	106.3	105.9	157.9	97	88.8	78	82.4	89.4	91.1	81.2	109.2
Q6PAR5	GTPase-activating protein and VPS9 domain-containing protein 1 OS=Mus musculus OX=10090 GN=Gapvd1 PE=1 SV=2	19	21	28	21	1458	162.3	5.19	78.53	99.7	101.6	102.4	95.2	93.8	98.6	109	98.6	102.8	99.4	104.8	89.6
Q8BY87	Ubiquitin carboxyl-terminal hydrolase 47 OS=Mus musculus OX=10090 GN=Usp47 PE=1 SV=2	17	17	23	17	1376	157.4	5.11	77.85	100.3	95.6	94.4	89.6	100.6	106.1	108.7	113.9	103.8	109.6	100	89
Q8K1R7	Serine/threonine-protein kinase Nek9 OS=Mus musculus OX=10090 GN=Nek9 PE=1 SV=2	19	17	27	17	984	107.1	5.63	80.16	102.7	100.4	101	93.7	92.6	103.7	104.6	103.9	104.7	95.3	104	88.4
P48725	Pericentrin OS=Mus musculus OX=10090 GN=Pcnt PE=1 SV=2	11	24	29	24	2898	329.3	5.36	76.59	88.1	87.2	104.4	110.3	82.4	94	88.3	100.7	90.1	90.7	107.9	138.1
Q8BWF0	Succinate-semialdehyde dehydrogenase, mitochondrial OS=Mus musculus OX=10090 GN=Aldh5a1 PE=1 SV=1	41	15	24	15	523	55.9	8.25	79.51	112	109.5	118.1	120.8	87.7	85.8	79.9	81.4	94.8	85.8	87.3	96.3
P47934	Carnitine O-acetyltransferase OS=Mus musculus OX=10090 GN=Crat PE=1 SV=3	35	19	29	19	626	70.8	8.44	100.05	94.4	106	104.9	156.5	84	98.6	74.7	81.1	87.4	82.8	85.7	113.4
Q5SUR0	Phosphoribosylformylglycinamidine synthase OS=Mus musculus OX=10090 GN=Pfas PE=1 SV=1	18	18	25	18	1337	144.5	5.67	88.79	97.3	94.2	97.2	87.4	119	95.2	112.9	114.6	103.5	116.4	97.3	84.7
Q8CIH5	1-phosphatidylinositol 4,5-bisphosphate phosphodiesterase gamma-2 OS=Mus musculus OX=10090 GN=Plcg2 PE=1 SV=1	21	20	23	20	1265	147.5	6.77	72.79	83	87.4	83.7	78.6	114.5	91.7	136.5	118.5	107.7	141.3	121.4	79.7
Q9DCM2	Glutathione S-transferase kappa 1 OS=Mus musculus OX=10090 GN=Gstk1 PE=1 SV=3	63	15	38	15	226	25.7	8.88	114.67	122.9	117.5	117.3	115.4	74.3	86.7	73.3	76.9	103.7	83.9	78.5	93.7
P57759	Endoplasmic reticulum resident protein 29 OS=Mus musculus OX=10090 GN=Erp29 PE=1 SV=2	45	11	29	11	262	28.8	6.15	104.24	81.1	81.9	78.4	71.9	122.3	109.8	145.3	132.3	88.2	147.8	98.7	107.2
Q01339	Beta-2-glycoprotein 1 OS=Mus musculus OX=10090 GN=Apoh PE=1 SV=1	48	16	29	16	345	38.6	8.22	98.09	96.9	103.8	102.6	90.7	114.7	90.3	95.9	121.4	75.1	119	154.7	86.3
Q80YR5	Scaffold attachment factor B2 OS=Mus musculus OX=10090 GN=Safb2 PE=1 SV=2	19	17	25	10	991	111.8	6.38	92.16	91.3	98.7	94.5	91.7	114.3	94.4	111.5	111.4	100.6	116.6	100.4	91.8
Q9D0L7	Armadillo repeat-containing protein 10 OS=Mus musculus OX=10090 GN=Armc10 PE=1 SV=1	56	12	25	12	306	33.3	7.99	96.23	100.8	100	103.1	92.7	101.7	97.4	96.7	105.3	100.6	104.5	97.1	91.3
G3X9K3	Brefeldin A-inhibited guanine nucleotide-exchange protein 1 OS=Mus musculus OX=10090 GN=Arfgef1 PE=1 SV=1	13	23	30	13	1846	208.4	5.86	86.07	94	93.8	96.4	93.7	105.7	101.3	107.2	115	104	107.2	102.3	89.1
P98197	Probable phospholipid-transporting ATPase IH OS=Mus musculus OX=10090 GN=Atp11a PE=1 SV=1	21	21	28	19	1187	135.4	6.48	86.63	95.6	90.5	93	86.2	98.1	107.9	106.9	127.2	98.6	111.8	109.4	90.3
Q64345	Interferon-induced protein with tetratricopeptide repeats 3 OS=Mus musculus OX=10090 GN=Ifit3 PE=1 SV=1	42	15	25	15	403	47.2	5.64	82.58	99.1	94.8	88.6	91	190.3	101.4	96.7	96.9	127.8	104.4	96.6	81.3
Q8C166	Copine-1 OS=Mus musculus OX=10090 GN=Cpne1 PE=1 SV=1	29	14	33	13	536	58.8	5.66	112.23	103.2	103.6	99.6	88.7	108.1	99	99.8	100.8	107	99.2	97.5	87.1
Q8K124	Pleckstrin homology domain-containing family O member 2 OS=Mus musculus OX=10090 GN=Plekho2 PE=1 SV=1	39	13	20	13	495	53.8	5.5	83.54	86.4	84.5	83.2	80.1	130.7	95.3	135.8	123.2	97.6	131.8	107.9	86.2
O08914	Fatty-acid amide hydrolase 1 OS=Mus musculus OX=10090 GN=Faah PE=1 SV=1	35	13	20	13	579	63.2	7.87	73.9	106.8	104.4	112.3	89.3	89.5	96.6	87.3	98.5	104	91.3	94.2	93.7
Q9Z0W3	Nuclear pore complex protein Nup160 OS=Mus musculus OX=10090 GN=Nup160 PE=1 SV=2	19	15	23	15	1402	158.1	5.52	81.19	94.2	90.4	93.7	89.7	119.6	94.9	110.9	115.6	94.1	109.7	100.6	89.9
P35831	Tyrosine-protein phosphatase non-receptor type 12 OS=Mus musculus OX=10090 GN=Ptpn12 PE=1 SV=3	30	20	33	20	775	86.5	5.99	98.98	97	92.3	93.7	87.9	97.5	104.4	117.8	112.1	105.2	108.5	106.6	89.1
Q8BHD7	Polypyrimidine tract-binding protein 3 OS=Mus musculus OX=10090 GN=Ptbp3 PE=1 SV=1	38	16	34	11	523	56.7	9.13	106.41	97.9	91.9	89	78.4	140	94	118.6	117	105.4	124.9	90.6	76.6
P18872	Guanine nucleotide-binding protein G(o) subunit alpha OS=Mus musculus OX=10090 GN=Gnao1 PE=1 SV=3	47	13	26	11	354	40.1	5.53	98.65	118.3	125.4	117.2	119.7	60.8	84.2	61.3	75.7	113.4	66	89.5	98.7
Q9WUM3	Coronin-1B OS=Mus musculus OX=10090 GN=Coro1b PE=1 SV=1	43	18	32	17	484	53.9	5.78	105.95	97.2	96	92.2	85.9	107.4	101.6	123.1	118.5	102.8	111.3	99.6	80.7
P49222	Protein 4.2 OS=Mus musculus OX=10090 GN=Epb42 PE=1 SV=3	30	16	23	16	691	76.7	7.31	77.79	111.5	116.6	119.8	103.7	78.1	84.4	104.5	70	112.9	78.8	97.8	93.2
Q5FW53	Myosin-binding protein H-like OS=Mus musculus OX=10090 GN=Mybphl PE=1 SV=1	46	10	20	10	355	38.7	8.32	87.15	79.9	112.1	109.4	285.1	94.5	47	38.5	41.5	64.8	59.1	55.9	135.2
Q5SSH7	Zinc finger ZZ-type and EF-hand domain-containing protein 1 OS=Mus musculus OX=10090 GN=Zzef1 PE=1 SV=2	10	20	26	20	2924	328.1	6.11	80.63	100.2	94.4	101.1	91.6	99.4	100.7	102.6	112.5	105.6	105.5	106.6	88.8
O35382	Exocyst complex component 4 OS=Mus musculus OX=10090 GN=Exoc4 PE=1 SV=2	25	20	25	20	975	110.5	6.49	74.03	97.2	96.5	96.9	90.4	99.9	104.4	102.3	110.5	102.4	105.4	101.8	95.9
Q9DBS1	Transmembrane protein 43 OS=Mus musculus OX=10090 GN=Tmem43 PE=1 SV=1	36	13	28	13	400	44.8	7.36	97.61	94.6	91.2	93.2	89.3	115.8	91.8	104.7	107.1	95.2	114.3	103.7	103.8
Q8BVG4	Dipeptidyl peptidase 9 OS=Mus musculus OX=10090 GN=Dpp9 PE=1 SV=2	23	15	22	13	862	97.9	6.65	80.8	93.6	94.2	95.1	93.7	91.3	103.5	111.4	121	97.3	109.1	103.7	101.4
P48774	Glutathione S-transferase Mu 5 OS=Mus musculus OX=10090 GN=Gstm5 PE=1 SV=1	58	13	33	11	224	26.6	7.21	102.54	102.1	106.2	103.3	109.2	110.6	96.1	101.3	86.1	98.7	78.9	92.6	106.8
Q810A7	ATP-dependent RNA helicase DDX42 OS=Mus musculus OX=10090 GN=Ddx42 PE=1 SV=3	27	18	22	18	929	101.9	6.98	69.44	98.7	93.7	95.6	90.1	108.4	96.5	110.3	109.2	108	113.1	102.4	86
Q9JI75	Ribosyldihydronicotinamide dehydrogenase [quinone] OS=Mus musculus OX=10090 GN=Nqo2 PE=1 SV=3	57	9	25	9	231	26.2	7.01	90.75	109.9	112.4	110.1	99.2	81	98.5	82	81.9	113.4	80.1	92.5	108.4
Q9DB29	Isoamyl acetate-hydrolyzing esterase 1 homolog OS=Mus musculus OX=10090 GN=Iah1 PE=1 SV=1	57	11	25	11	249	28	5.52	95.66	105.4	102.2	102.2	95.9	82.9	105.3	96.3	102.2	106	88.2	96.5	102.8
Q0VGY8	Protein TANC1 OS=Mus musculus OX=10090 GN=Tanc1 PE=1 SV=2	16	21	26	21	1856	200.7	8.35	73.4	107.4	98.8	98.7	95.8	89.3	101.6	99	101.6	105.1	91.4	102	89.6
O55023	Inositol monophosphatase 1 OS=Mus musculus OX=10090 GN=Impa1 PE=1 SV=1	45	13	32	13	277	30.4	5.19	129.52	102.7	102.3	100.4	92.8	96.7	99.8	101.8	99.9	107.7	95.4	98.4	89.3
P42859	Huntingtin OS=Mus musculus OX=10090 GN=Htt PE=1 SV=2	8	19	23	19	3119	344.5	6.29	70.23	101.6	103.6	92.3	89.4	102.7	108	103.1	112.3	113.7	110.4	98.1	83.6
Q64523	Histone H2A type 2-C OS=Mus musculus OX=10090 GN=H2ac20 PE=1 SV=3	72	10	115	3	129	14	10.9	358.94	118.2	107.9	97.4	97.1	116.3	83.8	83.5	90.7	112.5	94.6	92.3	86.4
Q3UMB9	WASH complex subunit 4 OS=Mus musculus OX=10090 GN=Washc4 PE=1 SV=2	19	19	25	19	1173	136.3	7.37	82.35	93.9	96.7	98.1	92.5	102.5	101.9	109.5	112.9	99.6	105.6	99.9	96.5
P50446	Keratin, type II cytoskeletal 6A OS=Mus musculus OX=10090 GN=Krt6a PE=1 SV=3	23	16	51	5	553	59.3	7.94	124.36	59	62.4	99.9	45.4	537.7	74.6	44.8	76.4	83.6	66.9	69.4	138.8
P50404	Pulmonary surfactant-associated protein D OS=Mus musculus OX=10090 GN=Sftpd PE=1 SV=1	34	10	24	10	374	37.7	7.65	86.24	81.8	116.5	71.6	60.4	110.3	109.9	112.1	187.2	70.6	105.7	204.3	78
P68037	Ubiquitin-conjugating enzyme E2 L3 OS=Mus musculus OX=10090 GN=Ube2l3 PE=1 SV=1	62	7	20	7	154	17.9	8.51	92.35	96.4	96.8	96.8	88.5	96.4	103.7	118.6	109.7	102.7	106.6	99.7	89.8
P21956	Lactadherin OS=Mus musculus OX=10090 GN=Mfge8 PE=1 SV=3	31	12	24	12	463	51.2	6.52	84.06	81.2	81.1	81	80.2	193.6	90.5	115.6	114.9	91.2	133.4	96.6	79.9
O70252	Heme oxygenase 2 OS=Mus musculus OX=10090 GN=Hmox2 PE=1 SV=1	47	11	19	11	315	35.7	5.87	85.15	84.8	87	87.4	87.4	126.2	96.4	124.9	125.4	96.4	140.9	95.1	83.5
P47811	Mitogen-activated protein kinase 14 OS=Mus musculus OX=10090 GN=Mapk14 PE=1 SV=3	47	13	24	12	360	41.3	5.88	95.49	98.4	98.1	90.9	86.1	102	102.4	119	111	110.3	108.5	97.7	87.8
Q8CGA0	Protein phosphatase 1F OS=Mus musculus OX=10090 GN=Ppm1f PE=1 SV=1	39	13	26	13	452	49.6	5.3	94.47	112.6	107.7	106.7	96.8	83.2	107.1	86.9	91.4	117.1	81.5	98.8	79.8
Q9DBP5	UMP-CMP kinase OS=Mus musculus OX=10090 GN=Cmpk1 PE=1 SV=1	47	8	19	8	196	22.2	5.83	79.29	94.5	93.6	88.5	80.9	109.1	111.2	125.9	119.4	101.8	113.4	103.1	84.5
O09061	Proteasome subunit beta type-1 OS=Mus musculus OX=10090 GN=Psmb1 PE=1 SV=1	58	9	26	9	240	26.4	7.81	100.2	96.6	98.3	106.3	92.4	103.8	94.8	108	102.8	101.5	108.4	102.1	88.5
Q8BIJ7	RUN and FYVE domain-containing protein 1 OS=Mus musculus OX=10090 GN=Rufy1 PE=1 SV=1	24	17	27	17	712	80.3	5.68	85.26	101.8	97.5	99	88.6	102.5	104.1	106.8	109.4	103.6	108.5	108.2	82.5
P47941	Crk-like protein OS=Mus musculus OX=10090 GN=Crkl PE=1 SV=2	51	12	22	12	303	33.8	6.74	82.63	104	99	102.8	91.5	93.7	100.8	100.9	96.7	108.6	94.9	101.4	93.8
P31725	Protein S100-A9 OS=Mus musculus OX=10090 GN=S100a9 PE=1 SV=3	80	10	59	10	113	13	7.17	200.34	76.7	209.1	65	65.6	47.6	78.2	64.2	73.8	209.8	92.7	62.1	43.4
P62827	GTP-binding nuclear protein Ran OS=Mus musculus OX=10090 GN=Ran PE=1 SV=3	55	11	34	11	216	24.4	7.49	128.68	102	98.4	103.1	87.2	106.1	93.4	114.6	99.6	107.2	108.9	92.8	90.5
Q9DCT2	NADH dehydrogenase [ubiquinone] iron-sulfur protein 3, mitochondrial OS=Mus musculus OX=10090 GN=Ndufs3 PE=1 SV=2	45	12	24	12	263	30.1	7.17	87.09	78.3	96.5	93.9	170.4	120.1	85.1	86.3	85.2	82.2	105.7	80.5	121.5
P35922	Synaptic functional regulator FMR1 OS=Mus musculus OX=10090 GN=Fmr1 PE=1 SV=1	29	14	23	12	614	68.9	7.62	88.04	97.4	90.7	93	85.9	106.3	101.9	115.3	117.3	100.3	119.3	101.1	83.5
P84244	Histone H3.3 OS=Mus musculus OX=10090 GN=H3-3a PE=1 SV=2	60	11	111	3	136	15.3	11.27	375.99	117.8	113.4	110.8	89.8	108.5	74.5	74.3	81.9	117.1	88	76.3	94.1
Q9JIS8	Solute carrier family 12 member 4 OS=Mus musculus OX=10090 GN=Slc12a4 PE=1 SV=2	16	16	23	13	1085	120.5	6.67	73.72	95.2	91.4	95.9	88.7	104.8	108.6	106.6	111.9	99.1	110.9	113.5	87.3
P70698	CTP synthase 1 OS=Mus musculus OX=10090 GN=Ctps1 PE=1 SV=2	30	17	30	14	591	66.6	6.58	92.26	85.5	83.2	86	79.2	90.2	121.9	144.9	136.3	95.3	124.6	112.4	82
P10852	4F2 cell-surface antigen heavy chain OS=Mus musculus OX=10090 GN=Slc3a2 PE=1 SV=1	35	17	23	17	526	58.3	5.91	79.74	98.9	97.4	97.7	87.3	121.2	92.3	108.4	100.5	105.2	117.5	91.2	86.4
Q8C854	Myelin expression factor 2 OS=Mus musculus OX=10090 GN=Myef2 PE=1 SV=1	37	19	25	19	591	63.3	8.87	75.56	100.2	91.8	90.9	84	113.6	100.3	114.3	115.7	104.7	116.3	94.4	83.8
Q8BY89	Choline transporter-like protein 2 OS=Mus musculus OX=10090 GN=Slc44a2 PE=1 SV=2	20	13	33	12	706	80.1	8.79	115.23	118.3	108.8	103.5	98.7	84.1	102	80.3	94	108.8	83.8	96.6	84.9
Q9ESY9	Gamma-interferon-inducible lysosomal thiol reductase OS=Mus musculus OX=10090 GN=Ifi30 PE=1 SV=3	27	6	21	6	248	27.8	5.01	92.65	90.3	84.7	85.6	80	107.9	96.7	167.2	127.9	90.4	159	86.3	74.9
Q9DBX6	Cytochrome P450 2S1 OS=Mus musculus OX=10090 GN=Cyp2s1 PE=1 SV=1	31	15	31	15	501	55.6	8.78	108.47	98	92.8	116.2	81.9	119.1	84.3	76.5	84.3	118.7	94.9	102.6	96.6
Q9WVH9	Fibulin-5 OS=Mus musculus OX=10090 GN=Fbln5 PE=1 SV=1	32	12	48	12	448	50.2	4.7	135.03	101.9	85.1	90.8	103.3	101.5	119.7	95.5	106.7	95.1	84.9	115.2	80.5
Q69Z38	Inactive tyrosine-protein kinase PEAK1 OS=Mus musculus OX=10090 GN=Peak1 PE=1 SV=4	16	21	25	21	1735	191	6.87	79.89	101.8	97.5	100.1	92.1	106.8	101.4	106.3	105.8	107.3	103.3	100.8	84.6
Q9JLQ2	ARF GTPase-activating protein GIT2 OS=Mus musculus OX=10090 GN=Git2 PE=1 SV=2	24	14	25	12	708	78.7	7.72	83.4	100.3	100.8	103.8	92	97.2	100.4	109.2	102.7	112.1	99.4	99	84.6
Q6DFW4	Nucleolar protein 58 OS=Mus musculus OX=10090 GN=Nop58 PE=1 SV=1	37	16	26	16	536	60.3	8.34	77.82	92.4	88.9	93.4	84	129.7	90.7	119	118.1	100.4	125.6	98	86.2
Q6PGF7	Exocyst complex component 8 OS=Mus musculus OX=10090 GN=Exoc8 PE=1 SV=1	27	17	27	17	716	81	5.4	81.95	105.3	99.7	106.4	96.9	92.3	100.4	95.8	96.6	103.6	93.9	104.4	92.9
Q8BZW8	NHL repeat-containing protein 2 OS=Mus musculus OX=10090 GN=Nhlrc2 PE=1 SV=1	40	16	25	16	725	78.4	5.54	83.21	105.5	101.2	106.5	100.7	82.3	94.4	91.9	97	108.9	84.4	104	96.7
O09159	Lysosomal alpha-mannosidase OS=Mus musculus OX=10090 GN=Man2b1 PE=1 SV=4	20	17	22	17	1013	114.6	8.13	78.1	88.2	87	85.9	81	118.1	89.8	172.5	120.9	90.7	137.6	103.3	84.3
O88544	COP9 signalosome complex subunit 4 OS=Mus musculus OX=10090 GN=Cops4 PE=1 SV=1	43	13	19	13	406	46.3	5.83	75.69	99.1	98.2	101.4	95.2	97.2	100.3	107.7	105.3	103.2	100.8	102.2	87.4
Q64471	Glutathione S-transferase theta-1 OS=Mus musculus OX=10090 GN=Gstt1 PE=1 SV=4	45	14	34	14	240	27.4	7.27	112.55	122.9	119.5	105	98.2	62.5	101.4	87	93.5	109.6	68.3	94.8	93.8
Q6PHN9	Ras-related protein Rab-35 OS=Mus musculus OX=10090 GN=Rab35 PE=1 SV=1	67	12	30	9	201	23	8.29	102.78	106.9	102.3	102.6	91.3	93.5	96.6	94.3	99.8	106.7	96.8	98.1	85.9
Q7TSC1	Protein PRRC2A OS=Mus musculus OX=10090 GN=Prrc2a PE=1 SV=1	13	23	33	22	2158	229.1	9.39	73.62	98	95.3	97	90.6	99.7	101.7	108.9	106.2	99	112	101.8	93.3
Q80X82	Symplekin OS=Mus musculus OX=10090 GN=Sympk PE=1 SV=2	27	21	24	21	1288	142.5	6.05	75.17	94.7	95.5	98.1	89.5	112.5	96.7	110.1	108.5	99.8	113.8	99.6	90.5
Q8BHB9	Chloride intracellular channel protein 6 OS=Mus musculus OX=10090 GN=Clic6 PE=1 SV=1	35	12	33	9	596	62.8	4.32	122.54	89.8	100.2	114.4	131.1	105.7	89.2	69.3	67.2	95.6	95.3	88	122.7
Q99K70	Ras-related GTP-binding protein C OS=Mus musculus OX=10090 GN=Rragc PE=1 SV=1	40	11	16	11	398	44.1	5.1	70.41	96.3	99	95.5	88.4	110.6	100.6	114.6	111.9	100.5	106.6	100.3	88.6
Q99J08	SEC14-like protein 2 OS=Mus musculus OX=10090 GN=Sec14l2 PE=1 SV=1	45	15	27	15	403	46.3	7.11	82.92	123.6	113	116.2	96.8	71.3	99.6	71.7	78.4	109.1	70.1	98.9	107
Q99LI8	Hepatocyte growth factor-regulated tyrosine kinase substrate OS=Mus musculus OX=10090 GN=Hgs PE=1 SV=2	27	19	28	19	775	86	6.16	88.88	101.6	97.3	101.6	93.8	93.6	104.1	101.1	106.4	103.1	100.1	99.3	90.3
Q8K2L8	Trafficking protein particle complex subunit 12 OS=Mus musculus OX=10090 GN=Trappc12 PE=1 SV=2	25	15	20	15	797	87.6	4.81	75.57	102.2	99.1	98.6	106	94.2	101.3	93.7	96.6	101.5	94.9	96	113.7
P53994	Ras-related protein Rab-2A OS=Mus musculus OX=10090 GN=Rab2a PE=1 SV=1	58	11	30	4	212	23.5	6.54	106.18	103.8	98.9	97.9	97.7	102.1	98.2	103.2	98.7	101.5	103.8	99	87.5
Q9QXD8	LIM domain-containing protein 1 OS=Mus musculus OX=10090 GN=Limd1 PE=1 SV=2	29	15	24	14	668	71.4	6.32	83.6	95.7	94.7	95.4	89.6	118.3	97.2	104.3	113	104.5	100.4	98.2	88.4
Q99KE1	NAD-dependent malic enzyme, mitochondrial OS=Mus musculus OX=10090 GN=Me2 PE=1 SV=1	31	14	20	14	589	65.8	7.61	82.17	89.5	89.4	93.9	78.4	131.7	94.9	122.5	109.7	102.7	129.7	99.7	86.8
Q9CQC9	GTP-binding protein SAR1b OS=Mus musculus OX=10090 GN=Sar1b PE=1 SV=1	54	8	26	7	198	22.4	6.11	100.91	97.3	96.9	100.4	93.7	99.7	102.6	115.1	104.1	99.5	110.4	95.1	89.8
Q8R0H9	ADP-ribosylation factor-binding protein GGA1 OS=Mus musculus OX=10090 GN=Gga1 PE=1 SV=1	29	15	27	15	635	69.9	5.27	106.59	99.7	95.5	98	90.8	94	101.9	103.5	110.3	102.7	104	103.5	93.9
Q78IK4	MICOS complex subunit Mic27 OS=Mus musculus OX=10090 GN=Apool PE=1 SV=1	47	11	23	11	265	29.2	9.31	80.06	101.9	99.3	106.4	119.8	98.4	88.6	87.1	89.4	94.4	98.3	93.7	103
O55234	Proteasome subunit beta type-5 OS=Mus musculus OX=10090 GN=Psmb5 PE=1 SV=3	51	13	25	13	264	28.5	7.02	82.8	102.5	103.6	111.2	99.2	80.3	94.9	99.7	94	96.8	93.9	111.9	94
P14094	Sodium/potassium-transporting ATPase subunit beta-1 OS=Mus musculus OX=10090 GN=Atp1b1 PE=1 SV=1	38	13	28	13	304	35.2	8.65	97.21	87.2	94.1	106.5	120.2	105.9	88.7	81.3	90.5	88.7	109.6	88	125.2
O09164	Extracellular superoxide dismutase [Cu-Zn] OS=Mus musculus OX=10090 GN=Sod3 PE=1 SV=1	48	11	35	11	251	27.4	6.84	123.39	116.1	109.2	108.7	97.8	106.7	108	72.8	71.8	104.9	67.5	108.9	86.2
Q9Z0P4	Paralemmin-1 OS=Mus musculus OX=10090 GN=Palm PE=1 SV=1	48	18	28	17	383	41.6	4.84	92.49	105.4	99.9	99.5	99.5	103.1	95.4	96.1	93	101.3	93.2	102.2	92.5
Q61687	Transcriptional regulator ATRX OS=Mus musculus OX=10090 GN=Atrx PE=1 SV=3	9	21	27	21	2476	278.4	6.68	76.36	94	92.1	96.7	87.8	116.2	97	111.9	115.7	98.9	120.6	102.9	89.9
P57776	Elongation factor 1-delta OS=Mus musculus OX=10090 GN=Eef1d PE=1 SV=3	48	13	36	13	281	31.3	5.02	104.87	92.1	91.8	90.9	89.6	114.7	106	125.3	109.7	97.1	125.9	99.2	86.3
Q9CX86	Heterogeneous nuclear ribonucleoprotein A0 OS=Mus musculus OX=10090 GN=Hnrnpa0 PE=1 SV=1	42	10	32	9	305	30.5	9.31	112.15	97.8	90.1	94.6	84	128.4	89.8	114.5	118	108.5	123.4	90.4	82.2
P46638	Ras-related protein Rab-11B OS=Mus musculus OX=10090 GN=Rab11b PE=1 SV=3	59	12	48	2	218	24.5	5.94	168.92	103.5	101.4	96.8	89.7	100.9	98.9	106.4	100.6	104.4	106.5	103.5	84.1
Q8BVQ5	Protein phosphatase methylesterase 1 OS=Mus musculus OX=10090 GN=Ppme1 PE=1 SV=5	46	15	24	15	386	42.2	5.97	75.52	98	98.4	99.6	94.7	105.1	104.3	105.9	103.3	103.6	101.6	98	93.3
P97821	Dipeptidyl peptidase 1 OS=Mus musculus OX=10090 GN=Ctsc PE=1 SV=1	32	12	35	12	462	52.3	6.89	119.4	92.4	87.9	85	77.4	109.3	103.8	150.2	123.6	92.4	124.5	103.3	86.1
A6H5Z3	Exocyst complex component 6B OS=Mus musculus OX=10090 GN=Exoc6b PE=1 SV=1	26	16	23	16	810	94.1	6.39	72.88	102.9	99.2	101.2	92.7	90.6	111.4	96.7	106.6	104.9	93.6	100.5	88.3
Q9D020	Cytosolic 5'-nucleotidase 3A OS=Mus musculus OX=10090 GN=Nt5c3a PE=1 SV=4	50	14	23	14	331	37.2	6.65	73.78	91.4	99.3	96.2	108	120.1	90.4	96	84.4	116.5	97.2	106.7	108.5
Q9D3E6	Cohesin subunit SA-1 OS=Mus musculus OX=10090 GN=Stag1 PE=1 SV=3	22	20	27	16	1258	144.3	5.59	78.86	100.8	92.5	100.9	92.7	112.5	88.5	101.4	113.5	106.8	104	97.3	84.8
P54729	NEDD8 ultimate buster 1 OS=Mus musculus OX=10090 GN=Nub1 PE=1 SV=2	33	17	25	16	614	70.3	5.88	81.03	103	97.5	103.3	94.3	92	99.7	100.2	105.6	105.8	96.1	97.8	95.4
P35505	Fumarylacetoacetase OS=Mus musculus OX=10090 GN=Fah PE=1 SV=2	37	10	21	10	419	46.1	7.18	85.6	106.8	106.7	106.4	99.7	77.2	115.7	87.8	90.5	103.1	76.1	107.2	100.6
Q64213	Splicing factor 1 OS=Mus musculus OX=10090 GN=Sf1 PE=1 SV=6	26	12	27	12	653	70.4	8.98	95.96	99.3	94.6	94.8	86.4	108.9	98.7	114.2	113.4	104.9	113.8	96.4	88.2
Q9JHK5	Pleckstrin OS=Mus musculus OX=10090 GN=Plek PE=1 SV=1	42	12	21	12	350	39.9	8.34	86.03	83.5	97	82.7	84.9	94.5	90	103.7	95.8	97.9	109.9	208.6	97.7
Q9D2N4	Dystrobrevin alpha OS=Mus musculus OX=10090 GN=Dtna PE=1 SV=2	26	17	31	13	746	84	6.76	104.73	105.5	101.2	110.1	108.3	94.3	89.3	82.1	87.1	100.5	83.1	94.9	105.8
Q66JS6	Eukaryotic translation initiation factor 3 subunit J-B OS=Mus musculus OX=10090 GN=Eif3j2 PE=1 SV=1	53	15	31	15	263	29.5	4.81	102.18	100.3	103.6	100.8	93.9	88.3	103.8	108.1	97.8	104.4	103.2	101.6	88.2
P54116	Stomatin OS=Mus musculus OX=10090 GN=Stom PE=1 SV=3	40	9	24	9	284	31.4	6.93	76.12	96.5	99.3	98	90.2	119.2	87.4	126.7	92.2	99.5	114.2	102.3	87.9
Q6PDH0	Pleckstrin homology-like domain family B member 1 OS=Mus musculus OX=10090 GN=Phldb1 PE=1 SV=1	17	22	33	21	1371	150	8.87	83.09	107.9	96.2	101.8	96.3	95.7	98.6	100.1	102.1	98.9	92	103.8	98.9
Q8VDK1	Deaminated glutathione amidase OS=Mus musculus OX=10090 GN=Nit1 PE=1 SV=2	46	12	19	12	323	35.7	7.94	71.08	108.7	105.2	105.9	98	85.5	98.4	90.5	88.1	105.8	83	98.8	94.5
Q91VC7	Protein phosphatase 1 regulatory subunit 14A OS=Mus musculus OX=10090 GN=Ppp1r14a PE=1 SV=1	62	7	26	7	147	16.6	7.34	97.91	122.3	125.1	121.8	100.3	84.2	75.1	70.8	72.9	122.1	67.9	89.3	89.9
P58389	Serine/threonine-protein phosphatase 2A activator OS=Mus musculus OX=10090 GN=Ptpa PE=1 SV=1	54	13	30	13	323	36.7	6.39	104.46	99.6	97.5	99.5	92.2	98.7	97	113.7	103.8	106.6	101.6	101.6	89
Q9R1R2	Tripartite motif-containing protein 3 OS=Mus musculus OX=10090 GN=Trim3 PE=1 SV=1	28	16	21	14	744	80.7	7.81	76.62	99.5	102.1	105.4	93.8	85.2	100.9	102.1	109	102.8	96.4	103.3	86.7
P61164	Alpha-centractin OS=Mus musculus OX=10090 GN=Actr1a PE=1 SV=1	44	14	36	7	376	42.6	6.64	116.03	105.8	103.1	102	96.5	91.2	100.2	98.3	97.7	106.4	95.1	100.8	84.5
O09106	Histone deacetylase 1 OS=Mus musculus OX=10090 GN=Hdac1 PE=1 SV=1	36	15	31	11	482	55	5.48	86.67	96.1	90.2	93.1	83.4	123.8	98.9	114.5	117.2	105.3	123.9	90.8	84.5
P70404	Isocitrate dehydrogenase [NAD] subunit gamma 1, mitochondrial OS=Mus musculus OX=10090 GN=Idh3g PE=1 SV=1	45	15	31	15	393	42.8	9.01	99.29	99.4	110	106.8	153	96.3	88	78	78.4	88.5	89.6	84	106.7
P10922	Histone H1.0 OS=Mus musculus OX=10090 GN=H1-0 PE=2 SV=4	43	10	71	10	194	20.8	10.9	215.41	124.8	110.8	112.5	100.7	102.8	75.5	74	80.5	112.4	78.9	80.9	97.1
Q148V7	RAB11-binding protein RELCH OS=Mus musculus OX=10090 GN=Relch PE=1 SV=1	18	15	17	15	1216	134.5	5.34	66.59	100.6	107	102.6	103.2	87.2	98.6	95	101.9	103.6	89.9	104.6	92
O70456	14-3-3 protein sigma OS=Mus musculus OX=10090 GN=Sfn PE=1 SV=2	58	14	61	10	248	27.7	4.78	176.53	66.5	75.1	74.6	58.2	135.7	112.6	184.4	150.6	80.2	147.3	106.4	88.3
Q8CAY6	Acetyl-CoA acetyltransferase, cytosolic OS=Mus musculus OX=10090 GN=Acat2 PE=1 SV=2	50	13	20	13	397	41.3	7.5	73.27	103.7	103.8	107.2	94.5	66.4	117.9	91.4	97.5	110.7	83.3	99.9	91.9
Q8BMG7	Rab3 GTPase-activating protein non-catalytic subunit OS=Mus musculus OX=10090 GN=Rab3gap2 PE=1 SV=2	17	18	22	18	1366	152.4	6.23	67.63	96	99.2	99.6	114.4	99.1	99.4	101.9	105.1	97.6	104.3	100.3	92.6
P24452	Macrophage-capping protein OS=Mus musculus OX=10090 GN=Capg PE=1 SV=2	38	10	28	10	352	39.2	7.2	85.63	81.3	77.1	75	69.2	129	97.3	168.2	151.6	82.3	156.9	102.1	79.3
Q640N1	Adipocyte enhancer-binding protein 1 OS=Mus musculus OX=10090 GN=Aebp1 PE=1 SV=1	20	16	24	16	1128	128.3	5.08	73.78	80.3	76.3	83	77.9	185.8	84.3	150.4	123.5	77.2	149	97.6	81.4
P97820	Mitogen-activated protein kinase kinase kinase kinase 4 OS=Mus musculus OX=10090 GN=Map4k4 PE=1 SV=1	15	14	24	10	1233	140.5	7.47	76.4	96.6	93	95.2	94.4	103.4	108.5	110.5	108.3	108.1	102.4	106.4	88.1
Q80SW1	S-adenosylhomocysteine hydrolase-like protein 1 OS=Mus musculus OX=10090 GN=Ahcyl1 PE=1 SV=1	35	21	32	8	530	58.9	6.89	98.77	105.7	96	99.6	91.7	107.8	102	96.9	105.2	102.5	95.9	96.7	91.2
Q62422	Osteoclast-stimulating factor 1 OS=Mus musculus OX=10090 GN=Ostf1 PE=1 SV=2	53	10	35	10	215	23.8	5.68	113.3	98.1	95.9	89.6	87.8	94.1	103.3	122.8	112	108.7	115.2	103.4	77.6
P20444	Protein kinase C alpha type OS=Mus musculus OX=10090 GN=Prkca PE=1 SV=3	31	19	36	18	672	76.8	7.14	94.67	110.3	106.6	102.2	97.5	89	95.3	82	90.4	107.9	86.1	121.9	91.2
P62830	60S ribosomal protein L23 OS=Mus musculus OX=10090 GN=Rpl23 PE=1 SV=1	68	9	35	9	140	14.9	10.51	125.4	94.9	89.7	92.4	83.9	119.5	101.3	125.1	115.1	96.6	128.9	94.2	85.2
Q9QYG0	Protein NDRG2 OS=Mus musculus OX=10090 GN=Ndrg2 PE=1 SV=1	51	13	26	13	371	40.8	5.4	90.9	99.3	111.3	109.9	156.5	85.2	88.8	68.2	69.1	80.5	71.1	85.4	172.1
P35242	Pulmonary surfactant-associated protein A OS=Mus musculus OX=10090 GN=Sftpa1 PE=1 SV=1	28	6	31	6	248	26.1	5.43	123.47	123.2	142.6	94.1	78.2	67.1	139.9	55.9	83	109.5	65.3	142.2	82.2
Q8C650	Septin-10 OS=Mus musculus OX=10090 GN=Septin10 PE=1 SV=1	43	14	24	12	452	52.4	6.6	78.11	96.3	95.6	95.3	89.8	109.8	103.6	104.1	112.4	108	105	104.7	82.1
Q9DBC3	Cap-specific mRNA (nucleoside-2'-O-)-methyltransferase 1 OS=Mus musculus OX=10090 GN=Cmtr1 PE=1 SV=1	26	20	26	20	837	95.6	7.27	79.22	98	97	99.2	92.6	115	94.5	101.8	105.9	108.2	105.7	93.9	92.1
Q9CYG7	Mitochondrial import receptor subunit TOM34 OS=Mus musculus OX=10090 GN=Tomm34 PE=1 SV=1	49	14	21	14	309	34.3	9.14	73.63	96.5	92.5	97.8	89.8	100	95.1	114.4	107.4	107.7	112.4	105.6	88.3
Q9QYR6	Microtubule-associated protein 1A OS=Mus musculus OX=10090 GN=Map1a PE=1 SV=2	11	18	20	17	2776	300	5	65.91	95.8	88.4	98.9	95.6	113.5	102.2	99.2	97.9	96.8	103.3	108.8	100.9
Q6ZWV3	60S ribosomal protein L10 OS=Mus musculus OX=10090 GN=Rpl10 PE=1 SV=3	58	14	43	14	214	24.6	10.08	126.1	94.3	91.1	87.7	84.2	120.6	104.4	123.4	119.8	95.6	131.7	94.9	85.2
Q64314	Hematopoietic progenitor cell antigen CD34 OS=Mus musculus OX=10090 GN=Cd34 PE=1 SV=1	26	10	23	10	382	41	5.3	90.54	100.9	103.4	105.3	98.7	94.9	103.2	81.4	89.4	100.6	91.2	103.1	93.2
Q99KN9	Clathrin interactor 1 OS=Mus musculus OX=10090 GN=Clint1 PE=1 SV=2	21	14	23	14	631	68.5	6.25	77.63	99.7	91	95.6	86.8	106.7	98.2	111.7	109.2	102	113.5	103.2	87.7
P70441	Na(+)/H(+) exchange regulatory cofactor NHE-RF1 OS=Mus musculus OX=10090 GN=Slc9a3r1 PE=1 SV=3	45	15	32	15	355	38.6	5.9	105.65	98.8	100.8	95.3	87.1	97.4	105.5	106.2	108.5	111.8	106	99.8	82.8
Q8BH43	Wiskott-Aldrich syndrome protein family member 2 OS=Mus musculus OX=10090 GN=Wasf2 PE=1 SV=1	27	14	29	14	497	54	5.53	97.12	101.9	98.4	97.4	90.4	102.7	98.3	102.7	102.7	105.8	102.4	104.3	90.8
Q3UU96	Serine/threonine-protein kinase MRCK alpha OS=Mus musculus OX=10090 GN=Cdc42bpa PE=1 SV=2	16	25	29	18	1719	195.4	6.51	86.11	103.1	100.1	100.2	100.2	96.9	103.7	91.8	105.6	102.5	90.2	104.3	89.4
P45591	Cofilin-2 OS=Mus musculus OX=10090 GN=Cfl2 PE=1 SV=1	63	13	52	10	166	18.7	7.88	137.55	103.5	103.9	103	116.7	84.5	107.5	79.9	80.7	97	76.3	97.1	138.1
P04117	Fatty acid-binding protein, adipocyte OS=Mus musculus OX=10090 GN=Fabp4 PE=1 SV=3	52	8	33	8	132	14.6	8.4	122.03	50.3	107.5	97.4	161.9	84.5	300.7	59.5	41.5	43.7	72.6	87.4	144.1
Q9CQW2	ADP-ribosylation factor-like protein 8B OS=Mus musculus OX=10090 GN=Arl8b PE=1 SV=1	53	9	21	4	186	21.5	8.43	94.7	97.3	96.3	96.6	90.1	104.6	97.4	117.4	118.2	99.5	116.6	103.7	82.1
Q2TPA8	Hydroxysteroid dehydrogenase-like protein 2 OS=Mus musculus OX=10090 GN=Hsdl2 PE=1 SV=1	42	15	21	15	490	54.2	6.74	58.44	88.9	102.4	105	137.6	99.8	89.8	89.3	86.3	96.3	97.5	90.6	102.3
Q922P9	Putative oxidoreductase GLYR1 OS=Mus musculus OX=10090 GN=Glyr1 PE=1 SV=1	30	13	25	13	546	59.7	9.22	83.63	101.5	97.8	98	88.5	115.2	91.2	102.7	110	106.6	107.2	92.9	89.3
Q68FE6	Rho family-interacting cell polarization regulator 1 OS=Mus musculus OX=10090 GN=Ripor1 PE=1 SV=2	18	16	20	16	1223	132.3	5.88	64.35	105.3	100.1	100.9	95.6	87.9	101.7	99.6	96.4	103.8	95.6	100.2	81.6
Q8BVA4	Leiomodin-1 OS=Mus musculus OX=10090 GN=Lmod1 PE=1 SV=1	39	22	32	22	595	66.3	9.19	71.81	90.2	91.7	121.6	109	123.8	97.4	72.7	75.4	86.6	78.7	111.1	118.9
B5X0G2	Major urinary protein 17 OS=Mus musculus OX=10090 GN=Mup17 PE=2 SV=2	71	9	23	3	180	20.6	5.02	82.94	119	119.2	215.4	149	34.7	112.2	43.1	47.4	86.3	44.2	114.8	76.4
A2AWA9	Rab GTPase-activating protein 1 OS=Mus musculus OX=10090 GN=Rabgap1 PE=1 SV=1	24	21	25	20	1064	120.7	5.25	70.4	102.4	94.9	98.2	95.8	93.4	106	100.7	107.6	101.3	95.3	103.7	96.7
E9QAT4	Protein transport protein Sec16A OS=Mus musculus OX=10090 GN=Sec16a PE=1 SV=1	13	20	28	20	2357	254	5.81	88.25	101.5	97.7	98.7	94.4	96	97.4	100.6	103.4	98.3	105.8	96.5	92
Q80TL7	Protein MON2 homolog OS=Mus musculus OX=10090 GN=Mon2 PE=1 SV=2	14	19	24	19	1715	189	6.13	73.31	96.6	95.1	94.1	90.4	102.5	105	110.2	115.6	101.9	105.8	96.8	86.7
Q9Z2W1	Serine/threonine-protein kinase 25 OS=Mus musculus OX=10090 GN=Stk25 PE=1 SV=2	32	11	24	7	426	48.1	6.81	85.18	107.7	98.8	101.6	89	85.3	108.7	96.8	107.5	104.4	95.7	108.7	94.8
Q8C522	Endonuclease domain-containing 1 protein OS=Mus musculus OX=10090 GN=Endod1 PE=1 SV=2	36	13	23	13	501	55.2	6.16	83.87	100.2	96.7	99.1	90.8	103.5	98.3	102.7	102.5	99.4	101.9	103.5	89.2
P50172	Corticosteroid 11-beta-dehydrogenase isozyme 1 OS=Mus musculus OX=10090 GN=Hsd11b1 PE=1 SV=3	39	15	35	15	292	32.3	8.46	115.46	119.1	124.2	114.4	101.8	86.9	102.6	75.6	68.9	82.1	70.9	86.7	114
P70372	ELAV-like protein 1 OS=Mus musculus OX=10090 GN=Elavl1 PE=1 SV=2	37	11	24	11	326	36.1	9.04	88.88	94.2	92.4	95.5	84.1	115.7	97.3	116.4	118.7	100.7	125.7	94.9	84.6
Q3TJD7	PDZ and LIM domain protein 7 OS=Mus musculus OX=10090 GN=Pdlim7 PE=1 SV=1	31	14	25	13	457	50.1	8.47	75.76	83.6	85	95.3	91.1	153.5	113.7	111.9	107.9	75.9	107.6	117.5	95.2
Q9JI10	Serine/threonine-protein kinase 3 OS=Mus musculus OX=10090 GN=Stk3 PE=1 SV=1	28	12	23	6	497	56.8	4.98	81.5	99.4	97.2	97.5	88.2	103.3	105.1	113.3	111.3	100.2	106.1	99.9	85.4
Q9CPU0	Lactoylglutathione lyase OS=Mus musculus OX=10090 GN=Glo1 PE=1 SV=3	55	11	31	11	184	20.8	5.47	109.3	110.9	109.5	111	101.3	79.7	99.1	96	78.7	108.9	78.1	94.6	97.9
Q61362	Chitinase-3-like protein 1 OS=Mus musculus OX=10090 GN=Chi3l1 PE=1 SV=3	37	14	22	14	389	43.9	8.57	65.76	113.6	209.9	87.9	75.6	45.8	105.9	98.9	107.8	90.8	68.5	176.2	65
G5E870	E3 ubiquitin-protein ligase TRIP12 OS=Mus musculus OX=10090 GN=Trip12 PE=1 SV=1	12	20	25	19	2025	224	8.35	69.76	96.6	90.8	91.8	84.5	119.4	98.3	115.9	110.4	104.5	121.8	97.7	87.8
P12265	Beta-glucuronidase OS=Mus musculus OX=10090 GN=Gusb PE=1 SV=2	32	17	27	17	648	74.1	6.7	89.32	77.3	76.7	82.8	78.5	126.7	95	205.2	130	86.2	148.8	94.2	81
P12023	Amyloid-beta A4 protein OS=Mus musculus OX=10090 GN=App PE=1 SV=3	25	17	35	17	770	86.7	4.79	103.27	103.9	99.5	99.6	91.1	92.4	107.6	98.1	100.2	104.8	98.1	105.8	82.5
P25976	Nucleolar transcription factor 1 OS=Mus musculus OX=10090 GN=Ubtf PE=1 SV=1	28	23	28	23	765	89.5	5.76	87.13	99.9	91.5	96.9	89	124.7	93.4	108.7	108.8	104	116.9	93.6	87.4
Q505F5	Leucine-rich repeat-containing protein 47 OS=Mus musculus OX=10090 GN=Lrrc47 PE=1 SV=1	39	16	24	16	581	63.6	8.1	82.55	96.3	97.2	98	88.8	112.1	101.2	107.5	106.2	105.5	106.1	98.6	99.8
P35550	rRNA 2'-O-methyltransferase fibrillarin OS=Mus musculus OX=10090 GN=Fbl PE=1 SV=2	43	11	19	11	327	34.3	10.24	68.35	89.4	90.2	89.3	82.5	140.4	95	116.1	111.2	101	131	88.4	98.4
Q9CXY6	Interleukin enhancer-binding factor 2 OS=Mus musculus OX=10090 GN=Ilf2 PE=1 SV=1	52	13	21	13	390	43	5.26	78.15	95.4	89.6	98.2	85.8	118.9	96.5	111.4	110.9	101.1	121.8	96.5	86.4
Q8CHU3	Epsin-2 OS=Mus musculus OX=10090 GN=Epn2 PE=1 SV=1	31	15	28	13	595	63.4	8.16	87.02	115.1	107.7	104.5	97.6	85.3	104	85.1	93.6	110.3	80.3	100	88.4
Q80W54	CAAX prenyl protease 1 homolog OS=Mus musculus OX=10090 GN=Zmpste24 PE=1 SV=2	25	11	27	11	475	54.7	6.95	102.94	98	97.8	96.5	93.4	106.4	97.2	107.7	106.2	104.6	116.4	95.7	83.9
O35598	Disintegrin and metalloproteinase domain-containing protein 10 OS=Mus musculus OX=10090 GN=Adam10 PE=1 SV=2	26	18	26	18	749	83.9	7.94	80.07	104.5	101.6	100.4	94.3	88.6	100.5	97.8	102.1	107.7	97.4	109.7	90.5
P97822	Acidic leucine-rich nuclear phosphoprotein 32 family member E OS=Mus musculus OX=10090 GN=Anp32e PE=1 SV=2	41	8	21	8	260	29.6	3.88	88.45	98.1	93.7	95.8	84.1	136.4	100	104.9	99.6	117.1	119.5	87.4	75.4
Q9WV02	RNA-binding motif protein, X chromosome OS=Mus musculus OX=10090 GN=Rbmx PE=1 SV=1	39	17	42	3	391	42.3	10.05	112.88	104.4	99.4	100.4	90.6	99.2	90	99.9	113	107	113.7	90.5	90.6
Q80TM9	Nischarin OS=Mus musculus OX=10090 GN=Nisch PE=1 SV=2	12	16	24	16	1593	174.9	5.16	75.68	104.5	101.2	99.7	91.8	92.9	105.1	103.4	99.3	108.6	94.2	103.2	91.4
P61027	Ras-related protein Rab-10 OS=Mus musculus OX=10090 GN=Rab10 PE=1 SV=1	76	16	36	12	200	22.5	8.38	115.19	104.5	100	96.2	90.9	105.8	97.8	100.6	97.8	105.4	102.5	98.1	91
Q8CGF7	Transcription elongation regulator 1 OS=Mus musculus OX=10090 GN=Tcerg1 PE=1 SV=2	16	18	24	18	1100	123.7	8.65	75.09	99.2	96.5	97.8	91.9	115.2	91.8	105.9	109	104.5	112.7	95.4	88.9
Q9EQG3	Sciellin OS=Mus musculus OX=10090 GN=Scel PE=1 SV=2	28	19	27	19	652	72.9	9.47	80.28	119.6	107.3	109.9	104.5	53.8	123	77.7	83.7	113.7	75.1	111.1	85.6
Q91XD2	LIM and senescent cell antigen-like-containing domain protein 2 OS=Mus musculus OX=10090 GN=Lims2 PE=1 SV=1	39	13	27	8	341	39	7.97	90.21	119.8	117.5	115.8	102.5	86.2	96.9	72.7	79.9	110.7	66.9	93.6	86.4
Q9WVA3	Mitotic checkpoint protein BUB3 OS=Mus musculus OX=10090 GN=Bub3 PE=1 SV=2	40	11	24	11	326	36.9	6.84	87.31	97.5	92.2	95.4	86.4	118.5	96.9	113.8	117	101	121.1	96.1	87.2
Q91YJ2	Sorting nexin-4 OS=Mus musculus OX=10090 GN=Snx4 PE=1 SV=1	38	16	21	16	450	51.7	5.8	74.8	90.9	87.2	90.3	97.1	86	108.4	125.4	132.9	92.7	128.6	105.6	82.1
Q9R0L6	Pericentriolar material 1 protein OS=Mus musculus OX=10090 GN=Pcm1 PE=1 SV=2	13	24	27	24	2025	228.7	5.01	71.53	99.8	96.4	101.7	90.5	102.9	96.1	93.9	101.3	105.3	103.3	105.3	95.6
Q99JB2	Stomatin-like protein 2, mitochondrial OS=Mus musculus OX=10090 GN=Stoml2 PE=1 SV=1	46	11	19	11	353	38.4	8.87	71.67	108.3	101.5	107	97.6	99.2	95.2	93	92	103.1	95.6	96.7	97
Q9WUR2	Enoyl-CoA delta isomerase 2 OS=Mus musculus OX=10090 GN=Eci2 PE=1 SV=2	31	11	18	11	391	43.2	8.92	74.6	106	108.1	106.3	119.8	98.1	91.7	87.1	88.4	99.8	97.6	85.1	94.9
Q64282	Interferon-induced protein with tetratricopeptide repeats 1 OS=Mus musculus OX=10090 GN=Ifit1 PE=1 SV=2	33	16	22	16	463	53.7	7.52	71.68	78.9	82.7	74.7	71.2	216.5	105.7	111.2	122.5	120.8	138.3	100.6	73.4
Q5SSL4	Active breakpoint cluster region-related protein OS=Mus musculus OX=10090 GN=Abr PE=1 SV=1	21	17	22	15	859	97.6	6.58	70.86	98.1	91.5	96.3	89.3	107.8	97.4	116.1	115.3	100.5	111.6	104.2	88.9
Q9D1P4	Cysteine and histidine-rich domain-containing protein 1 OS=Mus musculus OX=10090 GN=Chordc1 PE=1 SV=1	57	14	19	14	331	37.3	7.9	74.01	97.2	95.7	101.1	90.6	86.4	109.6	112.2	106.1	102.4	108.1	103.3	92.9
Q61781	Keratin, type I cytoskeletal 14 OS=Mus musculus OX=10090 GN=Krt14 PE=1 SV=2	40	16	28	3	484	52.8	5.17	78.96	59.8	65.4	171.9	58.7	535.7	55.4	44.5	80.6	80.8	74.1	75.5	69.4
Q9QZ47	Troponin T, fast skeletal muscle OS=Mus musculus OX=10090 GN=Tnnt3 PE=1 SV=3	37	13	31	13	272	32.2	5.31	79.01	26.1	104.9	27.7	23.1	25.4	256	23.6	19.2	26.4	23.6	28.1	919.7
Q9Z2Z6	Mitochondrial carnitine/acylcarnitine carrier protein OS=Mus musculus OX=10090 GN=Slc25a20 PE=1 SV=1	60	14	28	14	301	33	9.11	81.3	97.4	103	102.7	117	99.6	95.3	92.9	90.4	97	99.3	94.2	98.8
P60670	Nuclear protein localization protein 4 homolog OS=Mus musculus OX=10090 GN=Nploc4 PE=1 SV=3	37	17	24	17	608	68	6.46	86.11	96.5	95.1	94.5	91	108.5	103.9	111.1	110.1	99.4	108.4	102.3	88.6
A2ADY9	Protein DDI1 homolog 2 OS=Mus musculus OX=10090 GN=Ddi2 PE=1 SV=1	41	12	21	12	399	44.6	5.05	69.66	100.3	95.7	98.1	83.3	107.1	100.5	118.9	109.1	101.2	113.5	94.5	87.6
Q9WTP6	Adenylate kinase 2, mitochondrial OS=Mus musculus OX=10090 GN=Ak2 PE=1 SV=5	49	10	30	10	239	26.5	7.39	89.17	91.5	93.3	98	107.2	105.2	109.2	103.4	102.7	92.5	110.7	103.5	96.2
Q9DC23	DnaJ homolog subfamily C member 10 OS=Mus musculus OX=10090 GN=Dnajc10 PE=1 SV=2	29	16	26	16	793	90.5	6.96	80.38	89.3	87.1	90.3	85.9	124.5	106	131.3	122.6	90.1	120.7	96.4	86.5
P61211	ADP-ribosylation factor-like protein 1 OS=Mus musculus OX=10090 GN=Arl1 PE=1 SV=1	59	7	18	7	181	20.4	5.72	78.9	100.5	92.9	94.1	86.7	107.5	100.2	121.2	111.1	100.3	122.9	98.8	82.8
Q91YR7	Pre-mRNA-processing factor 6 OS=Mus musculus OX=10090 GN=Prpf6 PE=1 SV=1	25	21	29	21	941	106.7	8.09	80.57	94.9	90.9	96.3	88.7	121.6	94.1	110.9	113.2	103.2	115.9	97.5	87.4
P05063	Fructose-bisphosphate aldolase C OS=Mus musculus OX=10090 GN=Aldoc PE=1 SV=4	36	11	29	5	363	39.4	7.12	100.8	97.5	90	97.8	87.1	104.6	95	121.9	125.3	93.2	117.4	89.8	97
P54923	[Protein ADP-ribosylarginine] hydrolase OS=Mus musculus OX=10090 GN=Adprh PE=1 SV=1	44	12	21	12	362	40	5.76	74.09	88.5	89	92.1	86.5	120.4	98.3	125	112	101.1	120.8	105.3	90.2
Q9CXS4	Centromere protein V OS=Mus musculus OX=10090 GN=Cenpv PE=1 SV=2	52	10	20	10	252	27.5	9.79	81.92	109.4	105.8	113.5	99.8	103.3	81.9	82.6	86	101.8	96.9	88.1	102.7
Q80V42	Carboxypeptidase M OS=Mus musculus OX=10090 GN=Cpm PE=1 SV=2	37	14	22	14	443	50.5	7.78	80.76	89.7	86.9	86	87.3	149.2	85.1	88.7	124.2	97.3	114	113.7	91
Q9ESB3	Histidine-rich glycoprotein OS=Mus musculus OX=10090 GN=Hrg PE=1 SV=2	31	12	29	12	525	59.1	7.66	93.4	104.9	116.8	102.7	81.5	72.3	107.9	111.6	134.8	77.6	97.3	172	76.4
Q8BHL5	Engulfment and cell motility protein 2 OS=Mus musculus OX=10090 GN=Elmo2 PE=1 SV=1	29	17	26	11	732	83.8	5.95	85.83	93.9	92.9	90.6	81.8	107.5	98.1	126.4	123.6	101.2	114.3	104.1	84.5
Q99LJ0	CTTNBP2 N-terminal-like protein OS=Mus musculus OX=10090 GN=Cttnbp2nl PE=1 SV=1	36	19	26	19	638	69.8	7.71	77.67	102.3	92.6	99.6	97.3	90.4	100.2	105	109.8	100.9	102.8	101.1	86.2
Q6PDM2	Serine/arginine-rich splicing factor 1 OS=Mus musculus OX=10090 GN=Srsf1 PE=1 SV=3	50	15	39	15	248	27.7	10.36	114.24	96.5	92.5	92.5	88.5	125.8	92.3	112.8	113.8	103.4	122.2	89.3	85.8
P08226	Apolipoprotein E OS=Mus musculus OX=10090 GN=Apoe PE=1 SV=2	43	14	38	14	311	35.8	5.68	116.17	104.5	103	103.1	98.3	123.4	94.7	125.6	96.2	89.3	107.7	115.9	82.6
Q922Q1	Mitochondrial amidoxime reducing component 2 OS=Mus musculus OX=10090 GN=Mtarc2 PE=1 SV=1	35	12	34	12	338	38.2	8.68	105.69	96.7	93.5	95.7	87.4	132.2	102.3	102.2	113.7	93.2	116.6	91.6	87.3
Q80VD1	Protein FAM98B OS=Mus musculus OX=10090 GN=Fam98b PE=1 SV=1	45	14	22	11	429	45.3	8.5	77.95	91.7	91.8	93.9	83.6	123.7	97.3	114.8	114.7	97.9	114.9	100.5	92.2
P21278	Guanine nucleotide-binding protein subunit alpha-11 OS=Mus musculus OX=10090 GN=Gna11 PE=1 SV=1	43	15	33	8	359	42	5.97	101.54	111.4	105.8	106.9	97.7	96.4	93.1	86	92.5	106.3	88.6	93.6	87.8
P49443	Protein phosphatase 1A OS=Mus musculus OX=10090 GN=Ppm1a PE=1 SV=1	40	14	21	12	382	42.4	5.36	69.25	102.8	103.7	101.3	96.5	91.7	101.8	98.8	99.8	104.1	92	102.8	92.6
Q7TPW1	Nexilin OS=Mus musculus OX=10090 GN=Nexn PE=1 SV=3	29	18	29	18	607	72.1	5.01	82.73	93.7	93.8	91.9	110.1	133.6	101	107.2	102.4	88.8	104.2	94.9	97.7
O54950	5'-AMP-activated protein kinase subunit gamma-1 OS=Mus musculus OX=10090 GN=Prkag1 PE=1 SV=2	46	12	21	10	330	37.5	7.14	80.46	101.4	102.8	103.5	90.8	96.3	98.3	97.1	98.8	106.7	97.9	101.4	95.2
P58021	Transmembrane 9 superfamily member 2 OS=Mus musculus OX=10090 GN=Tm9sf2 PE=1 SV=1	23	12	23	12	662	75.3	7.43	79.22	87.7	83.2	85.8	85	132.6	101.7	120.7	122.7	98.3	133.5	98.5	85.1
P10639	Thioredoxin OS=Mus musculus OX=10090 GN=Txn PE=1 SV=3	96	10	64	10	105	11.7	4.92	214.5	106.1	103.2	101	89.5	91.5	107.5	107.7	97.4	107.8	94.1	97.1	89.4
P62748	Hippocalcin-like protein 1 OS=Mus musculus OX=10090 GN=Hpcal1 PE=1 SV=2	67	14	40	9	193	22.3	5.5	116.32	104.4	100.2	94.9	87.3	95.6	103	107.1	104.1	106.4	101	100.8	83.5
Q9WVJ9	EGF-containing fibulin-like extracellular matrix protein 2 OS=Mus musculus OX=10090 GN=Efemp2 PE=1 SV=1	31	9	20	9	443	49.4	4.89	74.99	94.6	88	92.7	90.3	127.5	104.1	113.9	107.7	95.1	119.3	107.1	84.9
Q9D1M0	Protein SEC13 homolog OS=Mus musculus OX=10090 GN=Sec13 PE=1 SV=3	47	14	23	14	322	35.5	5.38	84.32	91.2	96.8	89	86.1	110.9	115.3	117.4	110.3	97.3	115.5	90.4	103.9
Q3UHJ0	AP2-associated protein kinase 1 OS=Mus musculus OX=10090 GN=Aak1 PE=1 SV=2	25	15	22	14	959	103.3	6.7	71.02	109.3	100.5	104	93.7	88.3	101.8	95.4	102	106.2	92.6	100.6	87.2
Q63810	Calcineurin subunit B type 1 OS=Mus musculus OX=10090 GN=Ppp3r1 PE=1 SV=3	68	8	16	8	170	19.3	4.81	70.21	105.8	104.5	101.4	95.5	80.1	101.2	92.7	99.3	109.5	93.1	100.8	93
P62264	40S ribosomal protein S14 OS=Mus musculus OX=10090 GN=Rps14 PE=1 SV=3	43	8	23	8	151	16.3	10.05	93.27	96.9	90.1	95.2	89.9	110.2	93.6	116.9	110.6	102.1	120.1	100.7	90.1
Q8BHZ0	CYFIP-related Rac1 interactor A OS=Mus musculus OX=10090 GN=Cyria PE=1 SV=1	40	9	22	6	323	37.3	6.01	78.47	107	109.1	109.8	95.1	96.1	88.7	91.3	90.4	110	87.2	100	92.1
P06837	Neuromodulin OS=Mus musculus OX=10090 GN=Gap43 PE=1 SV=1	64	10	20	10	227	23.6	4.73	75.25	95.4	95.6	92.2	92.8	96.5	94.3	95.5	103	98.7	107.6	114.3	92.9
Q8R001	Microtubule-associated protein RP/EB family member 2 OS=Mus musculus OX=10090 GN=Mapre2 PE=1 SV=1	48	11	23	10	326	36.9	5.38	86.96	104.3	100.3	101.8	98.3	89.1	100.9	98.7	96.4	108.3	88.9	106.1	90.8
Q8CFI0	E3 ubiquitin-protein ligase NEDD4-like OS=Mus musculus OX=10090 GN=Nedd4l PE=1 SV=2	21	19	31	16	1004	115.3	6.15	88.01	112	103.9	106	93.8	78	101.9	91.6	96.5	109.4	89.6	100.5	94.9
P39655	Polyunsaturated fatty acid lipoxygenase ALOX12 OS=Mus musculus OX=10090 GN=Alox12 PE=1 SV=4	32	16	21	16	663	75.3	6.19	69.79	88.3	103.5	97.7	92.7	72.9	79.4	68.1	61.6	96.2	62.5	295.6	91.1
P61021	Ras-related protein Rab-5B OS=Mus musculus OX=10090 GN=Rab5b PE=1 SV=1	75	11	26	7	215	23.7	8.13	88.42	110.2	106.1	104.3	94	91.6	95.9	90.6	91.3	110.2	88.3	105.6	95
A2AQ25	Sickle tail protein OS=Mus musculus OX=10090 GN=Skt PE=1 SV=1	11	21	25	21	1946	212.9	7.77	68.54	110.1	102.5	103.3	97.2	98.6	98.8	84.6	96.2	106.1	85.2	95.5	85.2
Q6KAR6	Exocyst complex component 3 OS=Mus musculus OX=10090 GN=Exoc3 PE=1 SV=2	24	15	21	15	755	86.4	6.2	74.7	105.7	97.5	100.6	94.7	98.1	96.6	104.8	103.7	103.8	99.4	103.3	93.8
O08915	AH receptor-interacting protein OS=Mus musculus OX=10090 GN=Aip PE=1 SV=1	50	15	22	15	330	37.6	6.4	67.17	99.9	97.6	100.8	93	102.3	101.7	102.3	107.3	105.7	103	99.1	86.3
Q9D7X3	Dual specificity protein phosphatase 3 OS=Mus musculus OX=10090 GN=Dusp3 PE=1 SV=1	48	7	20	7	185	20.5	6.54	90.29	108.7	101.7	100.5	98.2	89.3	111.5	91.4	94.4	101	82.7	109.5	89.4
P48787	Troponin I, cardiac muscle OS=Mus musculus OX=10090 GN=Tnni3 PE=1 SV=2	45	13	42	13	211	24.2	9.55	116.21	69.2	107.9	107.7	345.5	88.7	39.3	30.8	35.2	59.1	61.8	53.1	140.7
Q8BMP6	Golgi resident protein GCP60 OS=Mus musculus OX=10090 GN=Acbd3 PE=1 SV=3	27	12	20	12	525	60.1	5.11	68.17	87.8	86.6	88	84.7	123.7	105	125.2	119.9	92.7	131.7	99.4	89.2
Q9Z2L7	Cytokine receptor-like factor 3 OS=Mus musculus OX=10090 GN=Crlf3 PE=1 SV=1	32	11	17	11	442	49.5	5.03	64.27	103.3	102.7	104.7	90.9	90.8	99	99.9	99.6	110.7	99.8	101.3	86.7
Q80UP5	Ankyrin repeat domain-containing protein 13A OS=Mus musculus OX=10090 GN=Ankrd13a PE=1 SV=2	28	12	20	12	588	67.1	5.08	84.18	106.3	103.3	103.9	90.9	89.2	104.5	101.9	99.9	109	92.9	109.4	86.4
Q9JLB2	MAGUK p55 subfamily member 5 OS=Mus musculus OX=10090 GN=Mpp5 PE=1 SV=1	31	17	20	17	675	77.2	6.09	63.66	116.8	118.2	117.1	104.1	60.9	95.8	70.7	84.8	118	69.5	94	94.3
P0DOV2	Interferon-activable protein 204 OS=Mus musculus OX=10090 GN=Ifi204 PE=1 SV=1	31	19	25	8	619	69.4	8.69	72.11	83.2	75.2	74.2	73.6	179.7	93.6	132	121.7	106.2	154	98.5	84.6
P61028	Ras-related protein Rab-8B OS=Mus musculus OX=10090 GN=Rab8b PE=1 SV=1	68	16	31	10	207	23.6	9.07	94.33	98.4	95	93.4	85.8	119.1	90.1	119.1	106.8	102.2	118.9	99.9	84.1
Q6NY15	Testis-specific gene 10 protein OS=Mus musculus OX=10090 GN=Tsga10 PE=1 SV=1	23	15	22	15	697	81.2	5.8	72.96	97.3	94.1	120.1	88.6	110	85.7	73.8	84.8	107.9	98.8	100.4	103.1
P70265	6-phosphofructo-2-kinase/fructose-2,6-bisphosphatase 2 OS=Mus musculus OX=10090 GN=Pfkfb2 PE=1 SV=2	39	17	22	15	519	59.9	8.12	71.4	95.5	95	99.4	89.2	85	106.3	105.7	111.8	100.4	103.2	105.2	93.7
Q6PB93	Polypeptide N-acetylgalactosaminyltransferase 2 OS=Mus musculus OX=10090 GN=Galnt2 PE=1 SV=1	25	12	23	12	570	64.5	8.53	74.92	87.1	86.3	89.2	83	125	99.2	136.5	124.7	89	141	104.8	84
Q62230	Sialoadhesin OS=Mus musculus OX=10090 GN=Siglec1 PE=1 SV=2	13	18	21	18	1695	182.9	6.67	68.28	81.7	79.9	80.4	75.8	154.5	89.2	149.2	142.4	86.5	160.3	99.6	80.4
Q0GNC1	Inverted formin-2 OS=Mus musculus OX=10090 GN=Inf2 PE=1 SV=1	17	16	21	16	1273	138.5	5.21	74.69	86.7	86.6	91.2	87.4	98.4	98.8	121.4	117.1	92.4	123.8	125.2	92.7
P11589	Major urinary protein 2 OS=Mus musculus OX=10090 GN=Mup2 PE=1 SV=1	57	8	22	2	180	20.7	5.11	77.98	135.5	135.6	220.8	162.6	13.3	120.3	26.9	31.2	91	27.5	133.1	63.7
P83917	Chromobox protein homolog 1 OS=Mus musculus OX=10090 GN=Cbx1 PE=1 SV=1	52	10	27	9	185	21.4	4.93	103.35	99.8	98.6	100.5	87.7	118.6	95.3	111.7	104.6	110.1	113.1	90.8	82.5
Q9DAR7	m7GpppX diphosphatase OS=Mus musculus OX=10090 GN=Dcps PE=1 SV=1	40	10	24	10	338	39	6.48	93.09	104.7	98.9	103.7	92	102	92.6	99.5	98.6	103.1	107	93.6	94.5
Q99KW3	TRIO and F-actin-binding protein OS=Mus musculus OX=10090 GN=Triobp PE=1 SV=3	12	22	26	21	2014	223.2	8.06	73.11	103	98.1	97.5	89.3	101.3	109.6	99.4	105.3	104.6	95.2	98.3	93.5
P63325	40S ribosomal protein S10 OS=Mus musculus OX=10090 GN=Rps10 PE=1 SV=1	62	14	57	13	165	18.9	10.15	141.39	92.1	88.9	92.2	85.9	117.9	99.7	125.9	112.9	96.9	136.2	95.2	83.7
Q9CQQ7	ATP synthase F(0) complex subunit B1, mitochondrial OS=Mus musculus OX=10090 GN=Atp5pb PE=1 SV=1	41	13	36	12	256	28.9	9.06	111.44	92.3	99.4	103.8	154.9	104.3	86.2	82.6	81.6	87.6	97.1	85	110.9
P57722	Poly(rC)-binding protein 3 OS=Mus musculus OX=10090 GN=Pcbp3 PE=1 SV=3	25	8	37	2	371	39.3	7.52	131.99	101	92	89.1	84.6	100.2	114.2	111	101	110	89.1	104.1	85.4
Q61301	Catenin alpha-2 OS=Mus musculus OX=10090 GN=Ctnna2 PE=1 SV=3	14	13	28	1	953	105.2	5.71	98.78	108.8	109.8	98.9	88.6	78.1	107.3	81.3	97	112.9	82.6	86.7	63.5
P32233	Developmentally-regulated GTP-binding protein 1 OS=Mus musculus OX=10090 GN=Drg1 PE=1 SV=1	47	14	23	13	367	40.5	8.9	77.46	95	90.9	94.5	88.5	108.9	106.7	116.1	110.1	99.1	118.3	101.5	85.5
O89110	Caspase-8 OS=Mus musculus OX=10090 GN=Casp8 PE=1 SV=1	36	15	20	15	480	55.3	5.25	65.04	89.1	91.7	88.4	79.6	98.2	114.6	130	116	100.3	117.1	98	118
Q9QZ85	Interferon-inducible GTPase 1 OS=Mus musculus OX=10090 GN=Iigp1 PE=1 SV=2	43	15	25	15	413	47.5	6.33	87.05	80.7	87.4	73.2	80.2	231.5	89.5	121.1	120.4	107.2	139.8	87.5	69.3
Q7TSI3	Serine/threonine-protein phosphatase 6 regulatory subunit 1 OS=Mus musculus OX=10090 GN=Ppp6r1 PE=1 SV=1	27	16	20	16	856	94.5	4.64	67.98	102.5	100.9	101.7	94.9	93	96.1	99.8	103	109.3	96.8	101.6	86.5
Q91WG2	Rab GTPase-binding effector protein 2 OS=Mus musculus OX=10090 GN=Rabep2 PE=1 SV=3	34	18	20	18	554	62.1	4.89	67.14	95.9	96	96.5	88	100.1	102.4	113.6	111.4	106.9	111.6	103.2	82.8
Q3TC93	HCLS1-binding protein 3 OS=Mus musculus OX=10090 GN=Hs1bp3 PE=1 SV=2	51	13	18	13	395	43.7	4.98	71.32	95.3	96.3	99.5	90.1	92.7	113.3	104.2	97.7	100.1	98	98.8	136.8
Q80W22	Threonine synthase-like 2 OS=Mus musculus OX=10090 GN=Thnsl2 PE=1 SV=1	35	11	16	11	483	54.2	6.39	66.96	106.9	106.4	113.9	102.2	83.3	97.7	86.1	86.4	102.7	79.9	94.8	111.3
Q8C147	Dedicator of cytokinesis protein 8 OS=Mus musculus OX=10090 GN=Dock8 PE=1 SV=4	13	22	24	20	2100	238.8	6.96	75.31	102.5	100.3	100.5	95.7	104.2	89.6	107	109.9	107.3	111.3	103.6	85.8
Q8BK63	Casein kinase I isoform alpha OS=Mus musculus OX=10090 GN=Csnk1a1 PE=1 SV=2	45	13	22	12	337	38.9	9.57	72.37	99.3	97.3	98	89.3	104.2	99.7	102.7	106.7	102.4	102.5	97.5	90.3
Q99L04	Dehydrogenase/reductase SDR family member 1 OS=Mus musculus OX=10090 GN=Dhrs1 PE=1 SV=1	49	13	23	13	313	34	8.35	82.76	99	98.1	96	91.2	104.8	106.6	109.2	107.5	99.8	111.1	102.1	81.7
P21958	Antigen peptide transporter 1 OS=Mus musculus OX=10090 GN=Tap1 PE=1 SV=3	17	10	21	10	724	78.8	8.79	82.18	88.6	93.6	83.7	84.5	158.8	95.5	117.4	112.5	121.2	125.7	90.8	73.1
O08583	THO complex subunit 4 OS=Mus musculus OX=10090 GN=Alyref PE=1 SV=3	40	8	21	6	255	26.9	11.15	87.07	95.4	92.3	95.7	85.3	126.9	92.3	114.5	112.5	106.1	120.9	94.2	82.6
Q8BH69	Selenide, water dikinase 1 OS=Mus musculus OX=10090 GN=Sephs1 PE=1 SV=1	36	9	17	9	392	42.9	5.97	69.76	100.1	98.8	101.1	88.2	105	97.2	106.7	107.4	105.7	104.7	93.3	87.8
Q08879	Fibulin-1 OS=Mus musculus OX=10090 GN=Fbln1 PE=1 SV=2	25	13	25	13	705	78	5.16	80.43	89.3	82.8	81.2	91.8	108	119.3	126.1	126.6	82.2	105.8	119.9	95.8
Q9Z130	Heterogeneous nuclear ribonucleoprotein D-like OS=Mus musculus OX=10090 GN=Hnrnpdl PE=1 SV=1	34	12	23	10	301	33.5	7.31	75.84	96.1	90	91.5	78.3	137.1	95.4	115.1	121.7	103.2	124.8	92.8	87.5
Q6NV83	U2 snRNP-associated SURP motif-containing protein OS=Mus musculus OX=10090 GN=U2surp PE=1 SV=3	19	16	22	16	1029	118.2	8.47	65.39	95.3	89.8	95.4	85.8	114.7	95.9	114.9	116.3	103.4	120	97.4	89.5
Q04736	Tyrosine-protein kinase Yes OS=Mus musculus OX=10090 GN=Yes1 PE=1 SV=3	33	14	29	8	541	60.6	6.64	95.32	108.1	110.6	103.4	91.5	87.6	98.2	88.6	96.1	119.7	89.2	97.6	80.2
P43275	Histone H1.1 OS=Mus musculus OX=10090 GN=H1-1 PE=1 SV=2	36	11	47	7	213	21.8	10.93	154.2	75.5	73.9	69.4	64.1	154.2	91.2	158.4	147.1	107.8	164.5	93.7	74.5
P43883	Perilipin-2 OS=Mus musculus OX=10090 GN=Plin2 PE=1 SV=2	39	14	23	14	425	46.6	6.87	75.1	97.7	92.7	93.2	92.2	90.2	103.4	129.2	112.6	93.4	115.6	104	86.2
P23198	Chromobox protein homolog 3 OS=Mus musculus OX=10090 GN=Cbx3 PE=1 SV=2	50	11	32	9	183	20.8	5.22	110.08	97.5	94.6	93.9	85.1	127.1	92.7	116.7	106.6	112.9	121.6	90.6	80.4
Q3TIV5	Zinc finger CCCH domain-containing protein 15 OS=Mus musculus OX=10090 GN=Zc3h15 PE=1 SV=2	36	15	23	15	426	48.3	5.3	77.28	95.6	91.9	96.2	88.9	104.9	107.5	114.7	106.1	101.3	116	98.7	90.7
Q8CG76	Aflatoxin B1 aldehyde reductase member 2 OS=Mus musculus OX=10090 GN=Akr7a2 PE=1 SV=3	44	12	21	12	367	40.6	8.12	72.53	101.4	97.5	104.6	100.9	87.6	96.5	92.4	95.6	101.5	90.9	96.9	102.7
P52503	NADH dehydrogenase [ubiquinone] iron-sulfur protein 6, mitochondrial OS=Mus musculus OX=10090 GN=Ndufs6 PE=1 SV=2	62	7	15	7	116	13	8.65	72.45	83.5	100.4	92.8	163.2	116.8	88.5	84.6	85.5	82.8	102.4	83	117.3
P62331	ADP-ribosylation factor 6 OS=Mus musculus OX=10090 GN=Arf6 PE=1 SV=2	69	9	29	8	175	20.1	8.95	102.8	104.8	98	102	86.5	95.4	99.6	102.7	106.2	103.6	103	97.4	86.1
P33434	72 kDa type IV collagenase OS=Mus musculus OX=10090 GN=Mmp2 PE=1 SV=1	33	15	20	15	662	74.1	5.53	66.95	72.8	69	74.1	76.5	162.5	99.4	145.8	148.2	80.8	143.7	115.4	86.4
P62984	Ubiquitin-60S ribosomal protein L40 OS=Mus musculus OX=10090 GN=Uba52 PE=1 SV=2	60	9	99	1	128	14.7	9.83	274.81	98.8	88.5	87.6	84.8	120.3	108.3	115.5	112.8	103.2	128	96	80.7
Q9D7H3	RNA 3'-terminal phosphate cyclase OS=Mus musculus OX=10090 GN=RtcA PE=1 SV=2	39	10	22	10	366	39.2	7.9	83.53	97.4	91.8	96.2	89.1	115.6	96.9	101.5	102.4	106.5	108.2	100.2	90
P26516	26S proteasome non-ATPase regulatory subunit 7 OS=Mus musculus OX=10090 GN=Psmd7 PE=1 SV=2	41	12	21	12	321	36.5	6.77	65.21	93.1	93.8	94.3	90.5	114	102.7	118	108.2	100.6	118.3	99.6	86.7
P47739	Aldehyde dehydrogenase, dimeric NADP-preferring OS=Mus musculus OX=10090 GN=Aldh3a1 PE=1 SV=2	40	17	35	15	453	50.4	6.95	110.8	98.8	119	133.5	99.7	79.9	81.9	75.4	59.1	87.2	63.7	94	141.6
Q9CPW4	Actin-related protein 2/3 complex subunit 5 OS=Mus musculus OX=10090 GN=Arpc5 PE=1 SV=3	72	10	27	10	151	16.3	5.67	111.82	89.4	90.3	84.7	79.2	129.4	96.1	129.9	123.6	102.5	134.4	103.7	77.4
P62267	40S ribosomal protein S23 OS=Mus musculus OX=10090 GN=Rps23 PE=1 SV=3	50	8	30	8	143	15.8	10.49	114.62	87.2	86	88.3	85.1	125.5	109.3	130.4	121.8	93	139.8	93.7	79.3
Q9CT10	Ran-binding protein 3 OS=Mus musculus OX=10090 GN=Ranbp3 PE=1 SV=2	30	13	17	13	491	52.5	5.12	63.03	98.3	91.6	100.4	97	102.7	93.4	110.8	107.2	105	110	101.8	83.7
Q62393	Tumor protein D52 OS=Mus musculus OX=10090 GN=Tpd52 PE=1 SV=2	36	8	19	8	224	24.3	4.72	74.55	85.7	86.3	82.9	75.2	116.5	98.4	145.9	121.7	101.1	141	97.5	81.7
Q91YS8	Calcium/calmodulin-dependent protein kinase type 1 OS=Mus musculus OX=10090 GN=Camk1 PE=1 SV=1	45	12	22	9	374	41.6	5.35	79.36	90.4	86.8	90.8	87.8	102.5	111.3	131	117.8	95.9	122.4	108.3	79.3
Q8VD04	GRIP1-associated protein 1 OS=Mus musculus OX=10090 GN=Gripap1 PE=1 SV=1	30	17	20	17	806	92.7	5.25	69.19	98	99.4	102.4	95.5	93.5	102.4	105.7	101.5	103.4	104.6	106	88.4
Q9QWL7	Keratin, type I cytoskeletal 17 OS=Mus musculus OX=10090 GN=Krt17 PE=1 SV=3	32	18	32	5	433	48.1	5.06	85.97	54.2	53.6	73.7	52.2	755.6	46.5	25.8	70.9	69.3	54.1	69.3	72.8
Q9R062	Glycogenin-1 OS=Mus musculus OX=10090 GN=Gyg1 PE=1 SV=3	25	8	25	8	333	37.4	5.29	97.9	96.5	96.4	85.6	91.3	90.6	125.1	125	104.8	107.7	86.7	109.5	90.4
Q3UQ28	Peroxidasin homolog OS=Mus musculus OX=10090 GN=Pxdn PE=1 SV=2	14	16	18	16	1475	165	7.14	61.45	91.8	84.7	90.9	88.5	84.3	113.5	124.1	116.1	95.7	118.1	116.9	87.3
Q9Z2H7	PDZ domain-containing protein GIPC2 OS=Mus musculus OX=10090 GN=Gipc2 PE=1 SV=1	51	13	22	13	314	34.1	7.44	73.51	118.2	110.3	117.9	102.5	65.9	96.7	75.1	81.8	112	71.2	101.3	97.4
Q6PF93	Phosphatidylinositol 3-kinase catalytic subunit type 3 OS=Mus musculus OX=10090 GN=Pik3c3 PE=1 SV=1	22	17	19	17	887	101.4	6.73	68.7	99.8	101.7	99.2	98.7	98.3	102.1	100.2	103.6	103.1	99.7	105.9	94.6
Q8CC35	Synaptopodin OS=Mus musculus OX=10090 GN=Synpo PE=1 SV=2	21	13	21	13	929	99.5	9.42	71.99	95.2	90	94.2	94.4	108.9	112	118.1	109	89.4	109.9	100.3	93.1
Q9D892	Inosine triphosphate pyrophosphatase OS=Mus musculus OX=10090 GN=Itpa PE=1 SV=2	69	9	21	9	198	21.9	5.87	81.67	99.9	102.2	99	90.7	95.7	103.1	109.2	97.1	102.7	97.7	99.5	106
Q99PP9	Tripartite motif-containing protein 16 OS=Mus musculus OX=10090 GN=Trim16 PE=1 SV=2	34	17	25	17	556	62.9	5.86	78.58	108.2	101.6	98	94.1	70	119	105.5	99	108.3	89	112.8	84.6
Q9WUL7	ADP-ribosylation factor-like protein 3 OS=Mus musculus OX=10090 GN=Arl3 PE=1 SV=1	59	10	17	10	182	20.5	7.24	67.56	101.9	104.2	109.9	95	98.9	94.9	98	95.6	97.4	98.1	94.3	97.9
O08759	Ubiquitin-protein ligase E3A OS=Mus musculus OX=10090 GN=Ube3a PE=1 SV=2	25	17	20	17	870	99.8	5.08	54.93	95.7	95.5	98.1	96.9	101.8	98.2	106.3	108.4	103.9	102.6	101.7	90.8
Q9DBH5	Vesicular integral-membrane protein VIP36 OS=Mus musculus OX=10090 GN=Lman2 PE=1 SV=2	34	11	26	11	358	40.4	6.95	87.42	88.6	88.7	91.7	82.3	111.8	103.7	127	123.5	93.3	133.5	98	83.9
O55126	Protein NipSnap homolog 2 OS=Mus musculus OX=10090 GN=Nipsnap2 PE=1 SV=1	44	13	29	13	281	32.9	9.26	89.42	97.1	109.5	109.9	164.4	95.6	80	66.2	67.5	88	82.5	77	122.4
B9EJ86	Oxysterol-binding protein-related protein 8 OS=Mus musculus OX=10090 GN=Osbpl8 PE=1 SV=1	20	14	22	13	889	101.2	6.96	66.03	95.4	95.8	93.8	91.4	101.9	102.7	111.6	111.6	111.1	111.2	103.8	84.7
Q3TPX4	Exocyst complex component 5 OS=Mus musculus OX=10090 GN=Exoc5 PE=1 SV=2	21	14	18	14	708	81.7	6.71	60.82	103.8	97.2	97.6	94.1	100.2	102.8	102.7	107.2	102.1	96.9	105.4	87.5
Q6AW69	Cingulin-like protein 1 OS=Mus musculus OX=10090 GN=Cgnl1 PE=1 SV=2	17	20	22	19	1298	148.1	5.77	61.45	111.1	105.6	106.6	98.5	78.3	103.7	90.3	97.4	104.7	89.2	109.3	86.6
Q9CXW3	Calcyclin-binding protein OS=Mus musculus OX=10090 GN=Cacybp PE=1 SV=1	54	11	22	10	229	26.5	7.87	77.25	96.6	96.7	102.2	89.2	82.2	107.9	115.8	102.1	105.5	112.3	95.8	92.2
Q3UJU9	Regulator of microtubule dynamics protein 3 OS=Mus musculus OX=10090 GN=Rmdn3 PE=1 SV=2	34	14	20	14	470	52	5.21	75.45	103.2	100	105.2	94.4	96.3	100.2	94.8	102.9	102.2	98.7	104	88.9
Q62074	Protein kinase C iota type OS=Mus musculus OX=10090 GN=Prkci PE=1 SV=3	35	13	22	11	595	68.2	5.85	75.06	112.4	111.6	103.6	95.9	65.7	106.1	90.3	98.9	109.7	78.6	97.9	86.5
P52196	Thiosulfate sulfurtransferase OS=Mus musculus OX=10090 GN=Tst PE=1 SV=3	36	11	33	11	297	33.4	7.85	109.02	120.2	118.5	138.9	102.1	83.9	90.2	64.5	68.2	91.3	77.7	78.7	96.3
Q9ES46	Beta-parvin OS=Mus musculus OX=10090 GN=Parvb PE=1 SV=1	34	10	20	9	365	41.6	6.33	74.74	100.6	107.4	99.6	103.6	80	99	73.9	75.4	104.1	72	144.2	118.9
P24668	Cation-dependent mannose-6-phosphate receptor OS=Mus musculus OX=10090 GN=M6pr PE=1 SV=1	39	11	36	11	278	31.2	5.39	116.46	96.3	91.5	91.6	89.3	107	101.1	114	112.3	99.2	124.3	103.9	90.3
Q6PAM1	Alpha-taxilin OS=Mus musculus OX=10090 GN=Txlna PE=1 SV=1	30	19	31	18	554	62.3	6.74	71.82	95.4	91.9	95.5	89.9	117.8	106.5	116.1	112.3	96.1	113	100.8	83.4
Q8R1X6	Spartin OS=Mus musculus OX=10090 GN=Spart PE=1 SV=1	27	17	24	17	671	72.6	5.86	68.01	109	105.1	109.6	101	75	107.5	94.6	95.3	105.4	88.5	109.6	90.4
Q9WTL7	Acyl-protein thioesterase 2 OS=Mus musculus OX=10090 GN=Lypla2 PE=1 SV=1	32	7	20	7	231	24.8	7.23	80.15	96.7	104.7	93.7	87.3	102	101.8	107.3	104.2	114.3	102.1	96.6	82.8
Q9CRB9	MICOS complex subunit Mic19 OS=Mus musculus OX=10090 GN=Chchd3 PE=1 SV=1	57	15	31	15	227	26.3	8.37	96.74	96.4	102.5	103.4	142.8	99.9	88.5	81.2	78.7	90.6	91.6	85.8	117.9
Q8R5H1	Ubiquitin carboxyl-terminal hydrolase 15 OS=Mus musculus OX=10090 GN=Usp15 PE=1 SV=1	23	17	29	16	981	112.3	5.17	90.36	95.6	97.4	96.8	97	97	100.7	107.3	108.6	102.8	103.5	110.3	89.2
Q6ZPF4	Formin-like protein 3 OS=Mus musculus OX=10090 GN=Fmnl3 PE=1 SV=2	18	18	26	16	1028	117.1	6.67	77.36	102.3	95.7	97.3	89.6	114.2	100.5	103.6	111.7	104.3	106.5	99.1	80.8
O09110	Dual specificity mitogen-activated protein kinase kinase 3 OS=Mus musculus OX=10090 GN=Map2k3 PE=1 SV=2	48	13	22	9	347	39.3	7.43	67.22	101.9	102.2	104.8	93.6	84.5	97.9	99.6	103.6	112.5	94.9	103	95.9
Q80ZJ1	Ras-related protein Rap-2a OS=Mus musculus OX=10090 GN=Rap2a PE=1 SV=2	59	9	23	4	183	20.6	4.82	86.71	111.6	110.9	103.2	100.7	84.8	88.5	85.3	92.1	109.3	88.9	100.2	88.4
P97363	Serine palmitoyltransferase 2 OS=Mus musculus OX=10090 GN=Sptlc2 PE=1 SV=2	33	15	18	15	560	62.9	8.18	54.94	97.8	93.7	92.4	89.2	100.6	103.6	114.1	112.4	101.3	112.7	100.7	88.1
Q3UGR5	Haloacid dehalogenase-like hydrolase domain-containing protein 2 OS=Mus musculus OX=10090 GN=Hdhd2 PE=1 SV=2	61	11	18	10	259	28.7	6.05	71.73	109.7	110.6	108.5	105.4	79.8	100.1	88.9	84.2	107.8	82.3	100.1	92.1
D3Z6Q9	Bridging integrator 2 OS=Mus musculus OX=10090 GN=Bin2 PE=1 SV=1	29	12	23	10	489	52.5	5.34	76.14	84	98.6	85.6	81.4	97.2	80.3	105.7	89.1	112.9	111.2	208	77.6
P62751	60S ribosomal protein L23a OS=Mus musculus OX=10090 GN=Rpl23a PE=1 SV=1	56	15	32	15	156	17.7	10.45	102.83	93.1	88.4	91.3	85.7	121.4	99.8	128.7	113.8	96	136.4	95.1	85.1
P48428	Tubulin-specific chaperone A OS=Mus musculus OX=10090 GN=Tbca PE=1 SV=3	61	11	22	11	108	12.8	5.27	71.25	100.1	96.2	102.1	90.7	92.1	107	112.5	102.2	103.9	104.1	108.1	85.4
Q9Z1D1	Eukaryotic translation initiation factor 3 subunit G OS=Mus musculus OX=10090 GN=Eif3g PE=1 SV=2	60	16	27	16	320	35.6	5.9	80.55	91.5	90.3	92.8	85.3	116.7	101.8	121.5	113.1	101	121.8	98.5	85.8
P70429	Ena/VASP-like protein OS=Mus musculus OX=10090 GN=Evl PE=1 SV=2	44	13	20	13	414	44.3	8.85	65.7	87.6	82.7	83.6	75	127.4	90.7	165.5	139.1	104.8	153.9	94.2	72.8
Q60865	Caprin-1 OS=Mus musculus OX=10090 GN=Caprin1 PE=1 SV=2	22	12	24	12	707	78.1	5.25	83.3	91.9	87.5	84.7	85.3	110.5	112.4	124.9	115.2	100.1	131.2	97.4	80.4
Q7TQK5	Coiled-coil domain-containing protein 93 OS=Mus musculus OX=10090 GN=Ccdc93 PE=1 SV=1	28	19	23	19	629	72.6	8.29	61.15	98.7	96.2	100.1	88.4	101.6	100.6	112.6	110.6	104.2	107.4	101.9	86.2
P47226	Testin OS=Mus musculus OX=10090 GN=Tes PE=1 SV=1	36	14	22	14	423	48	8.31	67.99	97.9	96.1	93.6	90.8	99.6	99.5	112.7	114.1	106.6	111.1	101.9	81.6
Q60715	Prolyl 4-hydroxylase subunit alpha-1 OS=Mus musculus OX=10090 GN=P4ha1 PE=1 SV=2	30	13	19	13	534	60.9	5.9	74.28	92.9	89.4	99	91.4	98.9	101.2	121.8	108.2	98	125.8	95.9	89.9
Q924X2	Carnitine O-palmitoyltransferase 1, muscle isoform OS=Mus musculus OX=10090 GN=Cpt1b PE=1 SV=1	22	15	23	14	772	88.2	8.38	73.55	74.1	112.8	102.2	273.6	83.8	68.9	57.1	54	71.1	69.4	69	156.2
Q8BZI0	Actin filament-associated protein 1-like 1 OS=Mus musculus OX=10090 GN=Afap1l1 PE=1 SV=1	32	15	20	15	768	86.6	6.77	65.18	106.9	101.2	105.8	97	92.3	114.2	88.9	99.7	110.2	84.5	100.1	87.2
O35711	Liprin-beta-2 OS=Mus musculus OX=10090 GN=Ppfibp2 PE=1 SV=3	22	17	20	13	882	98.7	6.33	62.77	111.1	105	108.5	96.1	81.9	99.8	89.9	93.8	107.1	89	98.8	94.9
Q6P5D8	Structural maintenance of chromosomes flexible hinge domain-containing protein 1 OS=Mus musculus OX=10090 GN=Smchd1 PE=1 SV=2	14	24	25	24	2007	225.5	7.24	68.71	94.2	94.8	97.4	90.9	110.5	95.4	109.6	109.8	105.4	116.1	99.3	90.9
Q8BWM0	Prostaglandin E synthase 2 OS=Mus musculus OX=10090 GN=Ptges2 PE=1 SV=3	40	12	21	12	384	43.3	9	69.59	94.4	96.8	97.2	102.9	105.9	98.7	101.2	101.2	98.4	111.2	94.4	97.2
Q11136	Xaa-Pro dipeptidase OS=Mus musculus OX=10090 GN=Pepd PE=1 SV=3	31	14	22	14	493	55	5.78	75.19	98.6	88.6	96.9	84.5	100.9	106.7	120	105.4	99	111.3	105	91.8
Q8R5C5	Beta-centractin OS=Mus musculus OX=10090 GN=Actr1b PE=1 SV=1	34	12	28	6	376	42.3	6.4	102.71	99.7	102.9	102.5	93.9	99.3	106.6	99.7	98.6	104.5	101.8	95.9	83.9
P97370	Sodium/potassium-transporting ATPase subunit beta-3 OS=Mus musculus OX=10090 GN=Atp1b3 PE=1 SV=1	50	10	29	10	278	31.8	8.51	105.3	100.7	92.7	99.9	90.8	120.4	100.2	106.1	101.5	104.4	110.9	97.7	81.3
O55022	Membrane-associated progesterone receptor component 1 OS=Mus musculus OX=10090 GN=Pgrmc1 PE=1 SV=4	68	12	32	10	195	21.7	4.7	104.37	114.1	109.1	112	95.7	89.6	89	88.7	82.8	106.7	88.3	90.9	90.3
Q9JMC3	DnaJ homolog subfamily A member 4 OS=Mus musculus OX=10090 GN=Dnaja4 PE=1 SV=1	41	15	22	15	397	44.9	7.58	76.9	97.4	102	115.3	111.2	85.7	91	75.5	83.5	103.6	84.1	94.3	125.4
Q8R151	NFX1-type zinc finger-containing protein 1 OS=Mus musculus OX=10090 GN=Znfx1 PE=1 SV=3	13	17	20	16	1909	218.7	7.47	64.03	95.6	93.4	94.5	90	106.7	100.6	109.4	107.1	99.8	113	104	97.7
A3KMP2	Tetratricopeptide repeat protein 38 OS=Mus musculus OX=10090 GN=Ttc38 PE=1 SV=2	30	12	27	12	465	52.2	6.3	88.03	108.8	105.2	107.5	94.4	84.6	98.6	93.3	100.8	103.9	85	94.9	96
B2RX12	ATP-binding cassette sub-family C member 3 OS=Mus musculus OX=10090 GN=Abcc3 PE=1 SV=2	13	14	17	13	1523	169.1	7.14	59.47	109.7	119.9	114.3	97.4	78.8	85.9	75.8	88.6	111.1	80.6	95.8	84.9
P59729	Ras and Rab interactor 3 OS=Mus musculus OX=10090 GN=Rin3 PE=1 SV=2	19	13	19	13	980	107.2	7.23	61.68	110.3	104.2	101.7	89.9	77.1	104.5	101.8	103	108.7	91.4	116.8	82
Q9CZN7	Serine hydroxymethyltransferase, mitochondrial OS=Mus musculus OX=10090 GN=Shmt2 PE=1 SV=1	34	15	20	14	504	55.7	8.47	61.33	101	82.3	92.3	87.2	131	85.5	120	122.8	97.5	135	95	88.5
Q5F2E7	Nuclear fragile X mental retardation-interacting protein 2 OS=Mus musculus OX=10090 GN=Nufip2 PE=1 SV=1	28	14	19	14	692	75.6	8.7	63.31	94.2	92.8	91.7	92.7	102.7	106	120.9	109.8	97.5	121.3	99.7	88.1
O09161	Calsequestrin-2 OS=Mus musculus OX=10090 GN=Casq2 PE=1 SV=3	40	12	24	12	415	48.1	4.27	81.56	70.9	103.4	101.7	275.7	95.4	55.8	46.1	43.1	64.8	67.9	62.8	172.5
Q9WVQ5	Methylthioribulose-1-phosphate dehydratase OS=Mus musculus OX=10090 GN=Apip PE=1 SV=1	66	11	18	11	241	26.9	6.9	66.84	97	103.4	100.4	95.6	99.5	100.9	107	100.1	108.9	99.5	88.9	89.1
P35283	Ras-related protein Rab-12 OS=Mus musculus OX=10090 GN=Rab12 PE=1 SV=3	49	14	23	13	243	27.3	8.41	75.72	112.2	108.8	103.7	103.1	78.6	101.2	83.4	87.9	111.3	82.3	97.5	91
Q9DCS3	Enoyl-[acyl-carrier-protein] reductase, mitochondrial OS=Mus musculus OX=10090 GN=Mecr PE=1 SV=2	44	9	14	9	373	40.3	9.07	57.39	96.2	97	102.8	111.2	104.7	96.8	96	98.9	89.8	109	97.5	98.7
P70303	CTP synthase 2 OS=Mus musculus OX=10090 GN=Ctps2 PE=1 SV=1	27	13	20	10	586	65.5	6.49	66.85	101.4	100.9	100.1	87.7	90.8	105.6	108.1	110	108.3	101.5	96.9	85.9
Q8K297	Procollagen galactosyltransferase 1 OS=Mus musculus OX=10090 GN=Colgalt1 PE=1 SV=2	25	13	26	13	617	71	7.28	83.22	85.5	80.5	80.9	77	129.6	104.1	155.8	137.6	86.8	151.8	97.3	78.8
Q91YM2	Rho GTPase-activating protein 35 OS=Mus musculus OX=10090 GN=Arhgap35 PE=1 SV=3	14	16	21	16	1499	170.3	6.61	71.65	97.6	99.9	99.5	95.4	84.7	108.9	104.1	109.1	103.1	96.3	106.7	95.9
O35691	Pinin OS=Mus musculus OX=10090 GN=Pnn PE=1 SV=4	25	18	28	18	725	82.4	7.01	75.15	95.3	88	98.6	87.4	126.1	92	102.7	108.7	103.4	117.5	97.4	101
Q6ZQI3	Malectin OS=Mus musculus OX=10090 GN=Mlec PE=1 SV=2	42	11	23	11	291	32.3	6.05	85.08	79.6	76.4	79.6	74.9	143	99.3	146.3	130.5	91.6	151.5	103.2	79.1
Q9Z0J0	NPC intracellular cholesterol transporter 2 OS=Mus musculus OX=10090 GN=Npc2 PE=1 SV=1	56	11	44	11	149	16.4	7.68	129.04	77.7	73.7	78	62.6	95.3	116.6	146.2	176.6	79.3	172.6	101.6	77.3
Q8VEE1	LIM and cysteine-rich domains protein 1 OS=Mus musculus OX=10090 GN=Lmcd1 PE=1 SV=1	39	14	24	14	365	41	7.93	79.16	91.2	92.4	94.7	99.8	118.4	107.6	112.3	112.4	92	98.3	106.1	89.2
E9Q414	Apolipoprotein B-100 OS=Mus musculus OX=10090 GN=Apob PE=1 SV=1	6	21	25	21	4505	509.1	6.81	65.64	114.3	117	116.1	103.6	83	93	91.7	85.3	105.5	89.9	118	85.2
Q8K2C9	Very-long-chain (3R)-3-hydroxyacyl-CoA dehydratase 3 OS=Mus musculus OX=10090 GN=Hacd3 PE=1 SV=2	30	10	21	10	362	43.1	9.13	82.1	117.9	104.1	116.4	96.2	75.1	90	88.4	95.7	104.4	90.9	86.2	87.2
Q8R0S2	IQ motif and SEC7 domain-containing protein 1 OS=Mus musculus OX=10090 GN=Iqsec1 PE=1 SV=2	22	19	26	17	961	107.9	7.14	61.98	104.7	99.9	101.6	95.5	92.3	99.2	97.4	103.9	107.6	95.6	101.2	90.4
Q9JK48	Endophilin-B1 OS=Mus musculus OX=10090 GN=Sh3glb1 PE=1 SV=1	35	13	29	12	365	40.8	6.04	90.24	103.2	98	97.3	90.8	98.6	104.8	107.7	103.9	106.9	101.8	101.6	82.2
Q9JLI6	Selenocysteine lyase OS=Mus musculus OX=10090 GN=Scly PE=1 SV=1	34	9	14	9	432	47.1	6.8	60.42	97.6	95.1	96	88.5	107.8	97.2	123	116.3	100.3	110.7	99.8	84.1
Q4VAA2	Protein CDV3 OS=Mus musculus OX=10090 GN=Cdv3 PE=1 SV=2	51	14	23	14	281	29.7	6.1	60.16	97	93	96	100	97	100.5	114.7	105.5	102	103.7	100.9	97
P02089	Hemoglobin subunit beta-2 OS=Mus musculus OX=10090 GN=Hbb-b2 PE=1 SV=2	54	8	161	1	147	15.9	8.05	467.15
P08103	Tyrosine-protein kinase HCK OS=Mus musculus OX=10090 GN=Hck PE=1 SV=4	42	19	29	15	524	59.1	7.24	86.92	103.8	108.4	99	89.5	84.9	100	104.5	109.3	115.8	109.2	99.3	74.7
Q9WVP1	AP-1 complex subunit mu-2 OS=Mus musculus OX=10090 GN=Ap1m2 PE=1 SV=3	34	13	21	9	423	48.1	7.55	68.87	100.6	95.1	98.9	88.5	92.1	100.4	107.6	111.9	104.3	101.8	112.1	88.7
Q9D8T2	Gasdermin-D OS=Mus musculus OX=10090 GN=Gsdmd PE=1 SV=1	37	14	24	14	487	53.2	5.1	75.6	93.6	95.6	93	82.2	119.5	104.5	119	113.5	106.3	118.5	96.6	82.6
Q61093	Cytochrome b-245 heavy chain OS=Mus musculus OX=10090 GN=Cybb PE=1 SV=1	24	11	20	11	570	65.3	7.72	72.18	72.4	105.3	66.3	63.3	128.2	87.4	163.2	136.4	130.2	161.2	82.2	58.6
G5E8Q8	Adhesion G protein-coupled receptor F5 OS=Mus musculus OX=10090 GN=Adgrf5 PE=1 SV=1	18	17	24	17	1348	149.3	7.02	77.16	108.7	104.2	102.6	98.9	78.9	110.8	86.7	88.6	109.7	80.8	113.8	85.7
Q3THS6	S-adenosylmethionine synthase isoform type-2 OS=Mus musculus OX=10090 GN=Mat2a PE=1 SV=2	39	14	22	13	395	43.7	6.48	77.69	103.4	105.3	101.7	95.3	93	101.1	106.4	98.9	105.8	99.9	96	88.7
Q9Z1B3	1-phosphatidylinositol 4,5-bisphosphate phosphodiesterase beta-1 OS=Mus musculus OX=10090 GN=Plcb1 PE=1 SV=2	18	18	24	18	1216	138.3	6.13	75.1	106.3	95.2	104.3	93.7	105.4	101.3	100.6	106	102.6	98	104.7	78.1
P61202	COP9 signalosome complex subunit 2 OS=Mus musculus OX=10090 GN=Cops2 PE=1 SV=1	43	17	25	17	443	51.6	5.53	74.41	101.2	97.8	100.9	95.9	98.7	100.2	104	104.4	103.1	100.5	98.7	95
Q9R0Q6	Actin-related protein 2/3 complex subunit 1A OS=Mus musculus OX=10090 GN=Arpc1a PE=1 SV=1	42	14	22	13	370	41.6	8.18	70.24	108.7	110.2	104.4	101.8	81.5	99.3	79.4	86.6	111.9	81.4	103.4	95
Q9CPR4	60S ribosomal protein L17 OS=Mus musculus OX=10090 GN=Rpl17 PE=1 SV=3	41	8	26	7	184	21.4	10.18	98.73	90.4	86.8	87.5	79.8	127	105.4	131	119.8	95.2	140.4	92.1	82.7
Q9D7B6	Isobutyryl-CoA dehydrogenase, mitochondrial OS=Mus musculus OX=10090 GN=Acad8 PE=1 SV=2	40	13	20	13	413	45	8.13	63.67	102.9	102.9	106.6	113.7	104.1	94	87.2	94	99.9	95.7	88.8	100.6
Q9QZM0	Ubiquilin-2 OS=Mus musculus OX=10090 GN=Ubqln2 PE=1 SV=2	28	10	16	7	638	67.3	5.22	61.86	109.5	100.3	102.9	87.4	102.8	90.6	103.3	97.9	103.8	96.3	100.5	91.4
Q99LM2	CDK5 regulatory subunit-associated protein 3 OS=Mus musculus OX=10090 GN=Cdk5rap3 PE=1 SV=1	35	16	20	16	503	57	4.83	68.61	97.7	95.6	95.3	92.1	110.8	100.2	107.2	102.8	96.6	107.9	104.1	96.5
E9Q4Z2	Acetyl-CoA carboxylase 2 OS=Mus musculus OX=10090 GN=Acacb PE=1 SV=1	10	19	25	8	2448	275.6	6.32	71.98	107.6	110.1	108.7	111.5	76.9	99.1	102.3	81.2	90.3	82.3	100.1	118.1
Q99JX4	Eukaryotic translation initiation factor 3 subunit M OS=Mus musculus OX=10090 GN=Eif3m PE=1 SV=1	37	11	21	11	374	42.5	5.74	72.71	93.7	98.5	91.8	86.8	113.7	104.8	119.5	107.3	102.5	121.8	92.7	84.5
Q3UMR5	Calcium uniporter protein, mitochondrial OS=Mus musculus OX=10090 GN=Mcu PE=1 SV=2	32	10	17	10	350	39.7	8.56	75.95	94.4	97.6	104.1	90.7	103.7	97.6	85.6	95.4	97.9	104	102	111.6
Q8BK67	Protein RCC2 OS=Mus musculus OX=10090 GN=Rcc2 PE=1 SV=1	31	15	23	15	520	55.9	8.72	70.2	91.7	91.5	92.5	87.9	127.1	91.4	114.7	113.4	104.1	123.6	93	92.5
Q8CBW3	Abl interactor 1 OS=Mus musculus OX=10090 GN=Abi1 PE=1 SV=3	27	12	19	9	481	52.3	7.64	65.92	102.7	101.6	98.6	89.1	95.3	102.2	104.1	101.2	104.4	101	100.9	82.4
Q8R5G7	Arf-GAP with Rho-GAP domain, ANK repeat and PH domain-containing protein 3 OS=Mus musculus OX=10090 GN=Arap3 PE=1 SV=3	16	16	16	16	1538	169.6	6.84	55.72	112.8	105.6	104.5	98.4	78.3	103.7	90	95.8	118	84.9	103	87.1
P70697	Uroporphyrinogen decarboxylase OS=Mus musculus OX=10090 GN=Urod PE=1 SV=2	41	9	16	9	367	40.7	6.65	68.64	97.8	95	100.5	91	109.2	102.4	111.3	104.5	119.8	101.4	97.2	86.5
Q8R4N0	Citramalyl-CoA lyase, mitochondrial OS=Mus musculus OX=10090 GN=Clybl PE=1 SV=2	46	14	21	14	338	37.5	8.54	69.22	90	104.2	109	155.9	111.1	83.6	82.5	78.5	86.5	91.1	88.5	114.3
Q8R1G2	Carboxymethylenebutenolidase homolog OS=Mus musculus OX=10090 GN=Cmbl PE=1 SV=1	53	11	24	11	245	27.9	7.18	74.66	94.8	96.7	102.5	88.9	111.6	107.4	87.2	82.6	100.7	90.9	97.3	150.8
P63323	40S ribosomal protein S12 OS=Mus musculus OX=10090 GN=Rps12 PE=1 SV=2	51	8	26	8	132	14.5	7.24	100.58	92.9	92.9	87.5	86.6	119.2	109.9	128.2	111.9	96	131.9	91.8	85.8
Q99KP3	Lambda-crystallin homolog OS=Mus musculus OX=10090 GN=Cryl1 PE=1 SV=3	38	11	23	11	319	35.2	5.86	80.65	110.8	107	103.9	96.2	90.9	98	97.5	97.8	104.6	87.6	93.1	94.3
Q80U93	Nuclear pore complex protein Nup214 OS=Mus musculus OX=10090 GN=Nup214 PE=1 SV=2	8	13	18	13	2085	212.8	7.08	64.06	97.9	92.5	95.1	86.8	123.2	89.5	107.9	114.4	99.8	111.5	99.3	89.8
P34914	Bifunctional epoxide hydrolase 2 OS=Mus musculus OX=10090 GN=Ephx2 PE=1 SV=2	38	12	17	12	554	62.5	6.19	62.62	90.2	101	104.5	137.8	97.5	113.2	101.2	84	88.2	91.8	92.6	104.1
Q9QZS3	Protein numb homolog OS=Mus musculus OX=10090 GN=Numb PE=1 SV=1	27	15	22	11	653	70.8	8.65	63.67	109.9	103.9	104.3	97.6	91.1	104	88.7	93.7	106.6	83.8	98	87.2
Q9DCS9	NADH dehydrogenase [ubiquinone] 1 beta subcomplex subunit 10 OS=Mus musculus OX=10090 GN=Ndufb10 PE=1 SV=3	57	9	28	9	176	21	8.03	86.88	84.2	94.9	97	151.8	114.8	88.9	87.3	88.2	84.8	105.6	86	122.5
Q99MQ4	Asporin OS=Mus musculus OX=10090 GN=Aspn PE=1 SV=1	27	11	25	11	373	42.5	8.57	82.22	73.8	94.9	101.1	120.7	138.2	78.6	79.5	78.8	75.9	96	84.5	185.9
Q62148	Retinal dehydrogenase 2 OS=Mus musculus OX=10090 GN=Aldh1a2 PE=1 SV=2	36	14	27	10	518	56.6	5.74	85.68	103.3	126.8	90.5	109.4	73.4	143.9	106.9	98	82.8	93.5	90.4	83.1
Q99KR3	Endoribonuclease LACTB2 OS=Mus musculus OX=10090 GN=Lactb2 PE=1 SV=1	42	11	18	11	288	32.7	6.33	62.89	108.6	102.8	103.1	93.3	82.9	103	100.1	98.4	105.4	90	103.9	98.2
P01898	H-2 class I histocompatibility antigen, Q10 alpha chain OS=Mus musculus OX=10090 GN=H2-Q10 PE=1 SV=3	29	9	27	5	325	37.2	5.25	95.25	120.7	129	122.3	103.1	62.7	103.5	86	85.6	95.4	75	145.1	85.5
Q8BH86	D-glutamate cyclase, mitochondrial OS=Mus musculus OX=10090 GN=Dglucy PE=1 SV=1	33	17	19	17	617	66.3	7.09	61.24	81.8	89.1	92.8	106.8	108.4	97.1	100.3	107.1	109.5	105.7	102.9	102.8
Q8K183	Pyridoxal kinase OS=Mus musculus OX=10090 GN=Pdxk PE=1 SV=1	39	12	19	12	312	35	6.29	67.59	113.7	109.5	113.2	99.7	92.2	90.6	89	79.6	107.9	84.1	90.5	92.7
Q03141	MAP/microtubule affinity-regulating kinase 3 OS=Mus musculus OX=10090 GN=Mark3 PE=1 SV=2	23	15	21	8	753	84.3	9.51	63.6	108	109.1	103.1	109.6	87.4	104.2	82.7	87.1	112.6	87.3	105.3	94.9
Q61187	Tumor susceptibility gene 101 protein OS=Mus musculus OX=10090 GN=Tsg101 PE=1 SV=2	36	11	20	11	391	44.1	6.71	69.96	99.1	99.1	97.9	97.6	93.8	102.1	105.7	102.6	102.8	101.6	103.9	92.1
Q91X52	L-xylulose reductase OS=Mus musculus OX=10090 GN=Dcxr PE=1 SV=2	50	11	37	10	244	25.7	7.31	124.2	105.6	103.1	104.4	80.2	84.9	97.3	93.5	98.8	114.7	89.9	104.7	99.7
Q9R1C7	Pre-mRNA-processing factor 40 homolog A OS=Mus musculus OX=10090 GN=Prpf40a PE=1 SV=1	19	16	26	16	953	108.4	7.69	74.39	91.5	91.6	92	81.8	125.9	93.6	116.2	115.5	102.3	129.1	95.7	89.5
P04223	H-2 class I histocompatibility antigen, K-K alpha chain OS=Mus musculus OX=10090 GN=H2-K1 PE=1 SV=1	28	8	32	1	369	41.6	7.03	107.38	93.9	82.3	96.7	89.1	119	87.8	119.9	115.5	117.5	119.5	99.5	73.9
P50518	V-type proton ATPase subunit E 1 OS=Mus musculus OX=10090 GN=Atp6v1e1 PE=1 SV=2	43	11	24	11	226	26.1	8.43	85.22	91.9	93.4	90.7	81.6	98.3	100.7	130.6	126.3	97.8	118.4	106.1	82.3
Q08943	FACT complex subunit SSRP1 OS=Mus musculus OX=10090 GN=Ssrp1 PE=1 SV=2	26	15	26	14	708	80.8	6.76	70.51	98.2	97.9	95.7	86.3	114.2	94.4	110.4	106.4	107.8	114.8	96.5	87.5
P53811	Phosphatidylinositol transfer protein beta isoform OS=Mus musculus OX=10090 GN=Pitpnb PE=1 SV=2	59	14	27	10	271	31.5	6.95	87.78	105.6	100.8	95	90.4	93.8	106.8	108	103.6	102.7	99.7	103.7	86
Q6PE01	U5 small nuclear ribonucleoprotein 40 kDa protein OS=Mus musculus OX=10090 GN=Snrnp40 PE=1 SV=1	38	8	13	8	358	39.3	8.1	63.97	94.8	91.6	94	87.1	122.9	94.5	111.1	116.9	104.4	121.7	91.2	87.6
O70503	Very-long-chain 3-oxoacyl-CoA reductase OS=Mus musculus OX=10090 GN=Hsd17b12 PE=1 SV=1	38	10	17	10	312	34.7	9.52	66.96	96.8	94	98.5	90.3	95.9	106.4	107.7	103	101	114.7	102.9	84.6
Q99J39	Malonyl-CoA decarboxylase, mitochondrial OS=Mus musculus OX=10090 GN=Mlycd PE=1 SV=1	27	9	13	9	492	54.7	8.94	58.54	97.6	106.7	112.3	100.6	95.1	96.4	93.3	97.5	95.7	95	95.4	91.6
Q9JM13	Rab5 GDP/GTP exchange factor OS=Mus musculus OX=10090 GN=Rabgef1 PE=1 SV=1	46	18	22	16	491	56.8	6.79	66.89	99.4	93.8	94.2	96.4	96.4	102.2	109	109.8	104.1	103.4	105	93.6
Q80VP0	Tectonin beta-propeller repeat-containing protein 1 OS=Mus musculus OX=10090 GN=Tecpr1 PE=1 SV=1	17	16	21	16	1166	130.2	6.48	66.73	109.9	106.3	107.5	94.7	91.1	98	91	94	110	87.1	98	88.1
Q8R502	Volume-regulated anion channel subunit LRRC8C OS=Mus musculus OX=10090 GN=Lrrc8c PE=1 SV=1	24	15	20	14	803	92.3	7.81	68.86	85.3	79.5	83.9	76.4	131.9	106.3	130.2	138.4	92.4	138.5	106.4	75.4
Q8R5I6	Glutathione S-transferase Mu 4 OS=Mus musculus OX=10090 GN=Gstm4 PE=1 SV=1	48	10	45	3	218	25.5	6.93	160.93	110.6	113.2	120.3	106.6	80.8	86.9	93.4	74	104.3	79.4	111	89.9
P70195	Proteasome subunit beta type-7 OS=Mus musculus OX=10090 GN=Psmb7 PE=1 SV=1	43	9	25	9	277	29.9	7.99	71.69	96	93.4	100.1	88.6	102.9	100.7	116.4	108.2	100.7	110.7	104.7	87
Q6WKZ7	Nostrin OS=Mus musculus OX=10090 GN=Nostrin PE=1 SV=2	36	16	21	16	506	57.6	9.11	63.41	102.8	92.9	98.2	94.7	108.8	102.3	99.2	102.2	107.6	94.1	99.1	88.3
Q9Z0F8	Disintegrin and metalloproteinase domain-containing protein 17 OS=Mus musculus OX=10090 GN=Adam17 PE=1 SV=3	23	14	19	14	827	93	5.94	77.43	96.3	96.1	99.7	90.8	101.2	97.6	107.2	109.7	101.2	110.1	106.4	93.8
Q60766	Immunity-related GTPase family M protein 1 OS=Mus musculus OX=10090 GN=Irgm1 PE=1 SV=1	35	12	27	12	409	46.5	8.28	88.71	88.2	92.5	82.3	82	185.5	94.1	105.8	113.6	109.5	127.1	91.3	79.3
P15306	Thrombomodulin OS=Mus musculus OX=10090 GN=Thbd PE=1 SV=1	23	11	44	11	577	61.8	4.6	148.15	122.7	108.1	109.2	99.6	70.8	104.2	76.8	78.3	108.6	70.7	95.5	86.1
Q3UKJ7	WD40 repeat-containing protein SMU1 OS=Mus musculus OX=10090 GN=Smu1 PE=2 SV=2	32	14	23	14	513	57.5	7.18	69.28	96.2	90.3	94	86.6	128.1	93.7	109	109.3	101.1	119.3	97.4	88.2
P49586	Choline-phosphate cytidylyltransferase A OS=Mus musculus OX=10090 GN=Pcyt1a PE=1 SV=1	29	9	22	9	367	41.6	7.03	70.14	104.8	100.6	103.9	94.8	92.4	96.2	100.1	102.3	101.7	94.3	102.8	92.3
Q61247	Alpha-2-antiplasmin OS=Mus musculus OX=10090 GN=Serpinf2 PE=1 SV=1	26	14	23	14	491	54.9	6.3	80.08	116.2	119.5	121.5	99.4	53.8	107.6	105.4	86.2	94	79.6	167.4	84.7
P06537	Glucocorticoid receptor OS=Mus musculus OX=10090 GN=Nr3c1 PE=1 SV=1	24	14	18	14	783	86	6.35	61.43	103.3	99.8	99.4	92.3	95.9	96.2	101.4	103.5	107.7	99.4	99.5	93.4
P97855	Ras GTPase-activating protein-binding protein 1 OS=Mus musculus OX=10090 GN=G3bp1 PE=1 SV=1	37	12	21	11	465	51.8	5.59	91.73	91.4	89.6	91.5	87.3	119.1	99.3	121	112.6	98.6	128	93.5	94.2
O35215	D-dopachrome decarboxylase OS=Mus musculus OX=10090 GN=Ddt PE=1 SV=3	83	8	21	8	118	13.1	6.54	79.11	113.8	115.1	110	102.7	76.7	104.6	85.5	76.4	108	74.8	87.9	102.9
Q9QY76	Vesicle-associated membrane protein-associated protein B OS=Mus musculus OX=10090 GN=Vapb PE=1 SV=3	58	14	26	13	243	26.9	7.78	84.47	98.7	96.9	101.7	102.8	97.9	101.8	99.1	99.8	96.4	102.2	95.2	100.7
Q3UHC7	Disabled homolog 2-interacting protein OS=Mus musculus OX=10090 GN=Dab2ip PE=1 SV=1	20	21	28	20	1189	131.6	8.72	72.5	116.8	107.3	111.3	98.6	77	102.9	89.1	93	102.6	79	108.8	87.1
Q9ERG2	Striatin-3 OS=Mus musculus OX=10090 GN=Strn3 PE=1 SV=1	22	14	19	10	796	87.1	5.29	63.26	102.7	101.6	104.5	94.5	95.2	102.1	101	97.3	102	94	101	102.3
Q9WUK2	Eukaryotic translation initiation factor 4H OS=Mus musculus OX=10090 GN=Eif4h PE=1 SV=3	56	14	45	14	248	27.3	7.23	126.28	101	96.2	94.1	87.4	98.2	109.3	108.6	104.7	105.2	99.5	103.2	84.7
Q2NL51	Glycogen synthase kinase-3 alpha OS=Mus musculus OX=10090 GN=Gsk3a PE=1 SV=2	34	13	22	7	490	51.6	8.81	72.64	93.4	102.8	101.6	106.1	97.9	95.6	97.6	98.4	99	94.6	100.1	96.2
Q60520	Paired amphipathic helix protein Sin3a OS=Mus musculus OX=10090 GN=Sin3a PE=1 SV=3	15	15	20	15	1274	145	7.25	67.27	101.3	93.6	101.1	89.2	113.7	90.1	105.2	107.7	106	112.2	90.9	88.3
Q8CGF1	Rho GTPase-activating protein 29 OS=Mus musculus OX=10090 GN=Arhgap29 PE=1 SV=1	19	21	25	21	1266	142.3	7.17	60.11	111.2	105.5	103	95.8	78	101	87.5	101.3	105.1	85.3	99	89.9
Q8BXA1	Golgi integral membrane protein 4 OS=Mus musculus OX=10090 GN=Golim4 PE=1 SV=1	19	13	21	13	655	76.7	4.83	69.55	91.5	90	92.4	90.1	120.8	103.4	124.4	108.9	91.4	124.8	101.9	89.2
Q9Z1K5	E3 ubiquitin-protein ligase ARIH1 OS=Mus musculus OX=10090 GN=Arih1 PE=1 SV=3	30	14	20	14	555	64	5.08	74.84	94.5	97.1	92.1	90.2	103.6	109.3	111	107.7	100.8	108.7	101.3	89.2
P29533	Vascular cell adhesion protein 1 OS=Mus musculus OX=10090 GN=Vcam1 PE=1 SV=1	28	15	17	15	739	81.3	5.3	60.87	104.6	102	111.9	103	93.5	93.1	93.6	90.1	98.4	94.1	111.3	102
Q9DCJ5	NADH dehydrogenase [ubiquinone] 1 alpha subcomplex subunit 8 OS=Mus musculus OX=10090 GN=Ndufa8 PE=1 SV=3	69	10	25	10	172	20	8.46	87.77	81.8	98.5	92.2	158.5	120.2	88.1	85.7	86.5	91.9	109.3	83.2	116.1
P62492	Ras-related protein Rab-11A OS=Mus musculus OX=10090 GN=Rab11a PE=1 SV=3	58	11	44	1	216	24.4	6.57	146.8	94.5	107.5	91.2	112.2	114.3	84.6	106.8	107.8	106.5	98.1	100.4	97.9
Q8CJF9	Protein argonaute-3 OS=Mus musculus OX=10090 GN=Ago3 PE=2 SV=2	22	14	19	4	860	97.2	9.1	68.6	96	98	105.1	107	91.1	93.5	97.5	106.5	95.9	99.5	104.5	94.1
P09671	Superoxide dismutase [Mn], mitochondrial OS=Mus musculus OX=10090 GN=Sod2 PE=1 SV=3	36	10	29	9	222	24.6	8.62	101.33	116.2	120.2	121.8	130.6	86	79.8	71.1	71.7	96.2	77.8	75.3	97.6
Q9WUD1	STIP1 homology and U box-containing protein 1 OS=Mus musculus OX=10090 GN=Stub1 PE=1 SV=1	57	15	19	14	304	34.9	6.01	69.35	101.9	97.7	102.5	99.6	112.3	97.6	93.7	97.2	100.8	107.5	94.4	90.4
Q8CBY8	Dynactin subunit 4 OS=Mus musculus OX=10090 GN=Dctn4 PE=1 SV=1	32	11	18	11	467	53	7.72	64.8	108.7	104.1	106.5	93.4	94.1	97.8	101.3	93.2	104.6	94.1	102.9	83.1
Q9DBE0	Cysteine sulfinic acid decarboxylase OS=Mus musculus OX=10090 GN=Csad PE=1 SV=1	34	17	29	17	493	55.1	6.61	86.89	110.2	111.5	108.8	101	79.1	105.6	86.5	88.8	106.7	79.8	98.4	93.2
Q8K337	Type II inositol 1,4,5-trisphosphate 5-phosphatase OS=Mus musculus OX=10090 GN=Inpp5b PE=1 SV=1	21	15	20	15	993	112.7	5.64	71.06	111.9	113.9	104.6	99.4	74.5	100.8	86.3	99.8	108.5	80.7	100.2	88.6
P62281	40S ribosomal protein S11 OS=Mus musculus OX=10090 GN=Rps11 PE=1 SV=3	58	12	37	12	158	18.4	10.3	111.67	89.5	90	85.5	80.2	130.7	106.8	131	121.1	94.4	138	90.9	81.9
Q3UMT1	Protein phosphatase 1 regulatory subunit 12C OS=Mus musculus OX=10090 GN=Ppp1r12c PE=1 SV=1	26	16	23	16	782	84.6	6	61.79	101.3	95.7	103.6	95.4	108.9	94.8	94.7	94.6	104.9	95.8	104.8	92.8
P47199	Quinone oxidoreductase OS=Mus musculus OX=10090 GN=Cryz PE=1 SV=1	44	11	22	11	331	35.2	8.07	72.5	103	102.3	106.2	104.9	91.8	95.5	105.8	90.6	97.8	89.8	101.3	101.1
Q925I1	ATPase family AAA domain-containing protein 3 OS=Mus musculus OX=10090 GN=Atad3 PE=1 SV=1	27	15	21	15	591	66.7	9.29	69.35	93.6	94.9	97.7	102.3	116.2	94.9	102.5	101.6	96.3	110.3	96.3	93.3
Q80UJ7	Rab3 GTPase-activating protein catalytic subunit OS=Mus musculus OX=10090 GN=Rab3gap1 PE=1 SV=4	20	17	19	17	981	110.1	5.73	55.53	97.4	93.2	101	94.2	101.5	101.8	108.7	113.3	98.7	111	99.9	85.1
Q6ZQ88	Lysine-specific histone demethylase 1A OS=Mus musculus OX=10090 GN=Kdm1a PE=1 SV=2	19	13	18	13	853	92.8	6.52	62.92	100.3	93.3	95.6	89	111.3	96.9	105.5	112.2	100.3	110	99.7	94.1
Q9CZC8	Secernin-1 OS=Mus musculus OX=10090 GN=Scrn1 PE=1 SV=1	41	13	20	12	414	46.3	4.79	62.89	117.3	110	106.9	102	77.5	105.7	84.5	84.6	105.6	73.3	103.6	94.1
Q9CY64	Biliverdin reductase A OS=Mus musculus OX=10090 GN=Blvra PE=1 SV=1	34	10	20	10	295	33.5	7.02	72.24	93.5	94	97.3	85	106.3	97.7	127.1	116.9	102.3	115	105.9	86.4
Q61074	Protein phosphatase 1G OS=Mus musculus OX=10090 GN=Ppm1g PE=1 SV=3	22	11	18	11	542	58.7	4.39	66.28	97.3	94.9	93.7	85.8	121.4	100.6	108.8	109.6	102.9	114.4	94.8	92.3
P48999	Polyunsaturated fatty acid 5-lipoxygenase OS=Mus musculus OX=10090 GN=Alox5 PE=1 SV=3	22	12	19	12	674	77.9	6.18	64.23	98.1	109.3	95.2	102.2	76.6	99.3	115.5	101.8	107.4	109.1	99.1	85.4
O70305	Ataxin-2 OS=Mus musculus OX=10090 GN=Atxn2 PE=1 SV=1	13	15	18	15	1285	136.4	9.55	51.23	94.5	95.1	99.3	94.6	97.7	99.9	107.2	108.7	98.5	108.2	103.1	91
Q9DC11	Plexin domain-containing protein 2 OS=Mus musculus OX=10090 GN=Plxdc2 PE=1 SV=1	23	11	26	11	530	59.6	6.6	80.64	119.8	108.3	106.2	104.2	93.6	82.8	74.4	77.2	116.7	67.1	102.2	93.3
Q9R1P1	Proteasome subunit beta type-3 OS=Mus musculus OX=10090 GN=Psmb3 PE=1 SV=1	56	9	18	9	205	22.9	6.55	75.46	94.9	99.6	95.9	85.6	112.2	98.5	116	109.2	104.7	115.7	95.9	85
Q9JJK2	LanC-like protein 2 OS=Mus musculus OX=10090 GN=Lancl2 PE=1 SV=1	33	9	12	9	450	50.7	7.28	54.68	101.5	102.9	104.2	94.3	85.7	99.5	99.8	98.4	103.9	97.3	98.1	89.3
Q8VE47	Ubiquitin-like modifier-activating enzyme 5 OS=Mus musculus OX=10090 GN=Uba5 PE=1 SV=2	41	10	19	10	403	44.8	4.96	61.35	98.1	97.3	100.7	92.6	100.1	107.5	106.1	104.3	109.9	105.6	101.7	82.6
Q9CYA0	Protein disulfide isomerase Creld2 OS=Mus musculus OX=10090 GN=Creld2 PE=1 SV=1	33	12	24	12	350	38.2	4.58	76.33	74.9	74.1	79.1	70.7	196.3	94.8	152.3	108.5	93.4	156.4	87.6	80.8
Q9WUU7	Cathepsin Z OS=Mus musculus OX=10090 GN=Ctsz PE=1 SV=1	39	9	28	9	306	34	6.6	87.42	72.9	71.9	68.6	63.6	143.1	97	184.7	172.2	82.3	161.4	97.5	73.2
Q9WV92	Band 4.1-like protein 3 OS=Mus musculus OX=10090 GN=Epb41l3 PE=1 SV=1	19	15	25	10	929	103.3	5.31	79.3	104.6	104.9	109.8	108.3	83.3	101.7	84.1	88	105.8	78.9	111.1	100
P62761	Visinin-like protein 1 OS=Mus musculus OX=10090 GN=Vsnl1 PE=1 SV=2	61	11	22	8	191	22.1	5.15	78.3	109	110	105.8	102.3	80.2	84.4	80.3	92.1	112	84.6	102.9	94.4
O35071	Kinesin-like protein KIF1C OS=Mus musculus OX=10090 GN=Kif1c PE=1 SV=2	16	16	20	10	1100	122.4	7.03	62.61	95.7	101.6	96.9	93.9	99	104.8	107.9	111.7	101.2	100.2	105.3	88.6
Q8VHK1	Caskin-2 OS=Mus musculus OX=10090 GN=Caskin2 PE=1 SV=3	20	15	21	15	1201	126.7	7.39	63.08	103	101.4	104.7	111.4	80.7	102.6	92.4	91.2	104.5	87	98.1	106.9
Q8R326	Paraspeckle component 1 OS=Mus musculus OX=10090 GN=Pspc1 PE=1 SV=1	26	13	22	12	523	58.7	6.67	75.47	95.2	92.8	96.9	83.9	118.1	88.7	105.2	112.5	104.2	115.9	96.7	90.1
Q924M7	Mannose-6-phosphate isomerase OS=Mus musculus OX=10090 GN=Mpi PE=1 SV=1	41	9	18	9	423	46.5	5.95	66.78	94.1	97.7	100.2	121.1	96.7	103.1	101.1	93.2	96.4	95.5	99.4	103.5
Q91W86	Vacuolar protein sorting-associated protein 11 homolog OS=Mus musculus OX=10090 GN=Vps11 PE=1 SV=3	22	19	21	19	941	107.7	7.01	68.43	97.8	95.2	94.6	92	106.4	100.8	109.3	112.3	104.8	106.2	98.1	91.9
Q1XH17	Tripartite motif-containing protein 72 OS=Mus musculus OX=10090 GN=Trim72 PE=1 SV=1	51	17	25	17	477	52.8	6.42	71.03	79	96.3	97	175.5	97.3	92.8	60.8	60	74.1	80.6	74.8	217.4
Q9R0E2	Procollagen-lysine,2-oxoglutarate 5-dioxygenase 1 OS=Mus musculus OX=10090 GN=Plod1 PE=1 SV=1	25	15	21	15	728	83.5	6.54	63.62	91.2	91.4	92.8	85.8	111.1	105	134.7	118.6	88.3	125.5	109	83.3
B1AZI6	THO complex subunit 2 OS=Mus musculus OX=10090 GN=Thoc2 PE=1 SV=1	16	25	27	25	1594	182.7	8.44	62.51	96.1	89.5	97.2	86.8	118.9	95.1	112.5	114.4	102.2	118.5	98.5	89.3
Q8BP67	60S ribosomal protein L24 OS=Mus musculus OX=10090 GN=Rpl24 PE=1 SV=2	50	11	32	11	157	17.8	11.25	98.95	92.6	89.2	86.9	81.9	126.9	102.4	128.8	117.4	95.3	137.8	94.4	81.1
Q9WVJ3	Carboxypeptidase Q OS=Mus musculus OX=10090 GN=Cpq PE=1 SV=1	25	9	15	9	470	51.8	6.21	59.58	96.3	95.9	99.9	95	112.3	97	127.2	111.4	92.3	109.6	99.5	86.2
Q8VCI5	Peroxisomal biogenesis factor 19 OS=Mus musculus OX=10090 GN=Pex19 PE=1 SV=1	43	10	17	10	299	32.7	4.34	61.51	102.6	102.7	101.4	104.8	85.5	107.2	99.4	91.4	102.9	93.6	108.9	90.4
Q6P1F6	Serine/threonine-protein phosphatase 2A 55 kDa regulatory subunit B alpha isoform OS=Mus musculus OX=10090 GN=Ppp2r2a PE=1 SV=1	36	14	20	9	447	51.7	6.2	67.57	100.7	98.6	101	93.8	99.3	102.2	106.8	105.1	102.8	101.1	97.4	92.7
Q61102	ATP-binding cassette sub-family B member 7, mitochondrial OS=Mus musculus OX=10090 GN=Abcb7 PE=1 SV=3	24	14	18	14	752	82.5	9.32	65.84	101.4	98.7	106.5	104.3	95.6	90.5	97.4	99.1	97.7	104.3	95.9	98
O08739	AMP deaminase 3 OS=Mus musculus OX=10090 GN=Ampd3 PE=1 SV=2	26	17	23	16	766	88.6	7.33	69.43	109.2	112.9	105.2	102	93.9	91	92.3	84.8	115.8	93.7	85.3	87.7
P97290	Plasma protease C1 inhibitor OS=Mus musculus OX=10090 GN=Serping1 PE=1 SV=3	25	10	15	10	504	55.5	6.29	68.82	111.1	111.5	109.7	89.9	90.7	110.9	111	86.5	97.6	93.6	137.6	83.6
Q9JM96	Cdc42 effector protein 4 OS=Mus musculus OX=10090 GN=Cdc42ep4 PE=1 SV=1	35	11	19	11	349	37.8	5.36	61.95	106	102.5	98.7	88.9	103.8	100.5	102.1	101.4	107.8	99.5	93.9	86.4
P49710	Hematopoietic lineage cell-specific protein OS=Mus musculus OX=10090 GN=Hcls1 PE=1 SV=2	30	14	22	14	486	54.2	4.84	70.42	72.8	82.8	71.6	70.1	137.2	98.2	150	128.1	110.3	161.3	93.4	104.9
Q9ESW4	Acylglycerol kinase, mitochondrial OS=Mus musculus OX=10090 GN=Agk PE=1 SV=1	37	13	19	13	421	46.9	8.4	69.73	100.3	102.3	104.8	106.3	99.6	94.8	89.4	94.2	98.8	97.6	92.5	96
Q8R180	ERO1-like protein alpha OS=Mus musculus OX=10090 GN=Ero1a PE=1 SV=2	38	16	26	16	464	54.1	6.54	75.96	99.5	108	98	89.2	108.4	101.1	107.3	107.2	100.8	111.1	97.9	80.8
P59017	Bcl-2-like protein 13 OS=Mus musculus OX=10090 GN=Bcl2l13 PE=1 SV=2	29	9	16	9	434	46.7	4.59	64.63	93.4	96.5	100.4	116.6	100.6	100.2	100.5	97	95.6	105.5	94.9	102.9
P46412	Glutathione peroxidase 3 OS=Mus musculus OX=10090 GN=Gpx3 PE=1 SV=2	46	10	36	10	226	25.4	8.22	102.97	96.9	92.4	89.9	91.6	174	90.8	111.8	102.2	87.5	96.5	92.8	97.8
Q9WVJ2	26S proteasome non-ATPase regulatory subunit 13 OS=Mus musculus OX=10090 GN=Psmd13 PE=1 SV=1	36	15	31	15	376	42.8	5.71	96.2	94.4	92.2	93.5	87.4	110.1	104.9	119.3	115.3	99.8	117.7	101	85.4
Q8CCF0	U4/U6 small nuclear ribonucleoprotein Prp31 OS=Mus musculus OX=10090 GN=Prpf31 PE=1 SV=3	27	11	19	11	499	55.4	5.67	62.48	94.3	91.3	90.6	83.4	127.1	96.1	112.9	117.7	105.9	121.8	95.6	87.1
Q9CQR6	Serine/threonine-protein phosphatase 6 catalytic subunit OS=Mus musculus OX=10090 GN=Ppp6c PE=1 SV=1	54	16	21	16	305	35.1	5.69	71.82	100.4	102.1	100.5	97.2	99.9	100.8	102.1	99.7	106	99.4	99.8	91.5
Q921M4	Golgin subfamily A member 2 OS=Mus musculus OX=10090 GN=Golga2 PE=1 SV=3	20	17	22	17	999	113.2	5	61.62	97	94.7	98.5	93.7	104.1	103.6	105.4	106.3	99.3	111.1	100.8	92.4
Q8R0X7	Sphingosine-1-phosphate lyase 1 OS=Mus musculus OX=10090 GN=Sgpl1 PE=1 SV=1	22	14	21	14	568	63.6	9.1	64.74	87.3	81.6	83.2	80.7	129.6	98.1	144.8	139.8	91.1	149.2	91.9	77.8
Q6NZB0	DnaJ homolog subfamily C member 8 OS=Mus musculus OX=10090 GN=Dnajc8 PE=1 SV=2	40	10	25	10	253	29.8	9.06	89.17	103.2	100.5	100.7	90.5	100.7	95.6	102.2	98.8	112.7	101	98.8	85.4
Q9Z1J3	Cysteine desulfurase, mitochondrial OS=Mus musculus OX=10090 GN=Nfs1 PE=1 SV=3	41	13	18	13	459	50.5	8.16	60.5	99.2	97.9	104.8	103.4	102.3	96.1	94.8	102.7	99.6	101.5	99.8	100.1
Q80VQ1	Leucine-rich repeat-containing protein 1 OS=Mus musculus OX=10090 GN=Lrrc1 PE=1 SV=2	42	13	16	12	524	59.4	5.16	63.06	108.4	104.3	103.3	102.5	87.3	98.7	85.6	99.3	107.9	95.2	97.6	96.6
P28063	Proteasome subunit beta type-8 OS=Mus musculus OX=10090 GN=Psmb8 PE=1 SV=2	54	11	20	11	276	30.2	6.68	78.55	96.7	95.6	90.3	81.7	121.5	101.7	114.6	113.7	110.2	116.4	95.8	82.7
O35345	Importin subunit alpha-7 OS=Mus musculus OX=10090 GN=Kpna6 PE=1 SV=2	32	12	15	8	536	59.9	4.94	58.92	93.9	91.9	92.8	87.8	102.5	109.5	114.2	109.3	98.3	113.6	99.8	92.6
Q9CQL1	Protein mago nashi homolog 2 OS=Mus musculus OX=10090 GN=Magohb PE=2 SV=1	58	9	18	9	146	17.1	6.39	64.49	99.4	91.3	94.3	89.9	123	89.8	112.4	110.7	105.4	119	93.2	84.9
Q8BYW1	Rho GTPase-activating protein 25 OS=Mus musculus OX=10090 GN=Arhgap25 PE=1 SV=2	31	15	24	15	648	73.3	6.38	61.39	88.2	88	86.1	80.6	111.7	92.7	134.6	128.8	105.6	130.5	109.4	85.6
Q8R3G9	Tetraspanin-8 OS=Mus musculus OX=10090 GN=Tspan8 PE=1 SV=1	35	7	30	7	235	25.6	5.16	116.23	121.8	110.6	109.7	97.6	59.9	103.4	76.7	84.8	120.4	75.4	106.8	81.7
Q9JKK7	Tropomodulin-2 OS=Mus musculus OX=10090 GN=Tmod2 PE=1 SV=2	48	11	19	10	351	39.5	5.35	63.7	112.5	110.4	113.1	99.6	83.1	97.7	72.5	70.9	113.8	76.6	97.5	93.6
Q91ZR2	Sorting nexin-18 OS=Mus musculus OX=10090 GN=Snx18 PE=1 SV=1	28	14	26	13	614	67.9	6.67	81.69	98.4	99	94.6	85.9	109.5	102.3	110.3	108.2	99.6	102.3	105.3	83.9
Q9D1H9	Microfibril-associated glycoprotein 4 OS=Mus musculus OX=10090 GN=Mfap4 PE=1 SV=1	25	6	47	6	257	28.9	5.44	201.27	117.1	99.1	100.8	94.3	160.2	73.1	80.9	85.7	108.5	82.7	80.7	85.1
P15331	Peripherin OS=Mus musculus OX=10090 GN=Prph PE=1 SV=2	23	12	50	8	475	54.2	5.52	139.95	74.7	103.4	122.8	137.2	117	71.1	67.2	60.5	74.7	69.9	87	203.6
P55258	Ras-related protein Rab-8A OS=Mus musculus OX=10090 GN=Rab8a PE=1 SV=2	54	11	27	4	207	23.7	9.07	86.52	102	98.5	95.1	85.8	107.6	97.5	112.5	108.1	104	114	96.4	79.9
P22907	Porphobilinogen deaminase OS=Mus musculus OX=10090 GN=Hmbs PE=1 SV=2	42	11	19	11	361	39.3	6.87	75.79	102	100.3	110.8	90.8	96.2	94.8	117.1	89.8	127.5	96.1	98.8	85.3
P54227	Stathmin OS=Mus musculus OX=10090 GN=Stmn1 PE=1 SV=2	52	12	32	10	149	17.3	5.97	89.95	100.1	95.3	96	89.2	74.7	103.9	120.9	107	116.8	120.7	106.4	84
Q8BRN9	Coiled-coil and C2 domain-containing protein 1B OS=Mus musculus OX=10090 GN=Cc2d1b PE=1 SV=1	22	17	20	17	848	93	5.41	60.18	98.5	100.4	101.3	99.8	103.5	98.7	96.7	106	104.7	105.4	97.8	86.1
Q9Z1Q2	Phosphatidylserine lipase ABHD16A OS=Mus musculus OX=10090 GN=Abhd16a PE=1 SV=3	25	12	17	12	558	63	8.25	58.82	105.4	101.5	106.4	96.3	103.5	94.8	91.6	98.4	104.5	95.5	97.9	92.4
P97369	Neutrophil cytosol factor 4 OS=Mus musculus OX=10090 GN=Ncf4 PE=1 SV=2	41	10	16	10	339	38.7	6.21	54.68	81.7	104.8	76.3	71.2	118.2	93.4	129.2	123.7	128.7	151.1	93.2	67.9
Q99LI7	Cleavage stimulation factor subunit 3 OS=Mus musculus OX=10090 GN=Cstf3 PE=1 SV=1	22	12	15	12	717	82.8	8.12	54.79	93.1	96.2	94.6	89.4	113.9	96.4	111.5	121.3	101.7	117.5	99.1	87.4
P14131	40S ribosomal protein S16 OS=Mus musculus OX=10090 GN=Rps16 PE=1 SV=4	59	13	45	13	146	16.4	10.21	124.12	92	88.6	87.3	85.7	125.5	104.2	125.9	116.8	94	136.3	92.1	87.2
Q91VJ2	Caveolae-associated protein 3 OS=Mus musculus OX=10090 GN=Cavin3 PE=1 SV=1	58	11	28	11	260	27.8	5.57	95.23	108.8	111.6	111.1	109.2	111.7	88.9	76.8	77.7	90	85.2	94.2	103.6
P31750	RAC-alpha serine/threonine-protein kinase OS=Mus musculus OX=10090 GN=Akt1 PE=1 SV=2	31	15	18	11	480	55.7	5.9	57.4	98.4	97.1	94.7	97.2	103.3	107.3	114.8	111.6	99.9	106	97.3	92.7
Q5SRX1	TOM1-like protein 2 OS=Mus musculus OX=10090 GN=Tom1l2 PE=1 SV=1	37	11	17	11	507	55.6	4.82	64.64	107.1	104.6	109	95.6	94.2	95	93.4	95.1	108.4	88.6	101.2	89.3
P17183	Gamma-enolase OS=Mus musculus OX=10090 GN=Eno2 PE=1 SV=2	18	7	39	1	434	47.3	5.11	150.62	41	94.1	81.7	225.4	48.4	117.6	16.8	15.4	36.7	38.5	33.7	536.2
Q6RHR9	Membrane-associated guanylate kinase, WW and PDZ domain-containing protein 1 OS=Mus musculus OX=10090 GN=Magi1 PE=1 SV=1	13	13	17	13	1471	161.9	7.36	55.24	110.4	108.8	111.3	100	78.5	97.4	92.3	93.9	108.3	85.7	101	85.2
O55106	Striatin OS=Mus musculus OX=10090 GN=Strn PE=1 SV=2	24	15	17	12	780	85.9	5.27	56.16	96.9	94	95.8	88.4	104.8	99.6	110	109	103.3	107.3	103.5	91.8
Q3LAC4	Phosphatidylinositol 3,4,5-trisphosphate-dependent Rac exchanger 2 protein OS=Mus musculus OX=10090 GN=Prex2 PE=1 SV=2	13	16	19	16	1598	181.6	7.34	50.55	107.8	100.2	108.4	95.1	88.4	100.5	94.6	97.6	110.7	84.4	100.4	88
Q7TQI3	Ubiquitin thioesterase OTUB1 OS=Mus musculus OX=10090 GN=Otub1 PE=1 SV=2	36	9	17	9	271	31.3	4.94	59.76	91.5	94	97.6	90.4	107.5	103.5	112.6	107.7	104.5	110.3	98.6	85.8
Q8BJW6	Eukaryotic translation initiation factor 2A OS=Mus musculus OX=10090 GN=Eif2a PE=1 SV=2	34	14	18	14	581	64.4	8.91	64.59	98.3	91.7	97.6	87.7	116.2	100.1	116	109.2	100.1	118.5	103.3	84
O54754	Aldehyde oxidase 1 OS=Mus musculus OX=10090 GN=Aox1 PE=1 SV=2	15	16	20	14	1333	146.6	7.02	66.13	106.3	97.7	103.5	100	75.9	104.1	94.7	92.4	100.1	84.1	126.9	99.5
Q8BGZ7	Keratin, type II cytoskeletal 75 OS=Mus musculus OX=10090 GN=Krt75 PE=1 SV=1	16	12	45	1	551	59.7	8.31	112.34	61.7	30.2	226.7	52.5	679.2	38.5	13.7	44	66.4	61.3	65.1	81.3
Q99L88	Beta-1-syntrophin OS=Mus musculus OX=10090 GN=Sntb1 PE=1 SV=4	30	14	22	12	537	58	8.31	69.62	114.6	112.1	111	104	72	100.4	75	86.5	106.9	76.3	94.2	98.2
Q9CYZ2	Tumor protein D54 OS=Mus musculus OX=10090 GN=Tpd52l2 PE=1 SV=1	43	10	24	10	220	24	6.15	80.18	103.2	101.3	98.9	92.2	93.8	105.7	103.8	98.5	101.6	103.5	100	87.5
P55194	SH3 domain-binding protein 1 OS=Mus musculus OX=10090 GN=Sh3bp1 PE=1 SV=3	27	15	21	15	680	74.1	6.6	64.75	88.9	88.4	90.3	82.7	116.9	97.8	131.2	120.2	104.4	128.4	103.2	84.1
P23927	Alpha-crystallin B chain OS=Mus musculus OX=10090 GN=Cryab PE=1 SV=2	49	8	25	8	175	20.1	7.33	72.44	82.8	110.3	113.2	243.6	62.4	79.5	44.3	45.5	69.1	62.7	67	175.5
Q8VDQ1	Prostaglandin reductase 2 OS=Mus musculus OX=10090 GN=Ptgr2 PE=1 SV=2	38	10	18	10	351	38	5.41	68.16	104.8	106.8	100.5	106.6	98.4	98.8	88.7	91.5	106.4	83.8	93.8	100.2
Q1HFZ0	RNA cytosine C(5)-methyltransferase NSUN2 OS=Mus musculus OX=10090 GN=Nsun2 PE=1 SV=2	25	15	20	15	757	85.4	6.58	61.55	96.3	92.6	99.3	91.2	112.1	99.1	115.9	107.6	99.5	114.7	101.3	86.6
O35855	Branched-chain-amino-acid aminotransferase, mitochondrial OS=Mus musculus OX=10090 GN=Bcat2 PE=1 SV=2	30	9	18	9	393	44.1	8.29	75.15	97.3	105.3	99.8	108.8	104.1	118.9	92.6	88.1	92.3	97.6	90.3	98
[truncated: 6,073 more rows]

## Sheet: Believable protein
Accession	Gene Name	Description	Coverage [%]	# Peptides	# PSMs	# Unique Peptides	# AAs	MW [kDa]	calc. pI	Score Sequest HT: Sequest HT	A-1	A-2	A-3	A-4	B-1	B-2	B-3	B-4	C-1	C-2	C-3	C-4
A2ASS6	Ttn	Titin OS=Mus musculus OX=10090 GN=Ttn PE=1 SV=1	27	711	900	707	35213	3904.1	6.2	2840.52	71.4	92.6	90.4	187.4	72.3	104.8	53.2	54.1	66.3	65	66.6	300.9
Q9QXS1	Plec	Plectin OS=Mus musculus OX=10090 GN=Plec PE=1 SV=3	66	302	771	296	4691	533.9	5.96	2708.19	101.1	95.9	95.4	92.3	99.9	108.5	102.6	116.9	95.8	106.4	98.8	89
P16546	Sptan1	Spectrin alpha chain, non-erythrocytic 1 OS=Mus musculus OX=10090 GN=Sptan1 PE=1 SV=4	79	204	803	202	2472	284.4	5.33	3097.73	109.2	103.5	101.2	95.8	85.8	105.4	82.9	97.3	104.5	85.4	119.2	83.6
Q9QXZ0	Macf1	Microtubule-actin cross-linking factor 1 OS=Mus musculus OX=10090 GN=Macf1 PE=1 SV=2	47	296	535	284	7354	831.4	5.43	1948.25	102.2	98.5	95	90.6	96.7	111.7	100.5	114.3	105.7	93.7	104.2	87.6
Q02566	Myh6	Myosin-6 OS=Mus musculus OX=10090 GN=Myh6 PE=1 SV=2	69	172	820	119	1938	223.4	5.73	3093.97	63.4	112.5	103.2	335	81.4	60.4	26.9	30.6	54.1	54.5	48.4	202.3
Q9JHU4	Dync1h1	Cytoplasmic dynein 1 heavy chain 1 OS=Mus musculus OX=10090 GN=Dync1h1 PE=1 SV=2	56	231	612	231	4644	531.7	6.42	2266.69	101.4	98.8	96.9	91.3	95.2	109	101.4	113.8	103.2	100	100.6	85.3
P26039	Tln1	Talin-1 OS=Mus musculus OX=10090 GN=Tln1 PE=1 SV=2	76	169	753	142	2541	269.7	6.18	2907.03	107.5	107.3	101.8	94.2	91	98.5	87.1	96	109.3	83.4	120.6	83.2
Q8VDD5	Myh9	Myosin-9 OS=Mus musculus OX=10090 GN=Myh9 PE=1 SV=4	68	167	854	134	1960	226.2	5.66	3262.13	95.3	93.5	89.3	83.3	108.1	111.7	119.2	127	98	110.4	111.1	77.1
Q62261	Sptbn1	Spectrin beta chain, non-erythrocytic 1 OS=Mus musculus OX=10090 GN=Sptbn1 PE=1 SV=2	71	165	600	153	2363	274.1	5.58	2248.05	110.1	103.6	101.3	95.4	85.2	104.6	82.4	99.1	104.8	84.2	119.4	83.4
Q8BTM8	Flna	Filamin-A OS=Mus musculus OX=10090 GN=Flna PE=1 SV=5	67	146	634	130	2647	281	6.04	2500.98	91.4	89.1	99.8	90.5	126	105.4	99.2	110.1	90.5	100	117.6	87.9
O08638	Myh11	Myosin-11 OS=Mus musculus OX=10090 GN=Myh11 PE=1 SV=1	63	156	609	122	1972	226.9	5.45	2232.02	89.2	89	127.7	104.4	139.4	94.5	64.9	76.4	79.1	78.3	114.1	113.9
Q5SX40	Myh1	Myosin-1 OS=Mus musculus OX=10090 GN=Myh1 PE=1 SV=1	65	146	516	29	1942	223.2	5.76	1884.66	28.5	103.3	30.1	26.6	25.3	265.6	25.6	21.1	27.9	25.3	30.8	885.5
P13542	Myh8	Myosin-8 OS=Mus musculus OX=10090 GN=Myh8 PE=2 SV=2	62	137	501	38	1937	222.6	5.83	1849.59	30	102.2	31.6	27.6	25.8	270.4	27.4	22.6	29	25.1	32.9	862
Q6URW6	Myh14	Myosin-14 OS=Mus musculus OX=10090 GN=Myh14 PE=1 SV=1	65	137	551	120	2000	228.4	5.55	2093.5	118.9	110.9	110.6	98.7	60.6	103.7	79.5	105.4	104.9	80.2	99.3	82.5
Q61879	Myh10	Myosin-10 OS=Mus musculus OX=10090 GN=Myh10 PE=1 SV=2	60	134	486	99	1976	228.9	5.54	1818.69	117.3	109.8	105.8	100	88.9	99.8	92.3	99	104.3	74.3	93	82.7
Q5SX39	Myh4	Myosin-4 OS=Mus musculus OX=10090 GN=Myh4 PE=2 SV=1	54	123	441	10	1939	222.7	5.74	1599.53	49.1	111.2	57	50.4	48.3	262.6	45.2	38.1	47.3	44.8	54.7	596.8
Q9JKF1	Iqgap1	Ras GTPase-activating-like protein IQGAP1 OS=Mus musculus OX=10090 GN=Iqgap1 PE=1 SV=2	63	92	373	88	1657	188.6	6.48	1586.08	100.7	94.7	94.1	83.7	93.9	104.1	116.3	126.7	100.7	111.6	99.7	82
P19096	Fasn	Fatty acid synthase OS=Mus musculus OX=10090 GN=Fasn PE=1 SV=2	55	105	400	105	2504	272.3	6.58	1503.91	88.1	94.4	90.4	82.2	57.7	156.5	101.5	139.2	89.4	101.4	103.3	103.9
Q68FD5	Cltc	Clathrin heavy chain 1 OS=Mus musculus OX=10090 GN=Cltc PE=1 SV=3	66	91	389	91	1675	191.4	5.69	1486.98	97	93.8	90.1	86.3	111.6	110.9	111.7	123.3	98.6	111.8	96.8	80.6
Q80X90	Flnb	Filamin-B OS=Mus musculus OX=10090 GN=Flnb PE=1 SV=3	60	119	267	104	2602	277.7	5.71	1049	93.6	89.6	89.9	82.7	126.2	114.5	114.5	121.1	95	115.2	94.9	88.6
Q64727	Vcl	Vinculin OS=Mus musculus OX=10090 GN=Vcl PE=1 SV=4	83	95	484	95	1066	116.6	6	1707.06	115.1	112.4	107.8	102.3	81.2	95	81.6	85.2	108.2	72	105.9	87.8
P08032	Spta1	Spectrin alpha chain, erythrocytic 1 OS=Mus musculus OX=10090 GN=Spta1 PE=1 SV=3	60	120	196	118	2415	279.7	5.03	736.85	112.9	124.1	130.2	105	69.4	79.4	106	62.8	115.1	74	97.3	87.8
Q05793	Hspg2	Basement membrane-specific heparan sulfate proteoglycan core protein OS=Mus musculus OX=10090 GN=Hspg2 PE=1 SV=1	38	94	273	94	3707	398	6.32	999.46	108.6	66.7	92.3	115.8	91.4	86.1	95.8	108.1	106.9	96.7	112.4	90
P07724	Alb	Albumin OS=Mus musculus OX=10090 GN=Alb PE=1 SV=3	86	66	814	65	608	68.6	6.07	2942.23	116.8	116.1	121	96.6	55.5	103.5	121.5	98.8	72.6	53.1	199.3	94.1
Q69ZN7	Myof	Myoferlin OS=Mus musculus OX=10090 GN=Myof PE=1 SV=2	59	104	250	102	2048	233.2	6.16	875.27	99.9	93.4	94.1	87.5	97	104.5	111.9	127	91.2	111.4	100	86.8
Q61554	Fbn1	Fibrillin-1 OS=Mus musculus OX=10090 GN=Fbn1 PE=1 SV=2	47	102	302	96	2873	312.1	4.92	1002.3	86.5	67.5	64	103.5	128.9	93.1	101.1	120.3	85.6	100	123.6	113
Q99PL5	Rrbp1	Ribosome-binding protein 1 OS=Mus musculus OX=10090 GN=Rrbp1 PE=1 SV=2	72	92	254	92	1605	172.8	9.33	860.55	87.6	78.8	84.7	80.1	137.2	110.6	140.3	126.3	86.4	148.7	97.1	77.8
P01027	C3	Complement C3 OS=Mus musculus OX=10090 GN=C3 PE=1 SV=3	65	96	249	96	1663	186.4	6.73	888.24	131	155.1	94.7	89.3	68.2	115.2	100.5	77	81.2	86	159.4	81.3
P15508	Sptb	Spectrin beta chain, erythrocytic OS=Mus musculus OX=10090 GN=Sptb PE=1 SV=4	55	101	217	91	2128	245.1	5.33	764.69	113.3	122.5	126.5	107.2	70.5	80.4	103	62.9	113.1	74.2	96.3	97.4
O55103	Prx	Periaxin OS=Mus musculus OX=10090 GN=Prx PE=1 SV=1	61	69	283	69	1391	147.6	8.1	990.04	125.6	125.6	120.6	102.8	66	86.8	60.6	71.8	117.1	66.7	86.4	90.1
O55143	Atp2a2	Sarcoplasmic/endoplasmic reticulum calcium ATPase 2 OS=Mus musculus OX=10090 GN=Atp2a2 PE=1 SV=2	56	59	254	36	1044	114.8	5.34	907.7	76.6	104.8	103.3	233.6	98.7	69.7	53.3	59.5	71.1	79	69	143.7
Q7TPR4	Actn1	Alpha-actinin-1 OS=Mus musculus OX=10090 GN=Actn1 PE=1 SV=1	74	58	318	36	892	103	5.38	1183.99	89	88.9	91.9	90	127.3	109.8	116.9	114.5	89.4	108.9	108.6	91.4
P26041	Msn	Moesin OS=Mus musculus OX=10090 GN=Msn PE=1 SV=3	80	67	513	51	577	67.7	6.6	1659.87	121.1	108.7	106.2	98.2	66.3	101.1	84.1	94.2	111.9	82.3	105.7	82.3
P11276	Fn1	Fibronectin OS=Mus musculus OX=10090 GN=Fn1 PE=1 SV=4	47	79	202	79	2477	272.4	5.59	736.81	64	43.2	62.3	62.2	110.5	91.2	237.2	222.7	58.2	196.1	133.9	64.4
P57780	Actn4	Alpha-actinin-4 OS=Mus musculus OX=10090 GN=Actn4 PE=1 SV=1	68	58	247	39	912	104.9	5.41	929.26	94.2	92.2	91.2	87	114.2	112.1	113.9	118.5	93.3	110.5	101.7	93.9
Q71LX4	Tln2	Talin-2 OS=Mus musculus OX=10090 GN=Tln2 PE=1 SV=3	45	88	201	62	2375	253.5	5.8	660.13	102.5	101.4	101	108.2	96.8	96.9	93.6	98.7	98.3	95.6	95.6	102.1
P11499	Hsp90ab1	Heat shock protein HSP 90-beta OS=Mus musculus OX=10090 GN=Hsp90ab1 PE=1 SV=3	71	53	317	32	724	83.2	5.03	1163.34	97.2	96.7	100.5	89.6	86.6	109.1	115.2	106.9	101.1	108.7	99.1	88.8
P26231	Ctnna1	Catenin alpha-1 OS=Mus musculus OX=10090 GN=Ctnna1 PE=1 SV=1	68	55	182	43	906	100	6.23	730.31	114.2	109.1	104.6	97.3	76.2	105.3	83	92.5	110.5	83.5	96.8	87.7
P56480	Atp5f1b	ATP synthase subunit beta, mitochondrial OS=Mus musculus OX=10090 GN=Atp5f1b PE=1 SV=2	76	29	260	29	529	56.3	5.34	1122.6	89.8	100.2	106.3	154.2	100.2	84.3	82.5	79.2	88.3	95.4	86	115.6
P20152	Vim	Vimentin OS=Mus musculus OX=10090 GN=Vim PE=1 SV=3	82	49	390	40	466	53.7	5.12	1359.64	95.3	89.3	88.8	97.4	118.3	108.5	116.8	117.4	86.2	123.7	105.6	84.7
E9Q7G0	Numa1	Nuclear mitotic apparatus protein 1 OS=Mus musculus OX=10090 GN=Numa1 PE=1 SV=1	47	85	141	85	2094	235.5	5.87	519.37	101.4	94.2	98.8	91	114.3	93.2	100.5	112.3	106.3	105.4	95.1	89
Q8VHX6	Flnc	Filamin-C OS=Mus musculus OX=10090 GN=Flnc PE=1 SV=3	42	89	161	71	2726	290.9	5.95	581.94	74.3	90.8	89.5	115	120.4	113.3	76.7	74.6	69.1	88.4	94	239.2
P60710	Actb	Actin, cytoplasmic 1 OS=Mus musculus OX=10090 GN=Actb PE=1 SV=1	75	31	804	13	375	41.7	5.48	3347.9	97.6	95.3	96.6	97	103.5	102.4	102.3	106.7	98.2	101.9	105	101.9
Q6ZWQ0	Syne2	Nesprin-2 OS=Mus musculus OX=10090 GN=Syne2 PE=1 SV=2	22	123	149	122	6874	782.2	5.33	507.09	102.1	98.2	103	94.1	99.2	97.6	99	107.1	102.2	103.2	97.6	88.2
Q01853	Vcp	Transitional endoplasmic reticulum ATPase OS=Mus musculus OX=10090 GN=Vcp PE=1 SV=4	80	53	226	52	806	89.3	5.26	781.08	94.7	93.9	96.8	88.5	106.9	106.9	114.8	116.8	99.2	113.7	101.5	86.2
P14824	Anxa6	Annexin A6 OS=Mus musculus OX=10090 GN=Anxa6 PE=1 SV=3	82	59	272	57	673	75.8	5.5	935.33	104.5	100.9	99.1	96.9	98.2	100.8	96.9	108	98.9	95.5	97.8	96.2
P63038	Hspd1	60 kDa heat shock protein, mitochondrial OS=Mus musculus OX=10090 GN=Hspd1 PE=1 SV=1	77	38	192	38	573	60.9	6.18	820.3	104.6	106.3	115.9	114	91.2	95	88.8	88.4	94.1	99.8	86	93.8
Q6PDN3	Mylk	Myosin light chain kinase, smooth muscle OS=Mus musculus OX=10090 GN=Mylk PE=1 SV=3	45	75	164	74	1941	212.8	6.25	584.67	103.6	99.2	108.7	95	108.8	99.7	91.3	98.6	98.3	82.8	98.6	96
P63017	Hspa8	Heat shock cognate 71 kDa protein OS=Mus musculus OX=10090 GN=Hspa8 PE=1 SV=1	78	50	287	34	646	70.8	5.52	1076.56	99.4	96.5	97.4	92.2	97.9	103.4	110	107.8	101.7	110.8	101.1	90.5
A2ASQ1	Agrn	Agrin OS=Mus musculus OX=10090 GN=Agrn PE=1 SV=1	40	54	148	54	1950	207.4	6.32	587.13	107.7	93.5	92.1	90.7	126.7	87.5	96.8	108.4	109.6	108.7	85.2	91
Q921I1	Tf	Serotransferrin OS=Mus musculus OX=10090 GN=Tf PE=1 SV=1	67	52	291	50	697	76.7	7.18	1067.86	110.4	121.7	107.2	90.1	50.8	118.5	113.3	100	117.3	56.8	197.6	80.3
P07901	Hsp90aa1	Heat shock protein HSP 90-alpha OS=Mus musculus OX=10090 GN=Hsp90aa1 PE=1 SV=4	62	46	247	27	733	84.7	5.01	876	100.8	99.7	110.3	88.1	84.6	108	97.9	96.1	106.5	96.9	103.9	90.2
P58252	Eef2	Elongation factor 2 OS=Mus musculus OX=10090 GN=Eef2 PE=1 SV=2	69	54	255	53	858	95.3	6.83	856.5	88.4	87.1	87.1	81.8	114.2	113.9	135.1	130.1	95.2	130.4	96.9	83
Q9R269	Ppl	Periplakin OS=Mus musculus OX=10090 GN=Ppl PE=1 SV=1	59	101	169	101	1755	203.9	5.54	536.8	113.4	112.5	106.5	97.3	75.5	93.3	78.4	101.7	103.9	86.2	95.2	94.3
P24549	Aldh1a1	Retinal dehydrogenase 1 OS=Mus musculus OX=10090 GN=Aldh1a1 PE=1 SV=5	68	33	269	20	501	54.4	7.8	1031.35	128.7	122.3	132.5	104.4	59.9	86.6	60.8	59.4	114.6	58.3	90.9	97.5
Q02053	Uba1	Ubiquitin-like modifier-activating enzyme 1 OS=Mus musculus OX=10090 GN=Uba1 PE=1 SV=1	62	50	174	50	1058	117.7	5.66	683.6	100.7	99.4	97.9	92.1	102.9	100.9	110.1	108.1	106	102.4	97.3	87.7
Q60597	Ogdh	2-oxoglutarate dehydrogenase, mitochondrial OS=Mus musculus OX=10090 GN=Ogdh PE=1 SV=3	51	45	146	45	1023	116.4	6.83	570.21	100.9	103.7	101.6	127.5	96.3	96.8	83.7	95	94.2	92.6	86.3	99.9
Q91V92	Acly	ATP-citrate synthase OS=Mus musculus OX=10090 GN=Acly PE=1 SV=1	57	57	167	57	1091	119.7	7.44	575.76	104.2	108.9	102.5	93.6	61.1	137.4	82.7	100.4	98	79.9	98	106.6
P27546	Map4	Microtubule-associated protein 4 OS=Mus musculus OX=10090 GN=Map4 PE=1 SV=3	61	52	159	51	1125	117.4	4.98	581.4	103.1	94.1	95.5	92.3	97.5	120.7	104.1	103.1	102.3	97.2	102.7	88.8
Q9WTI7	Myo1c	Unconventional myosin-Ic OS=Mus musculus OX=10090 GN=Myo1c PE=1 SV=2	61	57	187	57	1063	121.9	9.35	683.46	120.4	112	108.8	101.4	75.5	101.6	76.4	91.7	107.9	76.4	99.3	85.6
Q8BH64	Ehd2	EH domain-containing protein 2 OS=Mus musculus OX=10090 GN=Ehd2 PE=1 SV=1	81	37	257	34	543	61.1	6.51	1020.33	126.7	116.1	118.3	109.5	64.6	97.5	67.5	78.4	110.2	62.5	102.4	87.9
Q91ZX7	Lrp1	Prolow-density lipoprotein receptor-related protein 1 OS=Mus musculus OX=10090 GN=Lrp1 PE=1 SV=1	25	96	157	96	4545	504.4	5.36	494.58	102.7	96.1	95.8	91.1	119.5	98.7	107.6	107.2	98	108.9	96.2	89.5
Q9JI91	Actn2	Alpha-actinin-2 OS=Mus musculus OX=10090 GN=Actn2 PE=1 SV=2	70	52	168	35	894	103.8	5.45	631.05	60.9	109.4	86.5	240.6	74.5	102.6	35.7	36.8	54.4	53.5	52.6	332.5
P13541	Myh3	Myosin-3 OS=Mus musculus OX=10090 GN=Myh3 PE=2 SV=2	26	65	235	3	1940	223.7	5.81	742.76	20.4	81.4	27	47.2	21.8	241.7	16	12.6	20.2	24.6	25.2	958.9
P40142	Tkt	Transketolase OS=Mus musculus OX=10090 GN=Tkt PE=1 SV=1	67	37	187	37	623	67.6	7.5	769.68	98	102.7	95.4	83.4	107.5	103.8	105.6	114.6	107.7	108.9	89.5	86.3
P20029	Hspa5	Endoplasmic reticulum chaperone BiP OS=Mus musculus OX=10090 GN=Hspa5 PE=1 SV=3	64	47	219	44	655	72.4	5.16	751.93	86.5	85	84.6	80	134.5	104.9	141.5	121.2	89.8	141.5	99.2	80.8
P48678	Lmna	Prelamin-A/C OS=Mus musculus OX=10090 GN=Lmna PE=1 SV=2	74	49	228	47	665	74.2	6.98	852.42	100.1	92.1	95.9	93.5	142.3	87.9	100.9	109.5	90.2	106	93.2	92.6
P17563	Selenbp1	Methanethiol oxidase OS=Mus musculus OX=10090 GN=Selenbp1 PE=1 SV=2	83	32	236	32	472	52.5	6.29	947.74	130.9	123.5	122.5	101.4	62.8	85.8	64.7	67.6	113.5	63.6	87.9	98.6
Q61233	Lcp1	Plastin-2 OS=Mus musculus OX=10090 GN=Lcp1 PE=1 SV=4	76	43	198	37	627	70.1	5.33	697.38	82.7	87.6	75.9	68.9	134.7	97.8	153.5	144.7	106.4	150.1	92.5	69.3
Q61838	Pzp	Pregnancy zone protein OS=Mus musculus OX=10090 GN=Pzp PE=1 SV=3	43	50	176	50	1495	165.7	6.68	677.37	120.2	138.8	153.7	107.9	48.5	110.2	92.6	70.1	107.1	60.9	147.5	77.9
P68033	Actc1	Actin, alpha cardiac muscle 1 OS=Mus musculus OX=10090 GN=Actc1 PE=1 SV=1	74	30	612	2	377	42	5.39	2199.04	83.2	94.1	107	131.2	109.9	101	76.3	80.9	81.7	85.1	96.9	152.4
Q9WVK4	Ehd1	EH domain-containing protein 1 OS=Mus musculus OX=10090 GN=Ehd1 PE=1 SV=1	83	38	166	26	534	60.6	6.83	659.31	122.6	118.3	114.9	103.7	72	99	70.6	71.8	121.2	66.1	94.2	85.9
Q61316	Hspa4	Heat shock 70 kDa protein 4 OS=Mus musculus OX=10090 GN=Hspa4 PE=1 SV=1	73	55	146	51	841	94.1	5.24	543.07	100.1	97.5	99.4	92.9	94	101.9	111	107.9	102.9	103.1	100	92.6
P52480	Pkm	Pyruvate kinase PKM OS=Mus musculus OX=10090 GN=Pkm PE=1 SV=4	71	41	246	39	531	57.8	7.47	921.73	92.2	99.7	93	94.5	111.6	100.9	107.6	104.8	98.9	110.5	99.8	105.3
Q61768	Kif5b	Kinesin-1 heavy chain OS=Mus musculus OX=10090 GN=Kif5b PE=1 SV=3	68	67	138	67	963	109.5	6.44	493.17	100.9	100	98.2	94.1	92.4	106.3	102	110	103.1	96.1	103.7	87.2
Q8VDN2	Atp1a1	Sodium/potassium-transporting ATPase subunit alpha-1 OS=Mus musculus OX=10090 GN=Atp1a1 PE=1 SV=1	48	45	177	27	1023	112.9	5.45	636.4	94.8	94.3	98.6	103.8	111	97.3	97.7	108.3	95.8	110.9	91.9	97.3
O08553	Dpysl2	Dihydropyrimidinase-related protein 2 OS=Mus musculus OX=10090 GN=Dpysl2 PE=1 SV=2	74	32	247	26	572	62.2	6.38	1017.63	118.9	109.8	109.9	101.5	68.1	103.9	84.5	94.1	110.9	71.2	101.7	83.7
Q8CIZ8	Vwf	von Willebrand factor OS=Mus musculus OX=10090 GN=Vwf PE=1 SV=2	35	69	118	69	2813	309.1	5.5	435.72	103.7	96	91.4	85.9	95.3	102.6	116.7	94.2	108.5	86	144.6	77.5
Q8CGC7	Eprs1	Bifunctional glutamate/proline--tRNA ligase OS=Mus musculus OX=10090 GN=Eprs1 PE=1 SV=4	53	70	125	68	1512	170	7.66	455.39	94.9	95.3	93.6	90.8	110.6	105.3	112	116.7	99	113.2	97.5	89
Q6P5E4	Uggt1	UDP-glucose:glycoprotein glucosyltransferase 1 OS=Mus musculus OX=10090 GN=Uggt1 PE=1 SV=4	52	57	120	57	1551	176.3	5.62	460.18	90.8	89.1	90.1	83.4	115.1	104.7	119.9	122.1	97.7	126.3	97.6	91.1
P02468	Lamc1	Laminin subunit gamma-1 OS=Mus musculus OX=10090 GN=Lamc1 PE=1 SV=2	42	61	161	61	1607	177.2	5.21	554.17	106.3	74.4	89.4	119.4	89	85.6	89.7	104.9	105.7	92.1	107.7	96.2
P39447	Tjp1	Tight junction protein ZO-1 OS=Mus musculus OX=10090 GN=Tjp1 PE=1 SV=2	42	60	158	59	1745	194.6	6.64	560.03	115.3	107.8	103.7	96.8	76.3	99.9	87	97.4	112.6	84.5	95.5	89.1
Q61292	Lamb2	Laminin subunit beta-2 OS=Mus musculus OX=10090 GN=Lamb2 PE=1 SV=2	40	60	140	58	1799	196.5	6.67	498.5	110	71.4	91	126.2	83.7	81.5	78	96.3	112.5	85.2	107	102.3
Q9WTQ5	Akap12	A-kinase anchor protein 12 OS=Mus musculus OX=10090 GN=Akap12 PE=1 SV=1	45	57	122	57	1684	180.6	4.44	460.38	117.1	110	114.8	100.8	76.9	94.4	68.1	72.8	116.4	70	99	99.1
Q6P5H2	Nes	Nestin OS=Mus musculus OX=10090 GN=Nes PE=1 SV=1	48	68	112	68	1864	207	4.34	386.41	93.6	88	87.6	86.9	113.3	124.8	125.3	110.9	90.4	122.8	106	75.4
Q60675	Lama2	Laminin subunit alpha-2 OS=Mus musculus OX=10090 GN=Lama2 PE=1 SV=2	31	78	119	78	3118	343.6	6.09	399.72	78.1	81.5	86	131.7	104.6	101.7	103.1	115.1	74.6	99.5	101.7	152.1
Q8CIB5	Fermt2	Fermitin family homolog 2 OS=Mus musculus OX=10090 GN=Fermt2 PE=1 SV=1	60	37	164	37	680	77.8	6.7	601.51	114	109.3	107.5	102.6	86.3	95.9	83.2	91	109.8	80.5	93.4	87
P08113	Hsp90b1	Endoplasmin OS=Mus musculus OX=10090 GN=Hsp90b1 PE=1 SV=2	58	52	244	50	802	92.4	4.82	822.72	81.3	80.5	81.7	75.8	153.5	105.2	149	126.9	89.7	144.7	95.2	77.3
P68134	Acta1	Actin, alpha skeletal muscle OS=Mus musculus OX=10090 GN=Acta1 PE=1 SV=1	74	30	592	2	377	42	5.39	2097.36	45.5	101.2	48	43.4	44	217.6	51	43.5	46.1	46.8	55.1	672.5
Q61001	Lama5	Laminin subunit alpha-5 OS=Mus musculus OX=10090 GN=Lama5 PE=1 SV=4	23	59	112	59	3718	403.8	6.73	410.37	118	66.6	88.5	118.1	87.2	76.4	88.3	101.5	119.9	93.8	106.3	76.2
Q00519	Xdh	Xanthine dehydrogenase/oxidase OS=Mus musculus OX=10090 GN=Xdh PE=1 SV=5	49	53	153	50	1335	146.5	7.56	535.37	111.9	113.4	102.9	90.3	109.3	92.7	84.7	87	115.8	87.5	84.7	86.3
Q6ZWR6	Syne1	Nesprin-1 OS=Mus musculus OX=10090 GN=Syne1 PE=1 SV=2	15	99	125	98	8799	1009.3	5.59	385.53	97.5	99.4	101.9	93.5	108.7	95.3	93.2	102.4	107.8	96	100.4	90.1
P28665	Mug1	Murinoglobulin-1 OS=Mus musculus OX=10090 GN=Mug1 PE=1 SV=3	41	47	152	26	1476	165.2	6.42	535.41	109.9	119.4	162.3	116.4	43.1	90.5	62.4	105	106.8	56.6	154.3	85.6
P26043	Rdx	Radixin OS=Mus musculus OX=10090 GN=Rdx PE=1 SV=3	73	58	240	38	583	68.5	6.2	818.48	112.2	107	106.3	97.5	95.2	97.3	81.8	84.5	105.4	82.3	95.7	83.2
P02469	Lamb1	Laminin subunit beta-1 OS=Mus musculus OX=10090 GN=Lamb1 PE=1 SV=3	40	65	147	63	1786	197	4.94	504.5	97.5	86.1	91.4	105.2	101.3	93.9	104.5	114.2	95.2	103.7	106.4	97.8
P11679	Krt8	Keratin, type II cytoskeletal 8 OS=Mus musculus OX=10090 GN=Krt8 PE=1 SV=4	81	45	190	34	490	54.5	5.82	618.28	90.7	81.8	139.7	78.2	133.9	80.7	95.9	103.5	92.5	118.5	98.8	96.1
O70318	Epb41l2	Band 4.1-like protein 2 OS=Mus musculus OX=10090 GN=Epb41l2 PE=1 SV=2	57	56	152	51	988	109.9	5.43	524.22	108.5	104.5	103.2	95.7	91.6	98.1	89.5	93.3	110	87.2	98.5	90.2
Q05920	Pc	Pyruvate carboxylase, mitochondrial OS=Mus musculus OX=10090 GN=Pc PE=1 SV=1	54	53	144	52	1178	129.6	6.71	492.27	101	110.2	103	95.5	69.7	133.6	73.1	95.6	95.3	87.1	91.5	109.7
Q99KI0	Aco2	Aconitate hydratase, mitochondrial OS=Mus musculus OX=10090 GN=Aco2 PE=1 SV=1	51	38	165	38	780	85.4	7.93	600.21	87.4	105.6	99.9	193.5	105.7	81.9	68.7	80.2	81.9	89.2	76	119.1
A2AN08	Ubr4	E3 ubiquitin-protein ligase UBR4 OS=Mus musculus OX=10090 GN=Ubr4 PE=1 SV=1	21	78	118	78	5180	571.9	6.06	380.09	100.3	96.8	98.9	90.3	94.4	103	107.6	112.3	103.5	104.2	103.1	86.8
P97434	Mprip	Myosin phosphatase Rho-interacting protein OS=Mus musculus OX=10090 GN=Mprip PE=1 SV=2	63	57	106	56	1024	116.3	6.21	407.17	112.3	102.2	102.1	95.5	93.8	106.8	90.3	104.5	103.2	89.3	99.1	83.9
P10126	Eef1a1	Elongation factor 1-alpha 1 OS=Mus musculus OX=10090 GN=Eef1a1 PE=1 SV=3	73	31	326	19	462	50.1	9.01	1210.39	96.7	92.7	92.6	86.1	101.3	110.9	125	118.3	96.9	115.1	103.9	84.8
D3YVF0	Akap5	A-kinase anchor protein 5 OS=Mus musculus OX=10090 GN=Akap5 PE=1 SV=2	69	36	89	36	745	79.4	4.75	424.21	121.2	110.7	107.6	98.5	59.2	92.8	82	96.6	114.1	80.6	100	84.8
Q6P4T2	Snrnp200	U5 small nuclear ribonucleoprotein 200 kDa helicase OS=Mus musculus OX=10090 GN=Snrnp200 PE=1 SV=1	37	65	113	65	2136	244.4	6.06	389.18	93.4	91.3	93.5	86.7	121.4	97.5	110.8	121	102.5	118	93.5	88.9
P26040	Ezr	Ezrin OS=Mus musculus OX=10090 GN=Ezr PE=1 SV=3	68	50	242	35	586	69.4	6.1	825.44	111.2	105	103.2	95	83.3	102.2	93.8	101.8	105.2	88.1	101.4	87.8
Q9EQK5	Mvp	Major vault protein OS=Mus musculus OX=10090 GN=Mvp PE=1 SV=4	65	40	117	40	861	95.9	5.59	465.34	97	96.1	96.2	87.9	105	101.8	113.2	108.4	98.1	115.4	100.7	88.6
F6ZDS4	Tpr	Nucleoprotein TPR OS=Mus musculus OX=10090 GN=Tpr PE=1 SV=1	35	79	118	78	2431	273.8	5.03	373.34	95	92	94.5	87	124	92.6	108.8	115.5	101	115.9	96.1	90.3
Q9DBG3	Ap2b1	AP-2 complex subunit beta OS=Mus musculus OX=10090 GN=Ap2b1 PE=1 SV=1	54	48	144	28	937	104.5	5.38	527.39	103.4	101.1	95.4	88	104.4	105.4	105	107.6	103.8	100.3	97	84.9
Q5SWU9	Acaca	Acetyl-CoA carboxylase 1 OS=Mus musculus OX=10090 GN=Acaca PE=1 SV=1	36	69	114	58	2345	265.1	6.39	391.98	97.9	108.4	99.9	95.8	71.5	135.3	87.7	103.7	94.9	86.4	101.2	106.2
Q8BX70	Vps13c	Vacuolar protein sorting-associated protein 13C OS=Mus musculus OX=10090 GN=Vps13c PE=1 SV=2	25	69	104	69	3748	419.8	6.81	359.22	98.9	97.3	98	94.3	98.5	103.2	110.4	113.6	101.5	102.5	101.4	89.1
P68369	Tuba1a	Tubulin alpha-1A chain OS=Mus musculus OX=10090 GN=Tuba1a PE=1 SV=1	71	26	303	1	451	50.1	5.06	1165.22	95.1	96.3	103.5	88.3	94.7	118	102.8	104.7	103.6	103.6	109.2	82.1
Q8VDJ3	Hdlbp	Vigilin OS=Mus musculus OX=10090 GN=Hdlbp PE=1 SV=1	51	57	110	57	1268	141.7	6.87	403.35	87.3	82.5	86.8	82.7	125	109	135.8	133.9	89.2	136.9	99.1	81.1
P47738	Aldh2	Aldehyde dehydrogenase, mitochondrial OS=Mus musculus OX=10090 GN=Aldh2 PE=1 SV=1	74	32	208	30	519	56.5	7.62	772.86	130.7	121.6	124.9	102.8	65.5	91.5	69	74.4	107.8	69	85.4	92.2
Q9EQP2	Ehd4	EH domain-containing protein 4 OS=Mus musculus OX=10090 GN=Ehd4 PE=1 SV=1	75	36	183	29	541	61.4	6.76	644.64	126.1	121	119.4	111.5	62.1	98.3	61.8	71.1	113.9	62.2	94.7	83.5
P58871	Tnks1bp1	182 kDa tankyrase-1-binding protein OS=Mus musculus OX=10090 GN=Tnks1bp1 PE=1 SV=2	48	57	97	57	1720	181.7	4.88	327.85	101.8	96.4	97.8	91.2	93	112.8	104	111.8	102.9	97.7	105	86
Q3UH68	Limch1	LIM and calponin homology domains-containing protein 1 OS=Mus musculus OX=10090 GN=Limch1 PE=1 SV=2	63	57	140	57	1057	118.1	5.48	453.64	118.6	114.4	108.7	100.4	59.6	108.9	79.9	95.3	109.9	69.1	100.6	88.6
Q61598	Gdi2	Rab GDP dissociation inhibitor beta OS=Mus musculus OX=10090 GN=Gdi2 PE=1 SV=1	77	37	130	32	445	50.5	6.25	509.73	97.9	97.7	95	89.7	103.3	104.2	115.4	111.6	103.3	106	101.9	82.3
Q8BMS1	Hadha	Trifunctional enzyme subunit alpha, mitochondrial OS=Mus musculus OX=10090 GN=Hadha PE=1 SV=1	60	34	164	34	763	82.6	9.14	626.31	89.1	99.8	99.2	145	112.1	93.7	87.8	96.1	86.5	100.5	85.7	103.9
Q61147	Cp	Ceruloplasmin OS=Mus musculus OX=10090 GN=Cp PE=1 SV=2	49	43	103	43	1061	121.1	5.85	404.55	109.1	121.2	101.8	81.4	114.9	98.1	98.2	102.4	117.6	82.1	135.1	83.1
P09103	P4hb	Protein disulfide-isomerase OS=Mus musculus OX=10090 GN=P4hb PE=1 SV=2	76	40	177	38	509	57	4.88	658.68	88.4	84.7	85.9	77.4	124.9	108.4	136.1	130.6	88.2	144.9	94.2	80.3
P08071	Ltf	Lactotransferrin OS=Mus musculus OX=10090 GN=Ltf PE=1 SV=4	64	41	105	40	707	77.8	8.53	386.54	79.5	168.2	70.2	72.6	78	83.3	67.8	86.6	187.6	91.7	72.2	59.6
P46735	Myo1b	Unconventional myosin-Ib OS=Mus musculus OX=10090 GN=Myo1b PE=1 SV=3	50	57	133	49	1107	128.5	9.26	470.34	116.3	110.4	104.3	95.1	77.7	104.6	81	102.6	111.8	81.2	98.2	82.5
P80314	Cct2	T-complex protein 1 subunit beta OS=Mus musculus OX=10090 GN=Cct2 PE=1 SV=4	70	32	102	32	535	57.4	6.4	428.43	99.3	97.2	97.6	88.5	100.6	102.6	110.1	107.9	102.5	113.4	101.2	88.3
P27773	Pdia3	Protein disulfide-isomerase A3 OS=Mus musculus OX=10090 GN=Pdia3 PE=1 SV=2	67	39	177	39	505	56.6	6.21	595.61	90	86.8	88.7	80.7	118.1	110.8	129.4	129.5	91.4	135.7	96.8	80.2
Q60710	Samhd1	Deoxynucleoside triphosphate triphosphohydrolase SAMHD1 OS=Mus musculus OX=10090 GN=Samhd1 PE=1 SV=3	68	41	118	41	658	75.8	7.93	439.84	96.4	95.7	89.5	81.6	121.5	106	108.9	123.4	111.1	110	97	81.3
Q8CIE6	Copa	Coatomer subunit alpha OS=Mus musculus OX=10090 GN=Copa PE=1 SV=2	50	52	118	52	1224	138.3	7.65	412.05	89.5	89.2	88	81.8	113.3	111	128.4	131.4	94.3	125.6	99.2	84.8
Q8R0W0	Eppk1	Epiplakin OS=Mus musculus OX=10090 GN=Eppk1 PE=1 SV=2	42	50	89	47	6548	724.2	6.07	343.22	94.1	91.7	100.5	84	105.8	100.4	100.5	118	103	113.9	108.3	91.2
Q99PV0	Prpf8	Pre-mRNA-processing-splicing factor 8 OS=Mus musculus OX=10090 GN=Prpf8 PE=1 SV=2	35	67	116	67	2335	273.4	8.84	358.47	97.3	89.2	93.7	88.2	106.3	97.3	112.7	123.7	107.9	119.8	96.5	86.7
P14733	Lmnb1	Lamin-B1 OS=Mus musculus OX=10090 GN=Lmnb1 PE=1 SV=3	65	40	162	35	588	66.7	5.16	573.81	103.4	99.3	96.1	88.1	126.8	86.9	101.3	106.5	109	108.5	87.9	90.5
P19001	Krt19	Keratin, type I cytoskeletal 19 OS=Mus musculus OX=10090 GN=Krt19 PE=1 SV=1	91	39	219	29	403	44.5	5.39	804.31	96.4	90.5	102	82.8	122.3	95.2	98.5	107.6	91.1	121.5	102.8	92.5
Q61789	Lama3	Laminin subunit alpha-3 OS=Mus musculus OX=10090 GN=Lama3 PE=1 SV=4	24	66	102	65	3330	366	6.65	334.19	118.8	70.3	86	118.5	66.9	79	77.3	105.2	125.9	85.4	116.2	78.3
Q9WUB3	Pygm	Glycogen phosphorylase, muscle form OS=Mus musculus OX=10090 GN=Pygm PE=1 SV=3	60	49	117	37	842	97.2	7.11	440.24	75.7	105.8	83.5	137.8	67.1	133.8	60.5	61.7	71.7	64	71.7	325.5
P38647	Hspa9	Stress-70 protein, mitochondrial OS=Mus musculus OX=10090 GN=Hspa9 PE=1 SV=3	64	46	121	45	679	73.4	6.07	411.85	95.7	99.9	100.2	117.1	105	97.5	96.7	98.5	93.2	108	87.4	96.5
P68372	Tubb4b	Tubulin beta-4B chain OS=Mus musculus OX=10090 GN=Tubb4b PE=1 SV=1	77	22	229	1	445	49.8	4.89	833.44	101.9	97.5	104.7	90.4	95.5	107.6	97.8	102.3	104.7	93.7	106.4	93.1
Q8R429	Atp2a1	Sarcoplasmic/endoplasmic reticulum calcium ATPase 1 OS=Mus musculus OX=10090 GN=Atp2a1 PE=1 SV=1	47	43	121	20	994	109.4	5.22	441.51	51.1	107.2	54.4	49.6	41.4	228	39.3	35.6	52.5	38.9	47.4	658.2
O54931	Akap2	A-kinase anchor protein 2 OS=Mus musculus OX=10090 GN=Akap2 PE=1 SV=3	42	43	124	43	893	98.5	5.21	432.07	125.7	114.8	112.1	102.7	57.8	107.5	75.7	87.5	111.1	71	101.7	81.3
Q8CI94	Pygb	Glycogen phosphorylase, brain form OS=Mus musculus OX=10090 GN=Pygb PE=1 SV=3	60	46	108	35	843	96.7	6.73	401.09	97.4	97	106.8	119.3	95.9	94.7	87.1	94.1	94.9	91.6	96.2	105.2
Q60847	Col12a1	Collagen alpha-1(XII) chain OS=Mus musculus OX=10090 GN=Col12a1 PE=2 SV=3	30	68	97	68	3120	340	5.64	323.85	76.8	67.8	76	76.8	145	92.5	182.8	164.8	65.7	168.4	104.5	68.5
O08529	Capn2	Calpain-2 catalytic subunit OS=Mus musculus OX=10090 GN=Capn2 PE=1 SV=4	63	37	126	37	700	79.8	4.96	469.69	113.3	108.7	102.4	95.7	75.9	111.1	92.5	95	102.3	80.7	104.9	86.4
Q02257	Jup	Junction plakoglobin OS=Mus musculus OX=10090 GN=Jup PE=1 SV=3	66	35	93	31	745	81.7	6.14	378.54	110.2	109.1	107.8	102.1	85.8	104.1	76.7	90.4	108.4	80.2	96.4	86.8
Q922D8	Mthfd1	C-1-tetrahydrofolate synthase, cytoplasmic OS=Mus musculus OX=10090 GN=Mthfd1 PE=1 SV=4	54	48	108	47	935	101.1	7.14	383.99	107	101.7	105.8	90.4	73.8	101.9	100.9	111	109.8	90.9	100.5	91.2
Q3U7R1	Esyt1	Extended synaptotagmin-1 OS=Mus musculus OX=10090 GN=Esyt1 PE=1 SV=2	52	45	108	44	1092	121.5	5.95	396.01	94.9	91.6	90.4	85	121.2	98.2	122.7	117.1	97.3	124.2	100.8	82.5
P68368	Tuba4a	Tubulin alpha-4A chain OS=Mus musculus OX=10090 GN=Tuba4a PE=1 SV=1	59	23	225	5	448	49.9	5.06	885.39	94.9	106.8	96.1	102.7	94.3	98.8	88.7	84.5	101	88.4	138.7	103.6
P17182	Eno1	Alpha-enolase OS=Mus musculus OX=10090 GN=Eno1 PE=1 SV=3	73	26	163	19	434	47.1	6.8	658.31	85.1	93	88.4	86.7	124.9	102.8	124.4	111.8	98.8	128.1	94.7	94.8
O35643	Ap1b1	AP-1 complex subunit beta-1 OS=Mus musculus OX=10090 GN=Ap1b1 PE=1 SV=2	47	42	103	22	943	103.9	5.17	389.39	97.9	95.9	96.3	90.7	102.9	103.7	108.6	111.5	103.7	109	101.7	83.9
P37040	Por	NADPH--cytochrome P450 reductase OS=Mus musculus OX=10090 GN=Por PE=1 SV=2	63	38	134	38	678	77	5.53	472.41	120.9	115	130.5	99.1	73.5	88	68.4	75.1	101.4	75.9	82.8	98.2
E9Q557	Dsp	Desmoplakin OS=Mus musculus OX=10090 GN=Dsp PE=1 SV=1	32	85	118	85	2883	332.7	6.8	353.65	100.2	105.4	107	132.3	121.1	88.8	69.6	85.7	90	82.2	87.5	110.9
P21981	Tgm2	Protein-glutamine gamma-glutamyltransferase 2 OS=Mus musculus OX=10090 GN=Tgm2 PE=1 SV=4	66	40	147	40	686	77	5.1	515.39	116.3	75.1	113.9	100.2	72.9	90.8	105	106.7	109.6	94.4	130.5	78.8
Q03265	Atp5f1a	ATP synthase subunit alpha, mitochondrial OS=Mus musculus OX=10090 GN=Atp5f1a PE=1 SV=1	61	33	206	33	553	59.7	9.19	749.42	91.8	101.6	103.4	155.7	104.6	82.8	81.7	82.1	85.7	96.8	84	113.1
P68373	Tuba1c	Tubulin alpha-1C chain OS=Mus musculus OX=10090 GN=Tuba1c PE=1 SV=1	71	26	265	2	449	49.9	5.1	982.71	101.9	97.8	102	91.6	99.3	107.5	101.8	105.9	102.2	94.8	112.9	84.5
Q99K51	Pls3	Plastin-3 OS=Mus musculus OX=10090 GN=Pls3 PE=1 SV=3	63	40	152	32	630	70.7	5.62	536.75	105.7	99.1	96.2	92.9	92	115	101.7	111.3	98.7	89.2	105	85.8
O08788	Dctn1	Dynactin subunit 1 OS=Mus musculus OX=10090 GN=Dctn1 PE=1 SV=3	47	51	90	51	1281	141.6	5.9	312.2	105.9	101.4	100.3	94.6	93.9	104.7	98	104.4	106.3	95.1	97.4	86.1
E9PVA8	Gcn1	eIF-2-alpha kinase activator GCN1 OS=Mus musculus OX=10090 GN=Gcn1 PE=1 SV=1	34	72	110	72	2671	292.8	7.36	346.55	97.3	94.2	96.5	88.9	105.3	103.5	114.5	117.7	102.4	110.2	100.2	85.6
Q8CAQ8	Immt	MICOS complex subunit Mic60 OS=Mus musculus OX=10090 GN=Immt PE=1 SV=1	69	48	115	48	757	83.8	6.61	384.91	98.6	100.2	105.3	133.7	102.7	89.8	81.2	88	92.3	94.4	87.7	104.6
P09470	Ace	Angiotensin-converting enzyme OS=Mus musculus OX=10090 GN=Ace PE=1 SV=3	37	41	118	41	1312	150.8	6.55	415.18	102.2	99.6	98.5	86	118.7	101.2	87.5	98	94.2	104.1	100.4	85.7
P97927	Lama4	Laminin subunit alpha-4 OS=Mus musculus OX=10090 GN=Lama4 PE=1 SV=2	35	52	95	52	1816	201.7	6.21	348.32	103.9	91.1	101.2	101.1	93.8	92	90.9	106.9	99.8	91.1	109.6	97
Q8VEK3	Hnrnpu	Heterogeneous nuclear ribonucleoprotein U OS=Mus musculus OX=10090 GN=Hnrnpu PE=1 SV=1	51	42	163	42	800	87.9	6.24	557.75	98.3	92.6	91.4	82.7	128.9	96.9	111.7	120	103.7	122.3	89.5	81.8
Q9JIF7	Copb1	Coatomer subunit beta OS=Mus musculus OX=10090 GN=Copb1 PE=1 SV=1	52	40	101	40	953	107	6	370.36	90.4	87.8	88.5	82.6	113.1	108.2	129.2	128.7	94.3	125	101	83.3
Q8BWT1	Acaa2	3-ketoacyl-CoA thiolase, mitochondrial OS=Mus musculus OX=10090 GN=Acaa2 PE=1 SV=3	83	25	111	25	397	41.8	8.09	480.25	102.6	108.6	109.3	147.7	91.3	79	80	83.3	93.5	91.3	77.3	99.8
Q8BL66	Eea1	Early endosome antigen 1 OS=Mus musculus OX=10090 GN=Eea1 PE=1 SV=2	44	57	84	56	1411	160.8	5.77	305.75	99.8	93.9	96.4	89.7	111.9	101.7	112	113.3	102.4	105.3	104.2	85.5
O35945	Aldh1a7	Aldehyde dehydrogenase, cytosolic 1 OS=Mus musculus OX=10090 GN=Aldh1a7 PE=1 SV=1	52	26	153	13	501	54.6	7.71	575.29	121.3	111.8	119.9	87.2	73.7	98.5	82.2	81.4	104.1	83.5	92.5	98.6
P17427	Ap2a2	AP-2 complex subunit alpha-2 OS=Mus musculus OX=10090 GN=Ap2a2 PE=1 SV=2	48	40	114	27	938	104	6.93	404.4	104.4	101.3	95.8	90.4	105.8	103.6	104.7	105.7	104.2	100.6	96.5	84.3
Q9QUR6	Prep	Prolyl endopeptidase OS=Mus musculus OX=10090 GN=Prep PE=1 SV=1	67	34	96	34	710	80.7	5.73	383.73	101.6	102.6	93.5	87.5	77.2	113.8	104.7	113	111.2	89.9	109.3	87.5
P99024	Tubb5	Tubulin beta-5 chain OS=Mus musculus OX=10090 GN=Tubb5 PE=1 SV=1	71	21	199	3	444	49.6	4.89	687.33	95.2	94.4	101.6	88.2	89.2	109.9	121.3	112.5	103.4	106.2	112	84.2
P10107	Anxa1	Annexin A1 OS=Mus musculus OX=10090 GN=Anxa1 PE=1 SV=2	79	32	163	31	346	38.7	7.37	556.81	90	100.6	85.3	78.1	96.9	107.3	114.5	123.5	105.2	121.5	108.1	82.2
P31001	Des	Desmin OS=Mus musculus OX=10090 GN=Des PE=1 SV=3	75	38	186	32	469	53.5	5.27	583.61	78.4	84.1	99.2	109.1	202.1	95.1	79	78.4	70.2	99	100.5	125.5
Q8BKC5	Ipo5	Importin-5 OS=Mus musculus OX=10090 GN=Ipo5 PE=1 SV=3	53	41	94	40	1097	123.5	4.93	338.91	94.7	97.9	97.8	90.9	101.5	105.5	116	105.9	104	112.9	96	90.1
P09055	Itgb1	Integrin beta-1 OS=Mus musculus OX=10090 GN=Itgb1 PE=1 SV=1	43	32	124	32	798	88.2	5.94	472.38	113	103.3	101.7	98.3	105.3	96.8	83.4	88.4	109.8	89.3	93.4	88.1
O70133	Dhx9	ATP-dependent RNA helicase A OS=Mus musculus OX=10090 GN=Dhx9 PE=1 SV=2	42	48	90	48	1380	149.4	6.83	315.29	95.5	92.4	92.8	88.8	122.2	98.7	110.7	118.8	100.7	118.5	92.3	83.7
Q9Z1Q9	Vars1	Valine--tRNA ligase OS=Mus musculus OX=10090 GN=Vars1 PE=1 SV=1	44	47	96	47	1263	140.1	7.77	355.67	92.7	88.5	92.4	84.2	124.9	103.2	112.7	119.9	100.4	118.3	97.1	86.5
E9Q555	Rnf213	E3 ubiquitin-protein ligase RNF213 OS=Mus musculus OX=10090 GN=Rnf213 PE=1 SV=2	16	71	89	71	5152	584.4	6.8	283.32	90.5	87.4	88	82.2	120.8	105.1	117.8	121.6	108.7	132.7	102.4	82.9
P16858	Gapdh	Glyceraldehyde-3-phosphate dehydrogenase OS=Mus musculus OX=10090 GN=Gapdh PE=1 SV=2	70	25	251	25	333	35.8	8.25	1027.54	86.2	94.1	88.3	101.8	115.8	105.5	111	105.2	90.8	110	96.1	137.2
P08003	Pdia4	Protein disulfide-isomerase A4 OS=Mus musculus OX=10090 GN=Pdia4 PE=1 SV=3	59	40	107	40	638	71.9	5.31	390.42	78.8	79.7	80.5	76	169.1	99.7	151.3	131.6	87.2	151.5	89.6	76.1
P23116	Eif3a	Eukaryotic translation initiation factor 3 subunit A OS=Mus musculus OX=10090 GN=Eif3a PE=1 SV=5	46	67	142	67	1344	161.8	6.77	362.8	95.1	92.7	92.8	87.8	115.8	99.2	119.9	112	99.9	121.4	97.7	87.6
P09411	Pgk1	Phosphoglycerate kinase 1 OS=Mus musculus OX=10090 GN=Pgk1 PE=1 SV=4	85	36	111	36	417	44.5	7.9	391.19	98	102.4	99.1	105.7	106.8	97.5	98	93.7	100.8	98	94.5	106.1
Q9QZQ1	Afdn	Afadin OS=Mus musculus OX=10090 GN=Afdn PE=1 SV=3	39	57	102	56	1820	206.4	6.32	317.64	109.4	103.2	105.5	95.1	86.8	104.2	90.6	101.4	108.3	88	98.9	85.7
P59242	Cgn	Cingulin OS=Mus musculus OX=10090 GN=Cgn PE=1 SV=1	49	56	107	55	1191	136.4	5.91	354.67	116.5	104.5	104.7	95	60.9	97.6	84.5	109.7	112	87.6	101.9	91.3
P07356	Anxa2	Annexin A2 OS=Mus musculus OX=10090 GN=Anxa2 PE=1 SV=2	84	37	207	37	339	38.7	7.69	736.86	101.3	95.3	96.2	91.8	98.4	105.1	99.7	114.2	92.6	107.6	107.1	93.1
Q64511	Top2b	DNA topoisomerase 2-beta OS=Mus musculus OX=10090 GN=Top2b PE=1 SV=2	38	60	92	50	1612	181.8	8.29	308.18	97.8	95.3	99	88.5	114.1	96.8	105.2	115.9	104	111.7	96.2	89
P48722	Hspa4l	Heat shock 70 kDa protein 4L OS=Mus musculus OX=10090 GN=Hspa4l PE=1 SV=2	64	45	91	42	838	94.3	5.74	324.34	104.2	103.8	120.1	94	88.3	101.1	78.6	86.6	108.5	86.9	100.5	95
Q02357	Ank1	Ankyrin-1 OS=Mus musculus OX=10090 GN=Ank1 PE=1 SV=2	35	56	90	51	1862	204.1	6.55	305.74	117.6	127.6	129.8	102.9	68.4	79.8	105.8	60.7	116.9	71.4	95.2	85.4
Q9JKR6	Hyou1	Hypoxia up-regulated protein 1 OS=Mus musculus OX=10090 GN=Hyou1 PE=1 SV=1	50	42	100	42	999	111.1	5.19	350.81	89.8	88.9	93.3	83.3	120.1	101.5	128.9	109.7	94.7	134.1	97.1	83.3
P21614	Gc	Vitamin D-binding protein OS=Mus musculus OX=10090 GN=Gc PE=1 SV=2	82	30	103	30	476	53.6	5.5	440.04	119	118	127.1	101.5	51.1	117.8	100.2	93.3	81	57.9	187.5	88
Q6PB66	Lrpprc	Leucine-rich PPR motif-containing protein, mitochondrial OS=Mus musculus OX=10090 GN=Lrpprc PE=1 SV=2	45	54	88	53	1392	156.5	6.83	302.79	93.9	96.7	99.8	120.2	100.7	95.9	100	105.9	93.6	107	92.6	96.3
Q5SYD0	Myo1d	Unconventional myosin-Id OS=Mus musculus OX=10090 GN=Myo1d PE=1 SV=1	46	46	93	44	1006	116	9.41	328.4	117.8	105.2	103.2	94	99.9	99.7	82.6	99	108.7	82.5	95.2	84.7
Q9R069	Bcam	Basal cell adhesion molecule OS=Mus musculus OX=10090 GN=Bcam PE=1 SV=1	60	27	111	27	622	67.6	6.25	399.37	120.4	109.4	109.6	98.7	80.3	88.7	77.5	88	116.8	81.7	93.4	91.9
Q8K0E8	Fgb	Fibrinogen beta chain OS=Mus musculus OX=10090 GN=Fgb PE=1 SV=1	68	32	115	32	481	54.7	7.08	414.3	97.9	94.3	90.4	78.2	59.7	100	146.4	85.9	90	154.4	163.2	71.6
Q8VCT4	Ces1d	Carboxylesterase 1D OS=Mus musculus OX=10090 GN=Ces1d PE=1 SV=1	61	27	156	23	565	61.7	6.61	562.28	127.5	117.6	122.7	104.3	76	85.8	68.6	72.9	105.7	77.4	87.7	91
Q9Z0U1	Tjp2	Tight junction protein ZO-2 OS=Mus musculus OX=10090 GN=Tjp2 PE=1 SV=2	45	47	120	45	1167	131.2	6.79	370.51	118.6	109.2	108.2	95.6	73	98.4	85.7	95	111.6	81.9	100.2	83.7
P35441	Thbs1	Thrombospondin-1 OS=Mus musculus OX=10090 GN=Thbs1 PE=1 SV=1	43	48	115	48	1170	129.6	4.96	369.61	78.2	91.3	86.1	82.7	83.7	86.4	102	79.9	95.3	90.7	287.6	75.9
Q91VI7	Rnh1	Ribonuclease inhibitor OS=Mus musculus OX=10090 GN=Rnh1 PE=1 SV=1	82	24	91	24	456	49.8	4.78	381.15	94.2	96	93.4	83.6	100.9	109.7	120.5	120	98.3	115.9	98.1	86.6
P48036	Anxa5	Annexin A5 OS=Mus musculus OX=10090 GN=Anxa5 PE=1 SV=1	85	31	209	30	319	35.7	4.96	783.85	119.8	113	106.2	100.8	74.3	102.3	90.3	88.2	104.4	76.6	104.2	83.7
Q9JJ28	Flii	Protein flightless-1 homolog OS=Mus musculus OX=10090 GN=Flii PE=1 SV=1	43	45	84	45	1271	144.7	6.06	297.95	104.2	100.1	98.9	91.2	85.6	102.7	106.3	111.8	101.9	105	103.4	84.8
Q6ZQ38	Cand1	Cullin-associated NEDD8-dissociated protein 1 OS=Mus musculus OX=10090 GN=Cand1 PE=1 SV=2	46	46	104	43	1230	136.2	5.78	360.14	102.6	102.2	100.9	92.4	97.9	103.6	102.9	103.5	104.7	97.5	96.5	87.3
P16406	Enpep	Glutamyl aminopeptidase OS=Mus musculus OX=10090 GN=Enpep PE=1 SV=1	46	43	107	43	945	107.9	5.44	369.81	117.5	116.6	115.1	98.5	76.5	84.7	78.6	92	102.6	77.9	89.6	92.6
P58771	Tpm1	Tropomyosin alpha-1 chain OS=Mus musculus OX=10090 GN=Tpm1 PE=1 SV=1	85	45	195	16	284	32.7	4.74	539.89	76.9	97.4	101.3	161.4	113.2	106.9	60	56.7	68.2	74.2	83.5	217.7
Q3TXS7	Psmd1	26S proteasome non-ATPase regulatory subunit 1 OS=Mus musculus OX=10090 GN=Psmd1 PE=1 SV=1	51	40	89	40	953	105.7	5.39	324.42	96.2	93.9	93.9	88.9	108.6	105.7	116.1	118.6	100.7	113.8	101.7	87.9
O88342	Wdr1	WD repeat-containing protein 1 OS=Mus musculus OX=10090 GN=Wdr1 PE=1 SV=3	62	31	95	31	606	66.4	6.6	365.95	97	95.5	92	84.8	109.1	106.7	115	112	100.9	108.8	107.4	83.2
O54988	Slk	STE20-like serine/threonine-protein kinase OS=Mus musculus OX=10090 GN=Slk PE=1 SV=2	48	50	87	48	1233	141.4	5.14	289.56	106.5	101.7	99.9	96.3	86.4	103.3	98.9	98.8	111	95.8	104.6	86.2
Q62234	Myom1	Myomesin-1 OS=Mus musculus OX=10090 GN=Myom1 PE=1 SV=2	44	56	79	56	1667	185.3	6.16	269.81	65.9	104.8	91.6	237.2	78.5	99.9	39.9	42.7	59	55.5	57.7	294.3
P17710	Hk1	Hexokinase-1 OS=Mus musculus OX=10090 GN=Hk1 PE=1 SV=3	41	37	94	35	974	108.2	6.8	340.63	93.3	94.2	99.6	98.6	113.4	100.9	95	105.2	93.5	103.6	105.3	92.6
[truncated: 7,190 more rows]

## Sheet: BLM vs CTL
Accession	Gene Name	Description	Coverage [%]	# Peptides	# PSMs	# Unique Peptides	# AAs	MW [kDa]	calc. pI	Score Sequest HT: Sequest HT	B-1	B-2	B-3	B-4	A-1	A-2	A-3	A-4	P-value	FC
[truncated: 1,692 more rows]

[truncated: 2 more sheets: BLM+QRHXF vs BLM, BLM+QRHXF vs CTL]
